# Supplementary material for: Exploring early DNA methylation alterations in type 1 diabetes: implications of glycemic control
Source: Front Endocrinol (Lausanne). 2024 Jun 5;15:1416433. doi: 10.3389/fendo.2024.1416433 (PMC11188314; doi:10.3389/fendo.2024.1416433)
Supplement: Supplementary file 1 [file DataSheet_1.zip]

Archive with 3 entries (3 files):
- SUPPLEMENTARY FILES/SUPPLEMENTARY FILE 1.txt
- SUPPLEMENTARY FILES/SUPPLEMENTARY FILE 2.txt
- SUPPLEMENTARY FILES/SUPPLEMENTARY FILE 3.txt
