# Supplementary material for: Exploring early DNA methylation alterations in type 1 diabetes: implications of glycemic control
Source: Front Endocrinol (Lausanne). 2024 Jun 5;15:1416433. doi: 10.3389/fendo.2024.1416433 (PMC11188314; doi:10.3389/fendo.2024.1416433)
Supplement: Supplementary file 1 [file DataSheet_1.zip › SUPPLEMENTARY FILES/SUPPLEMENTARY FILE 1.txt]

Supplementary Table 1: Averaged HbA1c values for each participant.
avgHbA1c - averaged values of HbA1c, SD - standard deviation.
Participants	Group	avgHbA1c	SDHbA1c
Participant 1	HbA1c<7%	5.81	0.36
Participant 2	HbA1c<7%	6.11	0.24
Participant 3	HbA1c<7%	6.28	0.15
Participant 4	HbA1c<7%	6.37	0.21
Participant 5	HbA1c<7%	6.44	0.18
Participant 6	HbA1c<7%	6.44	0.39
Participant 7	HbA1c<7%	6.45	0.19
Participant 8	HbA1c<7%	6.46	0.28
Participant 9	HbA1c<7%	6.47	0.12
Participant 10	HbA1c<7%	6.68	0.40
Participant 11	HbA1c<8%	9.50	1.08
Participant 12	HbA1c<8%	9.65	0.87
Participant 13	HbA1c<8%	9.73	0.94
Participant 14	HbA1c<8%	9.83	1.26
Participant 15	HbA1c<8%	9.93	0.81
Participant 16	HbA1c<8%	10.00	1.82
Participant 17	HbA1c<8%	10.23	2.77
Participant 18	HbA1c<8%	10.33	1.77
Participant 19	HbA1c<8%	10.50	1.79
Participant 20	HbA1c<8%	10.77	0.78
