# Supplementary material for: Exploring early DNA methylation alterations in type 1 diabetes: implications of glycemic control
Source: Front Endocrinol (Lausanne). 2024 Jun 5;15:1416433. doi: 10.3389/fendo.2024.1416433 (PMC11188314; doi:10.3389/fendo.2024.1416433)
Supplement: Supplementary file 1 [file DataSheet_1.zip › SUPPLEMENTARY FILES/SUPPLEMENTARY FILE 2.txt]

Supplementary Table 2: Differently methylated sites between group HbA1c<7% and group HbA1c>8% (threshold: p<0·001, FDR below 0·05)·
chr - chromosome number, pos - genomic coordinate, mu1 - mean methylation of the group HbA1c<7%, mu2 - mean methylation of the group HbA1c>8%,
diff - difference of mean methylations of two groups, diff·se - standard error of the methylation difference, statt - Wald statistics,
phil1 - estimated dispersions in group HbA1c<7%, phil2 - estimated dispersions in group HbA1c>8%, pval - P-value, fdr - false discovery rate·
chr	pos	mu1	mu2	diff	diff·se	stat	phi1	phi2	pval	fdr
chr20	20856536	0·137649966221828	0·558972038031427	-0·421322071809599	0·042274125567899	-9·96642901892527	0·0428578086084768	0·0351496740332838	2·13777142064454e-23	6·68795375634382e-18
chr1	161463005	0·0616123925891096	0·241010588761447	-0·179398196172337	0·0182577747700344	-9·82585218801005	0·0985406549273783	0·0502098504815818	8·71339153938423e-23	1·36297920146087e-17
chr2	20670705	0·287386319321623	0·127564255947685	0·159822063373938	0·0163950993362465	9·7481607214542	0·0663575463544578	0·168809975403198	1·87840581668842e-22	1·95884541511174e-17
chr1	161463105	0·062532501639095	0·242979239963206	-0·180446738324111	0·0187607847686133	-9·6182937201005	0·100677706693209	0·0484342847407652	6·69321911714726e-22	5·23488380285543e-17
chr1	161463443	0·0761875840143178	0·249427193504897	-0·173239609490579	0·0181564979926133	-9·5414660669177	0·0579993897606244	0·0421831311302405	1·40827185826992e-21	8·81147252088336e-17
chr1	161463243	0·0656815987114359	0·242724009018163	-0·177042410306727	0·018634727470893	-9·50067075481858	0·0513522804881281	0·0340445878039402	2·08542635203081e-21	1·08736562992297e-16
chr1	161463215	0·0663642834192768	0·246951038846872	-0·180586755427595	0·01907291553315	-9·4682302301252	0·0400101145378964	0·0402565533844413	2·84624940321058e-21	1·2720579814946e-16
chr1	161463236	0·0656815987114359	0·242724009018163	-0·177042410306727	0·0189265544519506	-9·35418069655468	0·0396903740438262	0·0340445878039402	8·42501259432861e-21	3·2946748938724e-16
chr1	161463225	0·0656815987114359	0·242724009018163	-0·177042410306727	0·0190159407082567	-9·31021047146279	0·0350414116923951	0·0345510537307376	1·27579285076673e-20	4·43475517759798e-16
chr1	161463218	0·06673998739357	0·244457043418109	-0·177717056024539	0·0191564803926759	-9·27712462736554	0·0520654066467029	0·0373750172017012	1·74113757444359e-20	5·44709666751954e-16
chr2	20670733	0·288757213258429	0·128602065339919	0·16015514791851	0·0173113733911423	9·25144090534476	0·0698754851302612	0·0882860740883096	2·21486432478214e-20	6·29921508559198e-16
chr1	161463204	0·0642129438134327	0·244137845264607	-0·179924901451174	0·0195395376834089	-9·2082476241978	0·0393614152028607	0·0363429541638588	3·31492246127735e-20	8·64219622702695e-16
chr1	161463222	0·0660163856687591	0·243121397285741	-0·177105011616982	0·019262286058534	-9·19439214425522	0·033696856870663	0·0354830997342532	3·77120702046614e-20	9·05764225258102e-16
chr1	161463385	0·0709435072585992	0·247146782722738	-0·176203275464139	0·0191803991648934	-9·18663235052221	0·0365154583789265	0·036321600118371	4·05332291938661e-20	9·05764225258102e-16
chr1	161463458	0·0783207827783006	0·246901963358124	-0·168581180579823	0·018458256296903	-9·13310433381017	0·0402999144409268	0·0488643010613832	6·65626633900142e-20	1·38826197023838e-15
chr1	161463196	0·0642129438134327	0·244137845264607	-0·179924901451174	0·0197658508859276	-9·10281588632605	0·0393614152028607	0·0339398527812754	8·80195565252804e-20	1·72104088751652e-15
chr1	161463505	0·0829663085747041	0·245972413484962	-0·163006104910258	0·0179788244083859	-9·0665608166364	0·07093318272962	0·0549103573861329	1·22832851838688e-19	2·26046407053988e-15
chr1	161463012	0·0616123925891096	0·241010588761447	-0·179398196172337	0·0198067987140659	-9·05740492252981	0·0494488596444949	0·0391367947938629	1·33590906247491e-19	2·32186190260048e-15
chr1	161463192	0·0611184486465646	0·241610947917663	-0·180492499271098	0·0199516763036824	-9·04648293826749	0·0343076690118669	0·033995109394171	1·47647277780899e-19	2·41985339261524e-15
chr1	161463198	0·0642129438134327	0·244137845264607	-0·179924901451174	0·0199001477187492	-9·04138521955065	0·0336561046556491	0·0342896973821331	1·54698839535955e-19	2·41985339261524e-15
chr1	161463387	0·0709435072585992	0·247146782722738	-0·176203275464139	0·0195082118158913	-9·03226175351472	0·0338885343979216	0·0340823950096891	1·68159622376467e-19	2·47614573279713e-15
chr1	161463108	0·062532501639095	0·242979239963206	-0·180446738324111	0·020001646958161	-9·02159400681179	0·0498983284860131	0·044304566663721	1·85372078472087e-19	2·47614573279713e-15
chr1	161463151	0·0583039512055523	0·240386321233547	-0·182082370027994	0·0201848909034298	-9·02072599248259	0·0339799228607311	0·0374387864330687	1·86846892529295e-19	2·47614573279713e-15
chr1	161463145	0·0583039512055523	0·240386321233547	-0·182082370027994	0·0201889385214918	-9·01891745493015	0·0374006062841213	0·0363596742413007	1·89957063955004e-19	2·47614573279713e-15
chr1	161463437	0·0766106481085272	0·252346530301364	-0·175735882192837	0·0194960586230748	-9·01391843297201	0·0362451304608685	0·0358810855195837	1·98822587039805e-19	2·48804199550568e-15
chr10	133745239	0·339435235317608	0·555697189215533	-0·216261953897925	0·0240211773207469	-9·00297062921814	0·0862769491098987	0·071007633947682	2·19691131839073e-19	2·64345044317148e-15
chr1	161463009	0·0616123925891096	0·241010588761447	-0·179398196172337	0·0199371945016765	-8·99816652524766	0·0444688179732257	0·0391367947938629	2·29518493003167e-19	2·65941377705784e-15
chr1	161463147	0·0583039512055523	0·240386321233547	-0·182082370027994	0·0202513309020622	-8·99113104756257	0·0374006062841213	0·0357236396891915	2·4469907793157e-19	2·73404901548778e-15
chr1	161463182	0·0583039512055523	0·240386321233547	-0·182082370027994	0·0203327368788216	-8·95513334545973	0·0374006062841213	0·034449413784405	3·39325253456255e-19	3·56408693278648e-15
chr1	161463439	0·0766106481085272	0·252346530301364	-0·175735882192837	0·0196257763960648	-8·95434038615022	0·033737247873432	0·0354101220879687	3·41772840984872e-19	3·56408693278648e-15
chr20	20856610	0·13910234144971	0·557212483915917	-0·418110142466207	0·0467797423740877	-8·93784619681462	0·034553649012442	0·0347682321644443	3·96828882908465e-19	3·93686487404613e-15
chr1	161462533	0·028090233395391	0·173803746860475	-0·145713513465084	0·0163059341718588	-8·93622603460278	0·0669506545304717	0·0380507401704898	4·02687818548607e-19	3·93686487404613e-15
chr20	20856398	0·13148629326989	0·569809751175748	-0·438323457905857	0·0490843682880992	-8·93000100017853	0·0351525915518349	0·0506588369121189	4·26004941149663e-19	4·03861720678329e-15
chr1	161463388	0·0709435072585992	0·247146782722738	-0·176203275464139	0·0197971687855081	-8·90042800428735	0·0340979780253984	0·0345057503902999	5·56317420227938e-19	5·11888929311911e-15
chr1	161462588	0·027959832380571	0·17518878691354	-0·147228954532968	0·0165698749162298	-8·88533892242974	0·0682126274230788	0·0381109835013975	6·37261960757919e-19	5·69615693249236e-15
chr4	190041210	0·337057520050071	0·568255312031471	-0·2311977919814	0·0260534681243622	-8·8739737403793	0·0558496050010704	0·0469430708194614	7·05812101192794e-19	6·13364440060728e-15
chr2	20670813	0·27682588706458	0·118468438365863	0·158357448698717	0·0178599045572218	8·86664585420104	0·0498522971324869	0·0630485036810318	7·53821810477129e-19	6·37380789033347e-15
chr4	190041046	0·340553626332464	0·566765545777459	-0·226211919444995	0·0256753730583162	-8·81046280929208	0·111244179792422	0·132632821488971	1·24630233097482e-18	1·02605775089073e-14
chr1	161462467	0·0264640222393568	0·170078888659967	-0·14361486642061	0·016338057432826	-8·79020452774657	0·0653480254537044	0·0354482593820631	1·49287937763426e-18	1·19754572988396e-14
chr1	161463075	0·062532501639095	0·242979239963206	-0·180446738324111	0·0206321634508957	-8·74589515314629	0·0390488033812238	0·0409773352130728	2·21254489865833e-18	1·73047008477641e-14
chr1	161462451	0·0241434318581538	0·167690650659413	-0·143547218801259	0·0164224422478578	-8·74091786317493	0·0651130264693407	0·0417784451936253	2·3122408507654e-18	1·74254872688804e-14
chr2	20670755	0·282439208095558	0·124500271625025	0·157938936470533	0·0180716451564064	8·73959925084869	0·0465873365059133	0·0665369095914679	2·33938783268811e-18	1·74254872688804e-14
chr4	190041296	0·332843188358837	0·56599236236518	-0·233149174006343	0·0267469215830529	-8·71686011724312	0·0420807075354898	0·0548477658286902	2·86023163472695e-18	2·08096485169633e-14
chr10	133745256	0·337587423610948	0·55567496685507	-0·218087543244122	0·0250547605269991	-8·70443535108269	0·0626341220623095	0·0595965303516009	3·19159702619201e-18	2·26927626102976e-14
chr1	161463471	0·0806606600244308	0·249786893280316	-0·169126233255886	0·0196332260321111	-8·61428646414357	0·0614213870465739	0·0338434209250452	7·03785223466324e-18	4·89282435123931e-14
chr4	190041233	0·333747887454561	0·567741567457127	-0·233993680002566	0·0273054027931764	-8·56950112675287	0·0388525755186275	0·0520953700345634	1·03934304529426e-17	7·00125736764089e-14
chr1	161463114	0·062532501639095	0·242979239963206	-0·180446738324111	0·0210602324771322	-8·56812661113996	0·0388559390781617	0·0363950744425479	1·05182116587061e-17	7·00125736764089e-14
chr1	161462965	0·0620256233620806	0·234006641817992	-0·171981018455912	0·020107039650401	-8·55327395012531	0·0345997009722847	0·0498323597018648	1·19645481057635e-17	7·79806871092457e-14
chr2	20670777	0·281980014078822	0·124067930929465	0·157912083149357	0·0184791397137899	8·54542395344932	0·0502566414834446	0·0446171927712948	1·28065268540854e-17	8·1764969524899e-14
chr1	161463472	0·0797683727739613	0·249122781067413	-0·169354408293452	0·0198414635015571	-8·53537886860823	0·034800524788271	0·0377087106838022	1·39696895865212e-17	8·72113153810997e-14
chr1	161462499	0·0265126742658831	0·170138806801699	-0·143626132535816	0·016832163589924	-8·53283844162451	0·0337466147378394	0·0347501244692264	1·42800041609225e-17	8·72113153810997e-14
chr1	161462550	0·0270457869108266	0·173667407578534	-0·146621620667707	0·0171867128422152	-8·53110318498863	0·0338711428282058	0·0358678166090674	1·44958666690657e-17	8·72113153810997e-14
chr1	161463536	0·0828148334499535	0·244902404308628	-0·162087570858675	0·0190112086456391	-8·52589511166376	0·0614447359805415	0·0417212695813284	1·51632619632535e-17	8·95053021776976e-14
chr1	161463049	0·0617666252192434	0·240576431700308	-0·178809806481065	0·0209782800364313	-8·52356847990113	0·0346004490285219	0·0348268601702416	1·54711240824795e-17	8·96313843672495e-14
chr1	161463038	0·0617666252192434	0·240576431700308	-0·178809806481065	0·0210505246270125	-8·49431592083044	0·0334922144804099	0·0347176941298412	1·99102071164535e-17	1·13251792104748e-13
chr1	161462583	0·027959832380571	0·17518878691354	-0·147228954532968	0·0173514226363473	-8·48512295611755	0·0343944832585929	0·0349083668725437	2·1549075049702e-17	1·20385062179895e-13
chr1	161463041	0·0617666252192434	0·240576431700308	-0·178809806481065	0·0210878261752075	-8·47929061039435	0·0343378325347216	0·0340828753416157	2·26571108670565e-17	1·24354546726772e-13
chr4	190041212	0·33698207118161	0·570366319103357	-0·233384247921747	0·02755666284017	-8·46924931641349	0·0370861139803328	0·0373309223719681	2·46979535497068e-17	1·33218632313192e-13
chr10	133745153	0·34312720026211	0·562945018975852	-0·219817818713742	0·0259612514351549	-8·46715033220934	0·063191650349124	0·0595390610665644	2·51469444786975e-17	1·33341459988594e-13
chr1	161462567	0·027959832380571	0·17518878691354	-0·147228954532968	0·0173959095776672	-8·46342376497407	0·0343944832585929	0·0344601452442603	2·59640157269073e-17	1·35379407135263e-13
chr13	64076996	0·457887617388945	0·228383154563992	0·229504462824953	0·0271641111723346	8·44881179321237	0·0404336766061982	0·0367714067423003	2·94282423946981e-17	1·50926841777936e-13
chr1	161462565	0·027959832380571	0·17518878691354	-0·147228954532968	0·0174829542811982	-8·42128579443256	0·0343944832585929	0·0335946916969927	3·72374656809751e-17	1·87897248804774e-13
chr13	64077170	0·456209366090284	0·233878645977905	0·222330720112378	0·0264210584270725	8·41490588751608	0·0381822639083535	0·049991366355028	3·93210470815794e-17	1·92689684083662e-13
chr2	20670879	0·276950856176603	0·118807892661957	0·158142963514646	0·0187938464605867	8·41461399859226	0·0380427859678034	0·0486126657771039	3·9419076357946e-17	1·92689684083662e-13
chr1	161463099	0·062532501639095	0·242979239963206	-0·180446738324111	0·0214547959190897	-8·4105548710233	0·0336214434404347	0·0341807867896727	4·08075604504581e-17	1·94673876951616e-13
chr1	161463111	0·062532501639095	0·242979239963206	-0·180446738324111	0·0214567106090627	-8·40980435500191	0·0346460949639648	0·0338486000692946	4·10695192180415e-17	1·94673876951616e-13
chr1	161462584	0·027959832380571	0·17518878691354	-0·147228954532968	0·0175175812585183	-8·40463945108717	0·0323109086297639	0·0335392501603315	4·29178055970818e-17	2·00398607875078e-13
chr1	161462590	0·027959832380571	0·17518878691354	-0·147228954532968	0·0175438014222154	-8·39207826113073	0·0320239167517095	0·0335946916969927	4·77622777133565e-17	2·19739489643977e-13
chr1	161463066	0·062532501639095	0·242979239963206	-0·180446738324111	0·021517965057025	-8·38586445539375	0·0335612848516912	0·0338486000692946	5·03543300600842e-17	2·28307262265321e-13
chr1	161463050	0·0617666252192434	0·240576431700308	-0·178809806481065	0·0213370428115346	-8·38025250548787	0·0344437848020529	0·034636461864626	5·28142761624993e-17	2·3603982649442e-13
chr2	20670987	0·278075072877921	0·119683569760728	0·158391503117192	0·0189303370936143	8·36707251085464	0·0405648855125933	0·0638886390456849	5·9067352069476e-17	2·60268223843371e-13
chr1	161463692	0·0809787564323376	0·238749000610571	-0·157770244178233	0·0188621638888647	-8·36437670183605	0·0615949024807489	0·0530191653797144	6·04335480054286e-17	2·62589641567421e-13
chr1	161463473	0·0799803357654703	0·248192664543164	-0·168212328777693	0·0201386904995935	-8·35269447043187	0·0384115321543436	0·0343794339176288	6·67230823561516e-17	2·85946796518835e-13
chr1	161462454	0·0261166146912645	0·169754016565281	-0·143637401874016	0·017209890627368	-8·3462123603271	0·0337763812300395	0·0361287958808201	7·04870185178673e-17	2·97995301111611e-13
chr10	133745122	0·345494584623606	0·563646919809513	-0·218152335185907	0·0261542646007024	-8·34098524720318	0·0557470945351366	0·0565884590850085	7·36740878784348e-17	3·06612200361262e-13
chr1	161462456	0·0273216196586593	0·170784251640992	-0·143462631982332	0·0172042038683738	-8·33881259952151	0·0341631582812813	0·0338958119139091	7·50402262504933e-17	3·06612200361262e-13
chr13	64077001	0·457887617388945	0·228383154563992	0·229504462824953	0·0275246451266612	8·33814429827644	0·0391303616444831	0·035375642810581	7·54654493340745e-17	3·06612200361262e-13
chr4	190041434	0·344832186686742	0·57806754782497	-0·233235361138227	0·0280603634256645	-8·3119151951149	0·0752935677289247	0·0444310759087652	9·41697163441532e-17	3·77701451911786e-13
chr1	161463535	0·0828148334499535	0·244902404308628	-0·162087570858675	0·0195069483362335	-8·30922233784779	0·0473897551639933	0·0393738165556564	9·6331279855335e-17	3·81480403910152e-13
chr2	20670867	0·276204787571071	0·118408706999226	0·157796080571845	0·0189943984216864	8·30750609041059	0·0383522562981194	0·0348815042774654	9·77343679914912e-17	3·82198797787926e-13
chr13	64076932	0·457887617388945	0·228383154563992	0·229504462824953	0·0276593562556998	8·29753450164474	0·0374493187163802	0·0353675289688656	1·06294235921032e-16	4·10541145989965e-13
chr20	20856439	0·13148629326989	0·569809751175748	-0·438323457905857	0·0528896930053349	-8·28750240357123	0·0349061480646587	0·0343495389498781	1·15651264817063e-16	4·41233551758827e-13
chr1	161462444	0·0254387385010225	0·168179361559264	-0·142740623058241	0·0172594714890169	-8·27027775149862	0·0346350997986969	0·034341060947647	1·33647291284516e-16	5·03748845017915e-13
chr1	161463586	0·0826373048120392	0·243649040478136	-0·161011735666096	0·0194767026686345	-8·26688882638188	0·0399625220086152	0·039597122913846	1·37500072472329e-16	5·10397227830437e-13
chr2	20670803	0·278785069091377	0·12054837454091	0·158236694550468	0·0191433694398954	8·26587477441132	0·0353222277772852	0·0416749930855078	1·38674062291111e-16	5·10397227830437e-13
chr2	20670744	0·282764683525263	0·125149454762546	0·157615228762717	0·0190887798241581	8·25695671565371	0·0409922963731907	0·0399242107956637	1·49433584270886e-16	5·37395827862767e-13
chr1	161463645	0·0822716839781648	0·240018687516331	-0·157747003538167	0·0191047602730406	-8·25694755043687	0·0461875157595403	0·0490314088195036	1·49445054688268e-16	5·37395827862767e-13
chr4	190041255	0·33101301767505	0·562785870433308	-0·231772852758258	0·028098454457728	-8·24859791156636	0·0415439278805889	0·034932352374412	1·60263681871929e-16	5·6975013730213e-13
chr2	20670684	0·289453688984136	0·128268768740403	0·161184920243733	0·0195532270078786	8·24339226352695	0·046188062550082	0·0533853057807598	1·67395651157124e-16	5·88418284017449e-13
chr13	64076962	0·457887617388945	0·228383154563992	0·229504462824953	0·0278499537169434	8·24074844639063	0·0355377721270089	0·0340369847967265	1·7113670154812e-16	5·94884485213606e-13
chr1	161462447	0·0254387385010225	0·168179361559264	-0·142740623058241	0·0173297363596111	-8·23674521621198	0·0335913442972767	0·0338126556070947	1·76958775825289e-16	6·08362880666089e-13
chr10	62924459	0·502131846628821	0·727043034363047	-0·224911187734226	0·0273214690106081	-8·23203128817488	0·291155385871566	0·260214863317299	1·84065159503241e-16	6·25915575599025e-13
chr1	161462873	0·0616485565619529	0·220244662595284	-0·158596106033332	0·0192872697164011	-8·22283860625787	0·0600104569076274	0·0524553475958006	1·98742203942137e-16	6·68558088996621e-13
chr20	20856319	0·126193475324776	0·577564410449722	-0·451370935124945	0·0549073861527772	-8·22058682358375	0·0346019207828493	0·0436962793577099	2·02509815761155e-16	6·73984982249257e-13
chr10	133745088	0·351498877350652	0·570248751835769	-0·218749874485117	0·0266162320514141	-8·21866423701756	0·0486473322084818	0·0736100601364727	2·05782284983751e-16	6·77667058003279e-13
chr4	190041273	0·329118034726884	0·560452253826548	-0·231334219099664	0·0281585933144452	-8·21540396270404	0·0474178578547183	0·0462819733278832	2·1145121925579e-16	6·89082079067876e-13
chr13	64077136	0·456209366090284	0·233878645977905	0·222330720112378	0·0271014153729447	8·20365715416954	0·0468842120472901	0·0348765530809908	2·33182491705421e-16	7·52066422500678e-13
chr2	20670868	0·276204787571071	0·118408706999226	0·157796080571845	0·0192451957731894	8·19924527822532	0·0361166747260444	0·0355553509824168	2·4190090919348e-16	7·72224221820946e-13
chr13	64076954	0·457887617388945	0·228383154563992	0·229504462824953	0·0280002025908594	8·19652865297033	0·0344089017880556	0·0340054189685974	2·47428325238385e-16	7·80994722649914e-13
chr1	161462343	0·030144238058764	0·16936496824373	-0·139220730184966	0·0169875475984986	-8·19545784214733	0·069110811655954	0·0397650929947215	2·49641109759695e-16	7·80994722649914e-13
chr4	190041313	0·337044231815234	0·573126946450269	-0·236082714635034	0·028819843782977	-8·19167225238332	0·0380003686152524	0·0391265781021789	2·57621378843156e-16	7·97980945613315e-13
chr2	20670814	0·27682588706458	0·118468438365863	0·158357448698717	0·0193384406054387	8·18873930580426	0·0354382748237294	0·0369393844250714	2·63976626985922e-16	8·09649959045731e-13
chr13	64076997	0·457887617388945	0·228383154563992	0·229504462824953	0·0280544930164901	8·18066691456705	0·0352997343537383	0·0346553858944653	2·82277183232608e-16	8·57374465463803e-13
chr13	64077101	0·455141274923101	0·232359558619938	0·222781716303163	0·0272469314810242	8·17639654059091	0·0419599644409327	0·0345030038840022	2·92458413979153e-16	8·77504804143508e-13
chr13	64076971	0·457887617388945	0·228383154563992	0·229504462824953	0·0280720451851834	8·17555191689726	0·0349524871602433	0·0355876058340233	2·94514585196816e-16	8·77504804143508e-13
chr13	64077000	0·457887617388945	0·228383154563992	0·229504462824953	0·0280782327260473	8·17375028778249	0·0352997343537383	0·0342868054969421	2·98948243039821e-16	8·82311896134707e-13
chr13	64077103	0·455141274923101	0·232359558619938	0·222781716303163	0·0272726440010533	8·16868787252748	0·0419599644409327	0·0341462393248901	3·1176160252038e-16	9·11529738913021e-13
chr2	20670757	0·282439208095558	0·124500271625025	0·157938936470533	0·0193393092124474	8·16673102102726	0·0356426458422221	0·044792710551233	3·16858303824761e-16	9·15160337372026e-13
chr2	20670743	0·283581028041854	0·125334575878371	0·158246452163484	0·0193794243392865	8·16569416061976	0·0388163090742033	0·0378856214427386	3·19592045516278e-16	9·15160337372026e-13
chr2	20670835	0·277494814063759	0·119017404249062	0·158477409814697	0·0194096650815463	8·16487091090352	0·0351600026910907	0·0341836393541695	3·21779135203224e-16	9·15160337372026e-13
chr13	64077176	0·456209366090284	0·233878645977905	0·222330720112378	0·027242209065657	8·16125886034187	0·034608531284324	0·0414534448133471	3·31550754491259e-16	9·34456386399343e-13
chr13	64077002	0·457887617388945	0·228383154563992	0·229504462824953	0·0281522784746512	8·15225179843268	0·034026743122381	0·0353784710995243	3·57209557911018e-16	9·97785165748108e-13
chr13	64076973	0·457887617388945	0·228383154563992	0·229504462824953	0·0281769858464592	8·14510338598877	0·034026743122381	0·0355876058340233	3·78957982720038e-16	1·04916697362846e-12
chr2	20670817	0·27682588706458	0·118468438365863	0·158357448698717	0·0194555070977629	8·13946652240823	0·0350043427843656	0·0342843288423464	3·97023358378254e-16	1·08954005788212e-12
chr13	64076933	0·457887617388945	0·228383154563992	0·229504462824953	0·0282344279759073	8·1285324080513	0·0347639445647674	0·0342868054969421	4·3451895975412e-16	1·18206915654084e-12
chr10	133745159	0·34312720026211	0·562945018975852	-0·219817818713742	0·0270615652469236	-8·12287895057108	0·0507567799150595	0·0505986514228946	4·552533263848e-16	1·2277985982716e-12
chr1	161463529	0·0828148334499535	0·244902404308628	-0·162087570858675	0·0199849523048093	-8·1104807450388	0·0408489929614609	0·0364753897826422	5·04198776891783e-16	1·34818012610482e-12
chr20	20856318	0·126193475324776	0·577564410449722	-0·451370935124945	0·0556751479486593	-8·10722470897025	0·0348137653740436	0·0386210124946615	5·17890313797482e-16	1·37305450000509e-12
chr1	161463592	0·081433491140105	0·24186075439478	-0·160427263254675	0·0198026380854217	-8·10130764207513	0·0338224270275817	0·0355173195557418	5·43715627001725e-16	1·429410107232e-12
chr1	161463550	0·0826373048120392	0·243649040478136	-0·161011735666096	0·0199182952869008	-8·08361023606197	0·0397142510277793	0·0343930813765861	6·28770676255479e-16	1·63924183128748e-12
chr2	20670735	0·288757213258429	0·128602065339919	0·16015514791851	0·0198264801868276	8·07784066608628	0·0419358466868515	0·0466100469793243	6·59236632276498e-16	1·6913908212883e-12
chr1	161463598	0·081433491140105	0·24186075439478	-0·160427263254675	0·0198612316593152	-8·07740758511482	0·0354934422200034	0·0342468723166558	6·61581312951052e-16	1·6913908212883e-12
chr20	20856707	0·139058610084493	0·538980529934526	-0·399921919850034	0·0495150189070755	-8·07678010990088	0·0354629123748172	0·0460951226913278	6·64993019010765e-16	1·6913908212883e-12
chr13	64077143	0·456209366090284	0·233878645977905	0·222330720112378	0·0275344074962637	8·07465060370548	0·0375745967521083	0·0354203790352764	6·76701319498961e-16	1·70729014275235e-12
chr4	190041278	0·331397822135178	0·562821106884169	-0·231423284748991	0·0286695443543004	-8·07209496910885	0·0378297177189482	0·0414514776326349	6·91020916243005e-16	1·729470564671e-12
chr13	64077104	0·455141274923101	0·232359558619938	0·222781716303163	0·0276463089039402	8·05828065790774	0·041335327863801	0·0359656889942018	7·73750074608733e-16	1·9211538856438e-12
chr13	64077041	0·454866770545572	0·228178462017652	0·22668830852792	0·0281880787616905	8·04199216429055	0·0343667085434173	0·037617384730469	8·83895452220724e-16	2·17735464992832e-12
chr4	190041322	0·337044231815234	0·573126946450269	-0·236082714635034	0·0294127107138914	-8·02655412931846	0·0348162695119791	0·0348831216628285	1·002486120999e-15	2·45019355856387e-12
chr2	20670893	0·274639992866869	0·118022939287651	0·156617053579217	0·0195276714999925	8·0202626093581	0·035536481376914	0·0342246555294689	1·05519328167438e-15	2·55902366350375e-12
chr2	20670892	0·274639992866869	0·118022939287651	0·156617053579217	0·0195398879734113	8·01524828557524	0·0351603792280422	0·0343779493155679	1·0991475046979e-15	2·6451153800171e-12
chr13	64077075	0·45419248520871	0·231737347595432	0·222455137613279	0·0277745289789946	8·00932169836319	0·0368226498862496	0·0342771650531461	1·15342830987865e-15	2·75455409511913e-12
chr2	20670986	0·278075072877921	0·119683569760728	0·158391503117192	0·0197867452277379	8·00492962810037	0·0405648855125933	0·0355905754358249	1·1953501015339e-15	2·83304313041346e-12
chr1	161463538	0·0828148334499535	0·244902404308628	-0·162087570858675	0·0202565400405082	-8·0017402051159	0·0355403104648978	0·0355998688046691	1·22672998053747e-15	2·88555484376846e-12
chr1	161463639	0·0822716839781648	0·240018687516331	-0·157747003538167	0·019720923877552	-7·99896620044903	0·0336674854100314	0·0469042393673741	1·25468150004274e-15	2·91039790332208e-12
chr1	161463552	0·0826373048120392	0·243649040478136	-0·161011735666096	0·0201293683005003	-7·99884692169373	0·0338402160257858	0·0343930813765861	1·25589734582234e-15	2·91039790332208e-12
chr13	64077135	0·456209366090284	0·233878645977905	0·222330720112378	0·0278289026581495	7·98920183247937	0·0345229997072656	0·0354203790352764	1·35815185382512e-15	3·12421798013382e-12
chr2	20670993	0·276129690204772	0·118534485333254	0·157595204871518	0·019728256748056	7·98829855491655	0·0376515646215183	0·0380762459185634	1·36813798207537e-15	3·12421798013382e-12
chr12	96316367	0·244356490128826	0·509573633283723	-0·265217143154898	0·0332138388128319	-7·98513970786278	0·035550458117612	0·0411871293037719	1·40363245562443e-15	3·18204494815026e-12
chr2	20670927	0·270932089913688	0·115463321098227	0·155468768815461	0·0195202233086321	7·96449745258348	0·037677375763781	0·038611513551035	1·6589659871824e-15	3·73383116684929e-12
chr4	190041279	0·331397822135178	0·562821106884169	-0·231423284748991	0·0290606014346917	-7·96347196285913	0·0467529908607717	0·0382972278983104	1·67277928645549e-15	3·73802843878386e-12
chr10	133744935	0·356536242120249	0·570910891081746	-0·214374648961497	0·0269689525612584	-7·94894234303529	0·0695564122224013	0·0657980825347086	1·88110570618941e-15	4·17374664442723e-12
chr13	64077033	0·454866770545572	0·228178462017652	0·22668830852792	0·0285374489296365	7·94353794856907	0·0342411347762268	0·0342069834378441	1·96494542382349e-15	4·32906535920358e-12
chr4	190041372	0·342104231697357	0·576374534957369	-0·234270303260012	0·0295090075534914	-7·93894212929213	0·046601393260651	0·0373951849167555	2·03912879528536e-15	4·46108619733314e-12
chr2	20670998	0·27853520275061	0·119970265934582	0·158564936816028	0·0199831691134952	7·93492443142788	0·0405651217374717	0·0386143068527558	2·10623529181571e-15	4·54476061947989e-12
chr1	161463542	0·0828148334499535	0·244902404308628	-0·162087570858675	0·0204271391056182	-7·93491296165379	0·0339187173155957	0·0344766910260178	2·10642994762482e-15	4·54476061947989e-12
chr1	161463525	0·0828148334499535	0·244902404308628	-0·162087570858675	0·0204333269372082	-7·93251002916809	0·0355403104648978	0·0338093475209823	2·14760369111982e-15	4·60185871202578e-12
chr13	64077073	0·45419248520871	0·231737347595432	0·222455137613279	0·028087163636786	7·92017095389181	0·0338206312721153	0·0347510783900193	2·37184248196907e-15	5·04778098609917e-12
chr13	64077102	0·455141274923101	0·232359558619938	0·222781716303163	0·02813665254507	7·91784722600906	0·0375063950655334	0·0347947366409316	2·41658030001066e-15	5·06490407513573e-12
chr10	133745079	0·351498877350652	0·570248751835769	-0·218749874485117	0·027627517132229	-7·91782603692367	0·0609305375924279	0·0515552849048914	2·41699204441996e-15	5·06490407513573e-12
chr2	20670992	0·276129690204772	0·118534485333254	0·157595204871518	0·0199053276100379	7·91723743306019	0·0385922823011022	0·0355473713989392	2·42845739697156e-15	5·06490407513573e-12
chr2	20670774	0·281763565812507	0·123521113107263	0·158242452705244	0·0200064375729441	7·90957671141035	0·0350561704643628	0·0364352638016229	2·58265519240303e-15	5·35083396673982e-12
chr4	190041314	0·337044231815234	0·573126946450269	-0·236082714635034	0·0298661635848431	-7·90468832611781	0·0350705559288064	0·0401193737700879	2·68604806265977e-15	5·52843472538763e-12
chr13	64077034	0·454866770545572	0·228178462017652	0·22668830852792	0·0286979234518273	7·89911886511376	0·0340992048963136	0·0352649362783697	2·80881926919347e-15	5·74333779025731e-12
chr1	161463513	0·0829663085747041	0·245972413484962	-0·163006104910258	0·0206457835591429	-7·89537023108388	0·0339413327855002	0·0354528596442569	2·89454703498763e-15	5·8801971185375e-12
chr12	96316227	0·26944950507308	0·518487841237349	-0·24903833616427	0·0315570939159474	-7·89167522293357	0·0357639675233032	0·0395414895499178	2·98156826899266e-15	6·01790121451321e-12
chr13	64077042	0·454866770545572	0·228178462017652	0·22668830852792	0·0287663013907727	7·88034253860086	0·0340992048963136	0·0342317986561452	3·2648481512522e-15	6·54742275368459e-12
chr2	20670944	0·269593562609531	0·114651928665954	0·154941633943576	0·0196699465574311	7·8770744745639	0·036847049190446	0·0340437422761879	3·35135175948865e-15	6·67809136242513e-12
chr4	190041407	0·344832186686742	0·57806754782497	-0·233235361138227	0·0296331540397901	-7·87075722095088	0·053365815016897	0·0394438396618415	3·52501111261398e-15	6·9796781743541e-12
chr2	20670951	0·272023262384169	0·116977777917586	0·155045484466583	0·0197047389683166	7·86843635512664	0·0352220401787218	0·0344087767247659	3·59101160683016e-15	7·03569836970946e-12
chr4	190041243	0·327959008823042	0·560060847371759	-0·232101838548717	0·0294987839821627	-7·86818326779383	0·0396336961943467	0·0342248571100267	3·59828203292189e-15	7·03569836970946e-12
chr2	20670716	0·289591947482761	0·12855013266712	0·161041814815641	0·020490664789096	7·85927721102236	0·0352804613538985	0·0461037407697696	3·86356340408049e-15	7·50747962904576e-12
chr2	20670732	0·288757213258429	0·128602065339919	0·16015514791851	0·0203808878323626	7·85810457502257	0·038900976553025	0·0370702209902499	3·89989658698471e-15	7·53130214536053e-12
chr1	161462648	0·0375319259380969	0·18644867498128	-0·148916749043183	0·0189670754754952	-7·85132896400283	0·0386884353646844	0·0343273294372943	4·11651621073726e-15	7·90085734343878e-12
chr1	161462807	0·0552609807761683	0·217015001997537	-0·161754021221369	0·0206083508659635	-7·84895512859887	0·0368393006138129	0·0393573373902506	4·19517671393327e-15	8·00273444770659e-12
chr12	96316236	0·26944950507308	0·518487841237349	-0·24903833616427	0·0317531444774344	-7·84295036799429	0·0357639675233032	0·0376969251372626	4·40081965057507e-15	8·34414075893004e-12
chr2	20670938	0·268453130283509	0·113176371389535	0·155276758893974	0·019805939141374	7·83990891750271	0·0367522687989016	0·0340709814078354	4·5087335274032e-15	8·49725155329825e-12
chr1	161462665	0·0375319259380969	0·18644867498128	-0·148916749043183	0·0189988965799932	-7·83817883402763	0·0384231567540503	0·0337354953076132	4·57127674486521e-15	8·54443979111234e-12
chr2	20670940	0·269593562609531	0·114651928665954	0·154941633943576	0·0197687394583723	7·83770934256289	0·0350652518701786	0·0343930545840427	4·58839587692026e-15	8·54443979111234e-12
chr2	20670926	0·270932089913688	0·115463321098227	0·155468768815461	0·019846255002357	7·8336577251979	0·0350798724443222	0·0348683074092316	4·73877720904457e-15	8·77226173679269e-12
chr2	20670644	0·289344762731977	0·129552362379151	0·159792400352825	0·0204032864733798	7·83169910206902	0·0503301428851122	0·0356200287897934	4·8132036199593e-15	8·85762536996123e-12
chr1	161462714	0·0401031046673505	0·193057009866423	-0·152953905199072	0·0195347890879991	-7·82982117237381	0·0786322443552221	0·0429919118010966	4·88564384116723e-15	8·93835683495698e-12
chr1	161462342	0·030144238058764	0·16936496824373	-0·139220730184966	0·0177838770574971	-7·82848024279806	0·0351229188760941	0·0340990695748364	4·93802527672451e-15	8·98166507992694e-12
chr1	161462344	0·030144238058764	0·16936496824373	-0·139220730184966	0·017806822597704	-7·81839260884855	0·0351229188760941	0·0338571072929846	5·3502101048681e-15	9·67512821200965e-12
chr13	64077171	0·456209366090284	0·233878645977905	0·222330720112378	0·0284579181588387	7·8126136589273	0·0346119531054323	0·0343029153898901	5·60140924696292e-15	1·00711728660035e-11
chr4	190041385	0·342029029100788	0·577111131966707	-0·235082102865919	0·0300946187327194	-7·81143316530319	0·0376791414676378	0·045579255348701	5·65413301227505e-15	1·01078774313784e-11
chr10	133745177	0·34312720026211	0·562945018975852	-0·219817818713742	0·0281464567480548	-7·80978652771039	0·0393252099973628	0·0467279332229466	5·72849271168154e-15	1·01826236327922e-11
chr1	161462669	0·0375319259380969	0·18644867498128	-0·148916749043183	0·0190722092349919	-7·80804925157618	0·0332872026170642	0·0341877915585139	5·80798911090916e-15	1·0265604346783e-11
chr4	190041323	0·337044231815234	0·573126946450269	-0·236082714635034	0·0303032809282048	-7·7906651492413	0·0361332954146406	0·0341282302744148	6·66573514126012e-15	1·17154788861674e-11
chr20	20856708	0·139058610084493	0·538980529934526	-0·399921919850034	0·0513463886815618	-7·78870588796917	0·0362097108283896	0·0361694618480498	6·76989864839461e-15	1·1832080907566e-11
chr2	20670994	0·277175513990083	0·119129198075962	0·158046315914121	0·0203035111527507	7·78418642593791	0·0366769022554693	0·0342862763991033	7·01632344918112e-15	1·21946430116998e-11
chr1	161462662	0·0375319259380969	0·18644867498128	-0·148916749043183	0·0191406450215223	-7·78013221998194	0·0332904794645395	0·0337354953076132	7·24487889205997e-15	1·25223128549408e-11
chr1	161462869	0·0616485565619529	0·220244662595284	-0·158596106033332	0·020402129762374	-7·77350736812866	0·0480460035317546	0·0429564250294607	7·63422113692943e-15	1·31227647254119e-11
chr4	190041360	0·342104231697357	0·576374534957369	-0·234270303260012	0·0301460447604041	-7·77117877724773	0·0429927679916852	0·0425423678264901	7·77590572231444e-15	1·32932720082454e-11
chr2	20670727	0·288757213258429	0·128602065339919	0·16015514791851	0·020627932143715	7·76399431618775	0·0354307407761783	0·0345736675224157	8·22955880814786e-15	1·39697783145285e-11
chr1	161462717	0·0407840424545461	0·198434731102043	-0·157650688647497	0·0203066202996954	-7·76351191487348	0·0796584575945071	0·0343231923518737	8·26093581906735e-15	1·39697783145285e-11
chr2	20670924	0·269817027389648	0·114668542737668	0·155148484651981	0·019993769981448	7·75984143040261	0·0362019223780735	0·0340890219356568	8·5035638600408e-15	1·43027658221623e-11
chr13	64076869	0·462822283322718	0·230028078917536	0·232794204405182	0·0300692209290091	7·74194332985179	0·0432129061458126	0·0342662090297258	9·79086308690662e-15	1·63799045141683e-11
chr2	20670967	0·273110775270462	0·118619648774038	0·154491126496425	0·0199600878022206	7·74000235005165	0·0358103302316534	0·0340741323280348	9·94149767150376e-15	1·65434453299837e-11
chr1	158177850	0·383562513021304	0·201680212253473	0·181882300767831	0·0235030378438218	7·73867199535836	0·119710580002576	0·274413165962729	1·00460580869418e-14	1·66289901287062e-11
chr2	20670649	0·2885531988059	0·128178674152474	0·160374524653426	0·0207364997417311	7·73392456059885	0·0428809510566204	0·0443591551849569	1·04280842920005e-14	1·71704994026288e-11
chr12	96316383	0·241605453899313	0·50901659359428	-0·267411139694967	0·0345891836849529	-7·73106246538269	0·0360383328168774	0·0429778907956093	1·06652670783071e-14	1·74690932442258e-11
chr12	96316248	0·26581286577179	0·516592847205237	-0·250779981433447	0·0324430326661454	-7·72985633045146	0·0347591366554717	0·0384449605143145	1·07668025617443e-14	1·75435514637188e-11
chr2	20670997	0·27853520275061	0·119970265934582	0·158564936816028	0·0205190151089095	7·72770700613103	0·0367973644573769	0·0343280757821674	1·09501012195954e-14	1·77497736593096e-11
chr12	96316193	0·271291618780172	0·519039798014733	-0·247748179234561	0·032106361917197	-7·71648248012369	0·0369154029847682	0·0340048975022488	1·19584005946745e-14	1·92842770661966e-11
chr1	161463647	0·0822716839781648	0·240018687516331	-0·157747003538167	0·0204543296822173	-7·71215708307028	0·034711718804358	0·0377397849140993	1·23708731815725e-14	1·98471310883868e-11
chr12	96316197	0·271291618780172	0·519039798014733	-0·247748179234561	0·0323135621918797	-7·66700302997915	0·0347364328933227	0·0338487848142444	1·76061621315173e-14	2·81022194099938e-11
chr12	96316235	0·26944950507308	0·518487841237349	-0·24903833616427	0·0325389759579818	-7·65353945022294	0·0390678303173595	0·0342800528308757	1·955216191971e-14	3·10499248735813e-11
chr1	161463653	0·0822716839781648	0·240018687516331	-0·157747003538167	0·020636303354193	-7·64415025456169	0·0338832438286169	0·0361965787161125	2·10329683476313e-14	3·32328335790475e-11
chr2	87825963	0·88929595982152	0·701023231135193	0·188272728686326	0·02468822321568	7·62601370870425	0·361454070814625	0·974819064973662	2·42124095522628e-14	3·80642195537525e-11
chr1	161462723	0·0418678414601288	0·200949430414824	-0·159081588954696	0·0208680987284133	-7·62319514705456	0·0403254327929182	0·0402694395288268	2·47472317308296e-14	3·87104860264743e-11
chr1	161462391	0·0245440593496984	0·164628471822097	-0·140084412472399	0·0184023357665364	-7·61231694984797	0·0331833597176745	0·0341041159008928	2·69225345100508e-14	4·19036525067954e-11
chr10	133745430	0·348603827885745	0·563567558058691	-0·214963730172946	0·0283023044112958	-7·59527305794759	0·0513096746143387	0·0655860904366904	3·07144073061909e-14	4·75688622897025e-11
chr2	20671039	0·277254146157354	0·119703636853312	0·157550509304042	0·0207839558193645	7·58039088772755	0·0356283946991545	0·0441420471648075	3·44515399260656e-14	5·30938961145313e-11
chr4	190041419	0·344832186686742	0·57806754782497	-0·233235361138227	0·0307762510086607	-7·57842016146129	0·0367600887047068	0·0398497816410426	3·49788043951434e-14	5·36422255814089e-11
chr10	133745217	0·340413827308425	0·559531022985428	-0·219117195677004	0·0289317424868563	-7·57359138588175	0·0349048200164346	0·0448315227196683	3·63045111865552e-14	5·54036946886840e-11
chr2	20671053	0·277087517619947	0·121971210328973	0·155116307290974	0·0204848096030917	7·57226014283103	0·0349439486634035	0·0364280795451869	3·66786025359527e-14	5·57028678037145e-11
chr12	96316387	0·241605453899313	0·50901659359428	-0·267411139694967	0·035327757413587	-7·56943432792372	0·0406367343108602	0·0339066234191327	3·74852902606683e-14	5·66529497689822e-11
chr2	20670662	0·2885531988059	0·128178674152474	0·160374524653426	0·0212211900316497	7·55728233969162	0·0388151717573338	0·0383368518354915	4·11577942441521e-14	6·19042906533666e-11
chr20	20856781	0·133013809760285	0·513366340351472	-0·380352530591187	0·0503692380797706	-7·55128616376561	0·0356708606020226	0·0347549339191091	4·309807056776e-14	6·45124501574737e-11
chr1	161463675	0·0822716839781648	0·240018687516331	-0·157747003538167	0·0208957082030307	-7·54925375131756	0·0345147738651984	0·0339241079104083	4·37759232295433e-14	6·52150774028235e-11
chr12	96316361	0·248743295900724	0·507721143553273	-0·258977847652549	0·0343126353305941	-7·54759420712978	0·0364237426586931	0·0388245468424558	4·43371820529633e-14	6·57381724821015e-11
chr1	161462702	0·0383901253020886	0·189765998469709	-0·15137587316762	0·0200979567928534	-7·53190360233272	0·0357147822947669	0·0348390320212764	5·00058713362116e-14	7·37933341033952e-11
chr12	96316262	0·262824397730081	0·518436650695165	-0·255612252965084	0·0340282399259362	-7·51176827016131	0·0352328395488566	0·036734232505181	5·83339819370736e-14	8·56789260425711e-11
chr20	20856782	0·133013809760285	0·513366340351472	-0·380352530591187	0·0506866462647257	-7·50399875747719	0·0370875261780487	0·0342203495678631	6·18998910744088e-14	9·02808108260369e-11
chr2	20671026	0·279948882121478	0·121631885889873	0·158316996231605	0·0210985426250141	7·50369345624408	0·0349053745911844	0·0347730067923257	6·20443038533146e-14	9·02808108260369e-11
chr4	190041461	0·348725381056887	0·582015320386634	-0·233289939329747	0·0310987147021474	-7·5015942479976	0·0352586782038679	0·0392666711816112	6·30462735680015e-14	9·13140627172619e-11
chr10	133744982	0·349448995353561	0·571089916710737	-0·221640921357176	0·0295620689958608	-7·49747662750567	0·0409727473041059	0·0477315098547022	6·5058070551572e-14	9·37936506813256e-11
chr2	104659305	0·245697729537628	0·460737804773087	-0·215040075235459	0·0287464378593468	-7·48058163893649	0·0701685244487436	0·0480692571111627	7·39943844170364e-14	1·06187711842737e-10
chr20	44750796	0·437644550831974	0·249990850919272	0·187653699912702	0·0250915710372804	7·47875450420747	0·155965769966736	0·155433515358699	7·50302829457373e-14	1·0718264351016e-10
chr4	190041087	0·340974615577648	0·571303881631829	-0·230329266054181	0·0308066426157785	-7·47661044817041	0·0446150360157136	0·0551765153846193	7·62640499004048e-14	1·08449905541781e-10
chr12	96316259	0·262824397730081	0·518436650695165	-0·255612252965084	0·0342070311713268	-7·47250621326485	0·0362628783456529	0·0341163257563011	7·86816527672114e-14	1·11381534041918e-10
chr2	20671036	0·277254146157354	0·119703636853312	0·157550509304042	0·0210916691185702	7·46979807137819	0·0356283946991545	0·0359348540295961	8·0317976496242e-14	1·12687479209771e-10
chr10	133745342	0·339650454623076	0·556308615551009	-0·216658160927933	0·029004596008286	-7·46978723185933	0·0452204028357819	0·0384853805283595	8·03245927363185e-14	1·12687479209771e-10
chr10	133745011	0·349636569850064	0·56997627127157	-0·220339701421506	0·0295076658714699	-7·46720199358587	0·0388003945978097	0·0483991223732522	8·19179715582849e-14	1·1440978414328e-10
chr4	190041428	0·344832186686742	0·57806754782497	-0·233235361138227	0·0312547926015079	-7·46238710049783	0·0367600887047068	0·0345286704599447	8·49688136546833e-14	1·18143281979674e-10
chr12	96316293	0·262824397730081	0·518436650695165	-0·255612252965084	0·0343566953133807	-7·43995458915782	0·0365805708170301	0·0340152448350203	1·00719917382828e-13	1·39424442448963e-10
chr2	20670648	0·289344762731977	0·129552362379151	0·159792400352825	0·0214936700931723	7·43439345910427	0·0355759000312828	0·034342356555857	1·05048855829774e-13	1·44776296915319e-10
chr1	180953939	0·218039385966295	0·067809461032065	0·15022992493423	0·0202178347790152	7·4305644781586	0·0376844091948791	0·033833044813477	1·08135207748967e-13	1·47992933331624e-10
chr10	133745197	0·343293258828748	0·562851996400204	-0·219558737571457	0·0295489977568386	-7·43032773491086	0·0351379616217027	0·0355982392390235	1·08328933098102e-13	1·47992933331624e-10
chr10	133745462	0·342063659488674	0·552413253430293	-0·210349593941619	0·0283284744581381	-7·42537669130257	0·0515055411256768	0·0601671135515135	1·12459394943117e-13	1·52967757955519e-10
chr2	20670661	0·2885531988059	0·128178674152474	0·160374524653426	0·02160718473563	7·42227766438124	0·0354153434986453	0·0365041975012494	1·15123144132321e-13	1·55913118062183e-10
chr1	180953907	0·218039385966295	0·067809461032065	0·15022992493423	0·0202983651598427	7·4010849519762	0·0358975773862868	0·0356080690103657	1·35076279440538e-13	1·82147451698853e-10
chr4	190041155	0·338299249748432	0·57220932029331	-0·233910070544878	0·0316081311314431	-7·40031321599362	0·0342948713923871	0·0343561445462093	1·3586365090043e-13	1·82422899541832e-10
chr10	133745196	0·343293258828748	0·562851996400204	-0·219558737571457	0·0296836850880476	-7·39661322104053	0·0345684553841748	0·0394074497846734	1·3970169494472e-13	1·86774598967397e-10
chr4	190041402	0·344803243811982	0·57809858100959	-0·233295337197608	0·0315703774059968	-7·3896911081365	0·0346070244310722	0·0356022364591433	1·47170301785085e-13	1·95922499585355e-10
chr1	180953928	0·218039385966295	0·067809461032065	0·15022992493423	0·0203452981101296	7·38401197765853	0·0351069236881822	0·0360650894739232	1·53589620701246e-13	2·03601915540351e-10
chr2	20670663	0·2885531988059	0·128178674152474	0·160374524653426	0·0217303031790115	7·38022490216917	0·0354153434986453	0·0343972436776769	1·5802236770547e-13	2·08594192698537e-10
chr1	161463691	0·0809787564323376	0·238749000610571	-0·157770244178233	0·021452522567481	-7·35439124615541	0·0338796997317305	0·0345415617536682	1·9179918826495e-13	2·52116809458508e-10
chr1	161463752	0·0809723550814789	0·234768020049197	-0·153795664967718	0·0209247096544363	-7·34995455170443	0·0480511051303575	0·0391476967493038	1·9827426018707e-13	2·59537688187215e-10
chr2	20670636	0·288994224234626	0·129591774594456	0·15940244964017	0·0217001703701462	7·3456773343801	0·0362082313870807	0·0385551334782138	2·04719702288174e-13	2·66858102923951e-10
chr4	190041474	0·351008945595133	0·584701674534236	-0·233692728939104	0·0318515518839525	-7·33693384204753	0·0366402865330101	0·0348731111885811	2·18542566752452e-13	2·83694549297943e-10
chr12	96316311	0·258787416963343	0·515691247048948	-0·256903830085604	0·0350186472502361	-7·33620086035369	0·0361858490565464	0·0355343692664295	2·19742164325514e-13	2·84073044970017e-10
chr1	161462705	0·0392097705444252	0·191879129086203	-0·152669358541777	0·0208133190520062	-7·33517600726259	0·0332588721458677	0·0336655427564186	2·21430290180678e-13	2·85077374453311e-10
chr1	161463697	0·0781463038061352	0·23595239983292	-0·157806096026785	0·0215284080274425	-7·33013308859754	0·0353033700343468	0·0336813466837066	2·29924284234037e-13	2·94799682581008e-10
chr10	133745143	0·34312720026211	0·562945018975852	-0·219817818713742	0·0300500962993828	-7·31504540031229	0·0424674587128752	0·0326743735361843	2·57294386299951e-13	3·28179377226086e-10
chr10	133745345	0·341431796670807	0·558389201596889	-0·216957404926082	0·0296606746232918	-7·31464835785329	0·0355985911819804	0·032372603231486	2·58056260081181e-13	3·28179377226086e-10
chr4	190041406	0·344832186686742	0·57806754782497	-0·233235361138227	0·0319502533225977	-7·29995342394564	0·034309676852772	0·0384584025950031	2·87867359923065e-13	3·64609068622879e-10
chr12	96316305	0·258787416963343	0·515691247048948	-0·256903830085604	0·035195204299136	-7·29939874484294	0·0361858490565464	0·0338570816113846	2·89056498831982e-13	3·64638945524553e-10
chr1	161463700	0·0781463038061352	0·23595239983292	-0·157806096026785	0·0216328215290734	-7·29475329025859	0·0334944147904519	0·0334375898036046	2·99206834464724e-13	3·75927552376649e-10
chr10	133745380	0·349676341033786	0·565170925159964	-0·215494584126179	0·0295537075700009	-7·29162605455704	0·041276624796837	0·0407111983759744	3·06236173515532e-13	3·83220272703255e-10
chr2	20670640	0·288994224234626	0·129591774594456	0·15940244964017	0·0218778684105679	7·28601373080624	0·035309952760306	0·0356284831614632	3·1926045355011e-13	3·97926992477256e-10
chr2	20671242	0·282730452051275	0·128687459382673	0·154042992668602	0·0211577068710269	7·28070360401612	0·0555342000769437	0·0580556567753124	3·32083574760503e-13	4·12267262353567e-10
chr1	161462774	0·0500335642284283	0·207631357661039	-0·15759779343261	0·0216632320981122	-7·27489751847066	0·0334615277004506	0·0358930799084221	3·46683535642893e-13	4·28691320455621e-10
chr10	133745138	0·34312720026211	0·562945018975852	-0·219817818713742	0·0302211000689999	-7·27365377871289	0·0360008958481085	0·0352280654905473	3·49892065289041e-13	4·30955444682995e-10
chr10	133745205	0·343293258828748	0·562851996400204	-0·219558737571457	0·0302051205315553	-7·26892439783789	0·0357112103780782	0·0344031236869407	3·62361119393646e-13	4·44563094584094e-10
chr4	190041086	0·340974615577648	0·571303881631829	-0·230329266054181	0·0317224145398644	-7·26077347500567	0·0447325919351978	0·0355219272352023	3·84883042824404e-13	4·70349630072213e-10
chr12	96316360	0·248743295900724	0·507721143553273	-0·258977847652549	0·0356783451610306	-7·25868440600813	0·037165279981188	0·0342159705244393	3·90873247202085e-13	4·75735968567403e-10
chr2	20671079	0·272984833019214	0·120456560297187	0·152528272722026	0·0210146708205559	7·25818044091502	0·0358729683369745	0·0345384794783421	3·92331970229505e-13	4·75735968567403e-10
chr10	133745105	0·345447760506347	0·562858066674091	-0·217410306167743	0·0299604282026531	-7·25658207209773	0·0359400978338187	0·0323748758891171	3·96993890937592e-13	4·79530300378969e-10
chr2	20670622	0·290485779115177	0·131168752618533	0·159317026496644	0·0219997034359503	7·24178064311083	0·0384929838142502	0·0371593239338417	4·42831680092455e-13	5·31155130457152e-10
chr10	133745189	0·343293258828748	0·562851996400204	-0·219558737571457	0·0303187164841598	-7·24168972278779	0·036623889202723	0·0329374326076639	4·43128714832863e-13	5·31155130457152e-10
chr2	104659462	0·252407905619642	0·469950270201712	-0·217542364582069	0·0300792346658916	-7·2323104958768	0·0597350924400631	0·0580935541754467	4·7484499479059e-13	5·66999359104014e-10
chr2	20671107	0·272431487706121	0·120721543493733	0·151709944212388	0·0210076841636194	7·22164056879316	0·0349278609549431	0·0343840192500995	5·13640885126475e-13	6·10992433418868e-10
chr4	190041420	0·344832186686742	0·57806754782497	-0·233235361138227	0·0323165003202582	-7·21722212575164	0·0346076761647314	0·0343393387479526	5·30602693292896e-13	6·28646270484927e-10
chr10	133745108	0·34483474112708	0·562543471947858	-0·217708730820778	0·0301672002823822	-7·21673634884578	0·0374844652944417	0·0382517191025025	5·32500748540039e-13	6·28646270484927e-10
chr2	20671136	0·274643890495567	0·124041211753974	0·150602678741593	0·0209382161347653	7·19271774502009	0·0361468164349445	0·0365012560020169	6·35141587747707e-13	7·4505538236157e-10
chr1	161463722	0·077957361911548	0·231681636020835	-0·153724274109287	0·0213726743694364	-7·19256146666966	0·0391402445237974	0·0335269990415421	6·35869249475108e-13	7·4505538236157e-10
chr4	190041127	0·335248226102076	0·570329593141817	-0·235081367039741	0·0326932653370692	-7·19051353898242	0·0343420454519367	0·0341789261091838	6·45480758110018e-13	7·50308073586227e-10
chr1	180953965	0·217176260633032	0·0682590934742037	0·148917167158828	0·0207114838579309	7·19007716590062	0·0358187626213988	0·0356902649646208	6·47547139235093e-13	7·50308073586227e-10
chr1	180953974	0·217176260633032	0·0682590934742037	0·148917167158828	0·0207114838579309	7·19007716590062	0·0358187626213988	0·0356902649646208	6·47547139235093e-13	7·50308073586227e-10
chr10	133745087	0·351498877350652	0·570248751835769	-0·218749874485117	0·0304280637055617	-7·18908296636481	0·0446992085972317	0·0360104137450571	6·52279308591326e-13	7·5300230573753e-10
chr10	133744985	0·349448995353561	0·571089916710737	-0·221640921357176	0·0309087056034388	-7·1708250808315	0·036630092610073	0·0384661046907625	7·45471037910162e-13	8·57420506606914e-10
chr4	190041504	0·35260878709644	0·590689715429885	-0·238080928333445	0·0332523120644265	-7·15983080731837	0·041192624689373	0·038718452442553	8·07766935002062e-13	9·25668360126703e-10
chr1	180953969	0·217176260633032	0·0682590934742037	0·148917167158828	0·020829248282949	7·14942590034482	0·0350554419578154	0·0338582663592093	8·71415719462944e-13	9·94962750316874e-10
chr1	228622424	0·569242680885247	0·783743820875651	-0·214501139990404	0·030028988241661	-7·14313576815131	0·068914767115247	0·063682710567083	9·12254392895287e-13	1·03780381837859e-09
chr10	133745035	0·349636569850064	0·56997627127157	-0·220339701421506	0·0308546801742849	-7·1412084058853	0·0369880415729917	0·0372310829343304	9·25139585735078e-13	1·04864907238573e-09
chr2	20671195	0·276306107422011	0·125813029440021	0·15049307798199	0·0210975205675673	7·13321157811026	0·05145136895552	0·0575395018924727	9·8053653508857e-13	1·10742929022691e-09
chr10	133744980	0·349448995353561	0·571089916710737	-0·221640921357176	0·0311561320738072	-7·11387796251861	0·0443055291628442	0·0325118781365557	1·12826924928977e-12	1·2696965821315e-09
chr1	180954005	0·214939232313995	0·0658396377818659	0·149099594532129	0·020970322744824	7·11002860310916	0·0350999400800787	0·0338251600576278	1·16018907691838e-12	1·29731207997778e-09
chr4	190041526	0·353450253282515	0·58870181831378	-0·235251565031265	0·0330877935160442	-7·10992000470481	0·046876195492325	0·0450293400365513	1·16110233562661e-12	1·29731207997778e-09
chr15	36579046	0·466324616420426	0·254802112285172	0·211522504135254	0·0297650815076139	7·10639761161571	0·122982194141494	0·157456822407577	1·19110946979349e-12	1·32610328931133e-09
chr2	104659334	0·248125508019492	0·464494648453579	-0·216369140434087	0·0305505096500039	-7·08234143760217	0·0724362990646872	0·0351861791720821	1·41738900574817e-12	1·57243226340886e-09
chr4	190041106	0·340974615577648	0·571303881631829	-0·230329266054181	0·0325397397918513	-7·07839913679522	0·0351136850889364	0·0343996192673973	1·45829204589278e-12	1·60950156725301e-09
chr1	180954040	0·214939232313995	0·0658396377818659	0·149099594532129	0·0210648189895639	7·07813319478308	0·0351367274870824	0·0350135059072816	1·46109262706644e-12	1·60950156725301e-09
chr10	133745344	0·342185674956744	0·559259024226516	-0·217073349269772	0·0307309805067101	-7·06366493000033	0·0366255848182925	0·0337819991450953	1·62167514242436e-12	1·78012702905977e-09
chr12	96316123	0·278517184719256	0·515793946697969	-0·237276761978714	0·0336938051742608	-7·04214797799013	0·0345401282646653	0·0338602844185737	1·89298626906447e-12	2·07068208153151e-09
chr2	20671154	0·275906028023999	0·125839944818956	0·150066083205043	0·0213942732691065	7·014310854005	0·0352520457485021	0·0347293673675324	2·31085108540615e-12	2·51896456277372e-09
chr2	20670602	0·288519891190825	0·130293736689398	0·158226154501428	0·0225628684170263	7·01267904314983	0·037812381998915	0·034545101944961	2·33797375149268e-12	2·53968081330983e-09
chr10	133745324	0·334609717382033	0·552057658425847	-0·217447941043814	0·0310195763265617	-7·01002292083582	0·0388597899904753	0·0333802866541249	2·38279085790643e-12	2·5724525264354e-09
chr10	133745471	0·342823674626119	0·549088735998936	-0·206265061372817	0·0294247490666567	-7·00991743058058	0·0516637299239981	0·0529539764436381	2·38458809790813e-12	2·5724525264354e-09
chr2	20671163	0·275906028023999	0·125839944818956	0·150066083205043	0·0214121628321302	7·00845049524189	0·035004137263073	0·0347293673675324	2·4097185310285e-12	2·59062959888892e-09
chr10	133745359	0·340215179563322	0·556504184588471	-0·216289005025149	0·0308848991406646	-7·0030665808577	0·0386219657635719	0·0350726109946313	2·50419749219862e-12	2·68193274252855e-09
chr13	64076832	0·463508067329342	0·230339826601498	0·233168240727844	0·033297178762138	7·00264254799204	0·0351925759662454	0·0348195531233112	2·51179104661661e-12	2·68193274252855e-09
chr1	161462285	0·0315277260032056	0·16260708875459	-0·131079362751384	0·0187360538181373	-6·99610302274504	0·0335879746294636	0·0340886477630904	2·63180045622667e-12	2·80051318819437e-09
chr1	161462261	0·0323058200123762	0·163979037166586	-0·131673217154209	0·018854790136438	-6·98354191170462	0·0713530174164305	0·0349126363337905	2·87829526217318e-12	3·05242724706811e-09
chr1	161462311	0·0317806812824402	0·162657876688325	-0·130877195405885	0·0187609753967977	-6·97603363566182	0·0702858547545149	0·0389819895346546	3·0363006364502e-12	3·20911332841735e-09
chr19	17488974	0·0724194767275543	0·269923140291479	-0·197503663563925	0·0283177032271356	-6·97456506199505	0·0404125905668557	0·0412882544190593	3·06818530159765e-12	3·23189416514788e-09
chr2	20670561	0·285074831838529	0·129234528806615	0·155840303031915	0·0223528041001918	6·97184578424224	0·04496576118752	0·0567080501975055	3·12809352692285e-12	3·28394186448736e-09
chr10	133745040	0·349636569850064	0·56997627127157	-0·220339701421506	0·0316847954548531	-6·95411468682079	0·035063490966681	0·0323231232589888	3·54782905700296e-12	3·71213269898397e-09
chr20	5504497	0·249463887233987	0·0522154643549152	0·197248422879072	0·028380718999815	6·95008547459132	0·0352649038295871	0·0456399001925757	3·65064957189327e-12	3·80698255539365e-09
chr10	133745363	0·342680985026489	0·559141728456151	-0·216460743429662	0·0311544035449669	-6·94799831803014	0·0360396146840553	0·0321571484165271	3·70505420681333e-12	3·85088070909944e-09
chr16	807981	0·0964910278639058	0·260575906105692	-0·164084878241786	0·0236268050092137	-6·94486106681792	0·0340082719684054	0·034786989841068	3·78832962551529e-12	3·92439588858802e-09
chr1	161463737	0·0789687646418075	0·232905925697915	-0·153937161056107	0·0221734549030423	-6·94240756477631	0·0346742111614455	0·0350788461613781	3·85473176375555e-12	3·9800041851341e-09
chr2	104659396	0·248125508019492	0·464494648453579	-0·216369140434087	0·0312065898737831	-6·93344390749534	0·051720990099759	0·0389815316360622	4·10716810872807e-12	4·22669480694491e-09
chr10	133745034	0·349636569850064	0·56997627127157	-0·220339701421506	0·0318012980146666	-6·92863861468443	0·0400621674128858	0·0327387385510854	4·24909704990703e-12	4·35841726154841e-09
chr12	96316097	0·282083256917781	0·523855908817991	-0·24177265190021	0·0349323736409389	-6·92116299869372	0·0373769894318255	0·0398705342916021	4·47950697985242e-12	4·57973960825454e-09
chr2	104659326	0·248125508019492	0·464494648453579	-0·216369140434087	0·0312667748562782	-6·92009781720873	0·0424304355977103	0·0449784033570522	4·51331893868832e-12	4·58434509744099e-09
chr2	104659329	0·248125508019492	0·464494648453579	-0·216369140434087	0·0312667748562782	-6·92009781720873	0·0424304355977103	0·0449784033570522	4·51331893868832e-12	4·58434509744099e-09
chr20	5504551	0·249463887233987	0·0522154643549152	0·197248422879072	0·0285146558677426	6·91744006289099	0·0365125156606347	0·036499012595064	4·59877849681372e-12	4·65603254496014e-09
chr19	17488933	0·0724194767275543	0·269923140291479	-0·197503663563925	0·0285619956298638	-6·91491120310303	0·0356770111803212	0·0412882544190593	4·68156525090959e-12	4·72456014210101e-09
chr2	20671175	0·275045523162469	0·126041494170285	0·149004028992184	0·0215632639864899	6·91008694627769	0·0366002365088776	0·0345331145903466	4·84356748041494e-12	4·87233297603014e-09
chr9	117643005	0·396127637146751	0·220404609145807	0·175723028000944	0·0254710597095344	6·89892882372564	0·0444875639999661	0·0424516390506959	5·2396113611657e-12	5·25383556252117e-09
chr16	808005	0·0989169757129452	0·261684956425305	-0·16276798071236	0·0236617064568416	-6·87896204820411	0·0344265958220705	0·03542142757995	6·02902181783597e-12	6·02607472410393e-09
chr10	133745068	0·349636569850064	0·56997627127157	-0·220339701421506	0·0320603931340422	-6·87264502653731	0·0344615863614591	0·0344063124432779	6·30222544540206e-12	6·2790838341328e-09
chr10	133745063	0·349636569850064	0·56997627127157	-0·220339701421506	0·0321379692360528	-6·85605552121589	0·0347468943306136	0·0336771162902005	7·07878745855643e-12	7·03040450808572e-09
chr2	104659260	0·242783239957683	0·453113887679872	-0·210330647722188	0·0306991725966222	-6·85134581592374	0·0352361081381335	0·0392564913064659	7·31584221648166e-12	7·24284585411277e-09
chr1	161463766	0·0764946831655215	0·228860100183312	-0·15236541701779	0·0222646246438435	-6·84338583987409	0·0334359311247548	0·034009997262736	7·73429644051801e-12	7·63296983762378e-09
chr4	190041532	0·348220701769779	0·585163669502115	-0·236942967732336	0·0346300846155175	-6·84211345028488	0·0426241229175774	0·0353535480567918	7·80332485339242e-12	7·6768766365071e-09
chr16	808017	0·0990982312694433	0·262465530559687	-0·163367299290244	0·023887041882737	-6·83915991323765	0·0376550503093985	0·0370413898753941	7·96589258966702e-12	7·81224325705191e-09
chr3	8767526	0·272506402632178	0·0906110737970655	0·181895328835113	0·0266331833273663	6·82965031251862	0·0722380822318455	0·143693736629948	8·5121865699209e-12	8·32191259950014e-09
chr16	807863	0·0918115510748152	0·252517545705843	-0·160705994631028	0·023533674972302	-6·82876749254723	0·0373673479527133	0·0363663976369631	8·56472527544441e-12	8·34719192600298e-09
chr9	117642995	0·394499367751795	0·219944883201456	0·174554484550339	0·0255738693194895	6·82550154494273	0·0424606783280669	0·05203878872413	8·76186586305373e-12	8·51280574428189e-09
chr2	104659392	0·248125508019492	0·464494648453579	-0·216369140434087	0·0317087856392922	-6·82363376811163	0·0405193506829302	0·0413674544349451	8·87660066576212e-12	8·59757860211047e-09
chr20	5504621	0·24943894927369	0·0443279693619916	0·205110979911698	0·0300841482575326	6·81790882546731	0·0354992172478295	0·0425035823808627	9·2375234058189e-12	8·89209687673916e-09
chr20	5504623	0·24943894927369	0·0443279693619916	0·205110979911698	0·0300841482575326	6·81790882546731	0·0354992172478295	0·0425035823808627	9·2375234058189e-12	8·89209687673916e-09
chr19	17488901	0·0724194767275543	0·269923140291479	-0·197503663563925	0·0289857965679975	-6·81380838027351	0·034786539244639	0·0359217142696516	9·50482909654201e-12	9·11796439821559e-09
chr12	96316079	0·282083256917781	0·523855908817991	-0·24177265190021	0·0354847651082659	-6·81342122915424	0·034406680709229	0·0387226200222106	9·53045532869581e-12	9·11796439821559e-09
chr10	133745593	0·34607136834165	0·553414590127849	-0·207343221786199	0·0304474692746635	-6·80986718192494	0·0399836036927521	0·0562502340186537	9·76888926700776e-12	9·31758445279139e-09
chr16	807841	0·0918115510748152	0·252517545705843	-0·160705994631028	0·0236139561006671	-6·80555151139998	0·0346998909575126	0·036081914488579	1·00662852077179e-11	9·57205814096941e-09
chr16	807930	0·0918115510748152	0·252517545705843	-0·160705994631028	0·0236248893209464	-6·80240201119342	0·0376091892269899	0·0348297180119261	1·02888998856071e-11	9·75409534094702e-09
chr17	64778676	0·189547123600663	0·0634388202266403	0·126108303374023	0·0185654038037585	6·79265071242312	0·0627405973532508	0·0608388519012191	1·1009170523186e-11	1·0405395681774e-08
chr16	807839	0·0918115510748152	0·252517545705843	-0·160705994631028	0·0236770556609937	-6·78741465712647	0·0341550729223715	0·0356726031771618	1·14160747188794e-11	1·07574841192086e-08
chr11	72822359	0·267989032179207	0·43622784134453	-0·168238809165323	0·0247944483576827	-6·7853418934079	0·114158134750635	0·0799328572906415	1·15811919358847e-11	1·08803037644616e-08
chr12	42145364	0·452246888071571	0·0422897899084612	0·40995709816311	0·0604336079455652	6·78359462722089	0·0354713984569278	0·0327525339183799	1·17221952072427e-11	1·09589801325592e-08
chr19	17488827	0·0731992044534454	0·272366109022293	-0·199166904568848	0·0293607656268855	-6·78343702272095	0·0411290398297276	0·0499916076677648	1·17349961623648e-11	1·09589801325592e-08
chr2	104659263	0·242783239957683	0·453113887679872	-0·210330647722188	0·031010118324874	-6·78264576480113	0·0361635320493261	0·0349651266683058	1·17994709569881e-11	1·09863961026216e-08
chr16	807845	0·0918115510748152	0·252517545705843	-0·160705994631028	0·023696148234583	-6·78194586901209	0·0373673479527133	0·0346534627967382	1·18567903251505e-11	1·10070067740426e-08
chr16	808024	0·0990982312694433	0·262465530559687	-0·163367299290244	0·0241156565696079	-6·77432516998645	0·0376550503093985	0·0346284759519427	1·2498827402228e-11	1·15687001665823e-08
chr1	161462217	0·0322613213560451	0·161718830099701	-0·129457508743656	0·0191369086262517	-6·76480780004711	0·0358167199397209	0·0345875268990922	1·33486284735144e-11	1·23188152567951e-08
chr16	807852	0·0918115510748152	0·252517545705843	-0·160705994631028	0·0237710976905815	-6·76056262621404	0·0346998909575126	0·0351258143840222	1·37456896940076e-11	1·26108439404727e-08
chr16	807876	0·0918115510748152	0·252517545705843	-0·160705994631028	0·0237710976905815	-6·76056262621404	0·0346998909575126	0·0351258143840222	1·37456896940076e-11	1·26108439404727e-08
chr6	144007877	0·549785936550012	0·316223905429309	0·233562031120703	0·0345542933981279	6·7592767251712	0·158156067734658	0·179101198100691	1·38682294486619e-11	1·26860642641098e-08
chr16	808028	0·0990982312694433	0·262465530559687	-0·163367299290244	0·0241875473212852	-6·75419037408886	0·0348953444079782	0·0347684657497598	1·43635050909492e-11	1·31008148022979e-08
chr16	808030	0·0990982312694433	0·262465530559687	-0·163367299290244	0·024189568700854	-6·75362596624041	0·034145223374025	0·0350884194902626	1·44195198055357e-11	1·31136730017512e-08
chr16	807856	0·0918115510748152	0·252517545705843	-0·160705994631028	0·0238145222016708	-6·74823510083915	0·0337682667224905	0·0351258143840222	1·49654319923302e-11	1·35706971087088e-08
chr16	807858	0·0918115510748152	0·252517545705843	-0·160705994631028	0·0238413279852675	-6·74064778314087	0·0341550729223715	0·0346534627967382	1·57682029319756e-11	1·42573265394791e-08
chr2	104659311	0·245697729537628	0·460737804773087	-0·215040075235459	0·03191373214673	-6·7381675777301	0·0354080639872144	0·034907487633234	1·60396520172373e-11	1·44609712237367e-08
chr12	42145380	0·452246888071571	0·0422897899084612	0·40995709816311	0·0609144187313162	6·73005023607573	0·0353788370314954	0·0345665447745602	1·69604520100825e-11	1·52308417309653e-08
chr4	190041533	0·348220701769779	0·585163669502115	-0·236942967732336	0·0352080830574374	-6·72978893357512	0·0460980533574978	0·0353990599923925	1·69909373083548e-11	1·52308417309653e-08
chr2	104659354	0·248125508019492	0·464494648453579	-0·216369140434087	0·0321612006325824	-6·72764499391495	0·0367960942863933	0·0392809654984915	1·72430982026177e-11	1·54127186954124e-08
chr2	20671270	0·292380737210285	0·130180867948038	0·162199869262247	0·0241243712639191	6·72348586778867	0·0363152773441039	0·0342034023436131	1·77427699855971e-11	1·58141662726043e-08
chr16	808082	0·100188892344027	0·267762991173187	-0·16757409882916	0·0249318959904361	-6·72127378092071	0·0425334944703759	0·0407028252438257	1·80142748010966e-11	1·59814107190525e-08
chr19	17488902	0·0724194767275543	0·269923140291479	-0·197503663563925	0·0293855030439382	-6·72112583094497	0·0340585638052374	0·0466851193970293	1·8032578173438e-11	1·59814107190525e-08
chr2	104659218	0·233625199872428	0·440387224085471	-0·206762024213042	0·0308112679045258	-6·71059772203245	0·0389959732785796	0·0397041054881741	1·93828786965435e-11	1·7129591671123e-08
chr2	20671230	0·280259085846984	0·127205731189245	0·153053354657738	0·0228110645807635	6·70961033474991	0·0378217641526435	0·0402408925085295	1·95144817975889e-11	1·71973157378318e-08
chr2	20671190	0·274909930241543	0·12574620619926	0·149163724042284	0·0222380739055595	6·70758289030564	0·0366117962667439	0·0379758401331711	1·97874565068624e-11	1·73888943983213e-08
chr19	17489081	0·0758009238607348	0·278399371575359	-0·202598447714624	0·0302192706824761	-6·7042798564993	0·0360743483269259	0·0379133232628637	2·02402034477784e-11	1·77369381737455e-08
chr2	104659324	0·248125508019492	0·464494648453579	-0·216369140434087	0·0323371507658274	-6·69103910857656	0·0367960942863933	0·0373530821984034	2·21591427950643e-11	1·93643054357751e-08
chr2	207767244	0·159605497814021	0·326090209563864	-0·166484711749843	0·0249172803819654	-6·68149610221271	0·066554884466286	0·100470803424161	2·36515071022664e-11	2·06108719844644e-08
chr17	64778756	0·187372797909684	0·0604365310107475	0·126936266898937	0·0190062981197954	6·67864231629256	0·0366708600215676	0·0396092991072989	2·41165960867847e-11	2·09577909332287e-08
chr9	117643042	0·392187834151677	0·216721853137974	0·175465981013702	0·0262773863058755	6·67745182002629	0·0393551322661679	0·0343339117261979	2·43132501707173e-11	2·10701589367268e-08
chr1	152188961	0·274188026532645	0·109240263615521	0·164947762917124	0·0247085467912326	6·67573711682846	0·043203895583896	0·043314662871976	2·45992577344426e-11	2·12591270288596e-08
chr9	117643034	0·392187834151677	0·216721853137974	0·175465981013702	0·0263126288820446	6·66850818290673	0·0386707817442915	0·0347809312647624	2·58416645545034e-11	2·22713146856274e-08
chr20	5504474	0·253923639985353	0·0546822441383448	0·199241395847009	0·0299092794679952	6·66152442957409	0·0357168187704446	0·0338533503004925	2·71001740031117e-11	2·32917805943722e-08
chr17	64778762	0·186185600979976	0·0598786661450905	0·126306934834886	0·0189627584291431	6·66078910970934	0·0365598211635657	0·0394361131354695	2·72361225253611e-11	2·33444910238127e-08
chr19	17488826	0·0731992044534454	0·272366109022293	-0·199166904568848	0·0299340410559277	-6·653525469439	0·0356726305791837	0·0350216646498881	2·86154268213012e-11	2·44597006414307e-08
chr17	20896160	0·62337275996347	0·430355565042672	0·193017194920797	0·0290138560812798	6·65258676337528	0·239774317098852	0·592733008525266	2·87985942467437e-11	2·4549192954526e-08
chr2	104659347	0·248125508019492	0·464494648453579	-0·216369140434087	0·0325406611962288	-6·64919311655421	0·0367960942863933	0·0351861791720821	2·94704120077851e-11	2·50536140907597e-08
chr17	64778754	0·187372797909684	0·0604365310107475	0·126936266898937	0·0191082148944337	6·64302069032698	0·0352670724360972	0·0396092991072989	3·07318678938247e-11	2·60552105012991e-08
chr2	104659345	0·248125508019492	0·464494648453579	-0·216369140434087	0·0325768529216445	-6·64180609939547	0·0363667290449589	0·0351335341536014	3·09862434895166e-11	2·61998738296346e-08
chr2	104659273	0·245920779498641	0·456854827923255	-0·210934048424613	0·0318287630610248	-6·62715192607997	0·0353180410480076	0·0353717527324357	3·42225367684295e-11	2·88300925914415e-08
chr9	117643023	0·392187834151677	0·216721853137974	0·175465981013702	0·0264778427353576	6·62689867779112	0·0382083993592312	0·034150131485379	3·42812762916577e-11	2·88300925914415e-08
chr2	104659350	0·248125508019492	0·464494648453579	-0·216369140434087	0·0326526772054451	-6·62638285592111	0·0353320951005329	0·0351335341536014	3·440122359725e-11	2·88534037499433e-08
chr1	180954093	0·207028382838756	0·0631883966625797	0·143839986176176	0·021715433655658	6·62385971457207	0·0399197885955945	0·038926504234901	3·49938888910745e-11	2·92720137911925e-08
chr9	117643041	0·392187834151677	0·216721853137974	0·175465981013702	0·026503809325585	6·62040610306984	0·0376062712961636	0·0336405487438087	3·58213395051924e-11	2·98842629338158e-08
chr17	64778767	0·186185600979976	0·0598786661450905	0·126306934834886	0·0190815977247373	6·61930602756299	0·0349205400564232	0·0394361131354695	3·60889047867657e-11	2·99679262313564e-08
chr20	5504498	0·249463887233987	0·0522154643549152	0·197248422879072	0·0297994061035686	6·61920651014086	0·0349148612116097	0·0362037934910373	3·61132061014533e-11	2·99679262313564e-08
chr17	64778568	0·18863804428677	0·0632661784114231	0·125371865875347	0·0189494683323852	6·61611522161193	0·0623160537858777	0·0597738521860158	3·6876098607466e-11	3·05200445001321e-08
chr17	64778821	0·189790759207701	0·0592084067845109	0·13058235242319	0·0197400112951343	6·61511031938351	0·0352934486205616	0·0333487360769815	3·71274760713726e-11	3·06470171675481e-08
chr9	117643018	0·392187834151677	0·216721853137974	0·175465981013702	0·0265315068107822	6·61349475041479	0·0355860084380551	0·0360073735105285	3·75351316296744e-11	3·09019824340757e-08
chr9	117643009	0·396127637146751	0·220404609145807	0·175723028000944	0·02657548149391	6·61222367847643	0·0377272452990972	0·0344508360831293	3·78589360637869e-11	3·10867574035368e-08
chr2	207766869	0·1312692408921	0·301562630683857	-0·170293389791757	0·0257604830504481	-6·61064427473131	0·0665909223750566	0·0474565391057181	3·82650980205754e-11	3·1338013404301e-08
chr17	64778774	0·186185600979976	0·0598786661450905	0·126306934834886	0·0191174751466849	6·60688369493124	0·037020114858699	0·0334057818976797	3·92494143848796e-11	3·20602129035677e-08
chr9	117642915	0·392258805309813	0·21823619324036	0·174022612069453	0·0263583327356393	6·60218587475966	0·0495713488497973	0·0420578192993831	4·05139088643678e-11	3·30069136627366e-08
chr1	180954074	0·209753489964661	0·0649911433605459	0·144762346604115	0·0219321878057474	6·6004517144514	0·0357187557331823	0·0349716767734882	4·09906880728766e-11	3·33086072507408e-08
chr18	80160258	0·260651456518393	0·436371705831068	-0·175720249312675	0·026634497112244	-6·59746825975908	0·0425411040882499	0·0452148776979043	4·18238191694726e-11	3·38975553256788e-08
chr21	46661613	0·651366905576526	0·4531337672106	0·198233138365925	0·0300503257101042	6·59670514983041	0·0398013427950605	0·0588049590063721	4·20395650240863e-11	3·39843715738768e-08
chr16	808079	0·100188892344027	0·267762991173187	-0·16757409882916	0·0254114143994755	-6·59444201707318	0·0374144635092	0·0380567695015741	4·26858195410102e-11	3·44178623349135e-08
chr19	17488855	0·0724194767275543	0·269923140291479	-0·197503663563925	0·0299551262133869	-6·59331768983368	0·0539350831288017	0·0354795100534798	4·30104836338284e-11	3·45904904200317e-08
chr1	161462107	0·0368445925040709	0·172477226193694	-0·135632633689623	0·0206094539794258	-6·58108816589822	0·040098164607551	0·035711487771099	4·67017532016244e-11	3·74478401202598e-08
chr20	59526159	0·5794268363811	0·369609259971802	0·209817576409297	0·0318834533728531	6·58076695631549	0·214858994314496	0·271606956673273	4·68027677651427e-11	3·74478401202598e-08
chr18	80160327	0·273000515524568	0·453795457072074	-0·180794941547505	0·0274921895703912	-6·57622926266373	0·0405990378330622	0·0355019633812036	4·82528364779844e-11	3·84890128014522e-08
chr9	117643033	0·392187834151677	0·216721853137974	0·175465981013702	0·0266830682294909	6·5759297058564	0·0348893039789701	0·034150131485379	4·83500945541135e-11	3·84890128014522e-08
chr20	5504679	0·25159975696073	0·0451366647326817	0·206463092228048	0·0314010657070208	6·57503455947629	0·0354029076665837	0·0430478189970386	4·86418688412357e-11	3·86230018816601e-08
chr9	117643030	0·392187834151677	0·216721853137974	0·175465981013702	0·0267013772009076	6·57142063098297	0·0348923718351024	0·0347854919503351	4·98374499485419e-11	3·94721435545608e-08
chr2	20671231	0·280259085846984	0·127205731189245	0·153053354657738	0·0232955952779795	6·57005553330566	0·0350843972757656	0·0352796490225471	5·02965001385107e-11	3·96661539781666e-08
chr1	180954070	0·209753489964661	0·0649911433605459	0·144762346604115	0·0220353048032706	6·56956406532798	0·0349495837154139	0·0338064524483182	5·04627798358632e-11	3·96661539781666e-08
chr1	180954078	0·209753489964661	0·0649911433605459	0·144762346604115	0·0220353048032706	6·56956406532798	0·0349495837154139	0·0338064524483182	5·04627798358632e-11	3·96661539781666e-08
chr10	133745469	0·342823674626119	0·549088735998936	-0·206265061372817	0·0314098296573763	-6·56689525612813	0·0428938426693176	0·0402073773305933	5·13751576845679e-11	4·02821151783058e-08
chr17	64778780	0·186185600979976	0·0598786661450905	0·126306934834886	0·0192464100638625	6·56262307701955	0·0352165206438764	0·0334057818976797	5·2869369817667e-11	4·13500593483692e-08
chr1	152188985	0·274188026532645	0·109240263615521	0·164947762917124	0·0251420701743558	6·56062773563356	0·0349084473760188	0·0357603699726554	5·35817330291558e-11	4·18027043216267e-08
chr9	117643013	0·396127637146751	0·220404609145807	0·175723028000944	0·0267885807334784	6·55962440672858	0·0354915857497075	0·0344508360831293	5·39434738055406e-11	4·1980233705577e-08
chr10	133745592	0·342595643522294	0·550689491191378	-0·208093847669084	0·0317297514673919	-6·55831949654375	0·0455065004253762	0·0423661948640556	5·44175226804202e-11	4·22440662977702e-08
chr20	5504525	0·249463887233987	0·0522154643549152	0·197248422879072	0·0300888012352206	6·55554275283596	0·0343976416826608	0·0342026531069652	5·54398625615745e-11	4·2931174957428e-08
chr2	104659438	0·252407905619642	0·469950270201712	-0·217542364582069	0·0331895874337069	-6·55453657013935	0·0383511379387504	0·0360174713104405	5·58149363268312e-11	4·31149021852844e-08
chr18	80160313	0·273000515524568	0·453795457072074	-0·180794941547505	0·0275888218423595	-6·55319544200017	0·0397934821759233	0·0355019633812036	5·63187287121359e-11	4·33969096586345e-08
chr20	30922502	0·623606117411254	0·434009862417439	0·189596254993816	0·0289385189148219	6·55169172796563	0·119299137447275	0·131254478416111	5·68888865994613e-11	4·37285442407412e-08
chr1	152188971	0·274188026532645	0·109240263615521	0·164947762917124	0·0251933169984498	6·54728247682803	0·0378827006222835	0·0467313854683707	5·85934732284032e-11	4·492841254678e-08
chr9	117642998	0·394499367751795	0·219944883201456	0·174554484550339	0·0266815369154859	6·54214504596354	0·0397299390132317	0·0378535328652099	6·06426425498067e-11	4·63859872708542e-08
chr1	161462114	0·0368445925040709	0·172477226193694	-0·135632633689623	0·0207335900094554	-6·54168591294458	0·0358345628220623	0·035711487771099	6·08291527165539e-11	4·64151657071116e-08
chr2	74909171	0·129786245266314	0·32141412515892	-0·191627879892606	0·0292954980139488	-6·5412057443558	0·107852113749417	0·0976015565127795	6·10248082029315e-11	4·64511634351886e-08
chr9	117643067	0·392187834151677	0·216721853137974	0·175465981013702	0·0268768199480161	6·5285246302606	0·0343176643489829	0·0342472291528409	6·64206909269177e-11	5·04357133359549e-08
chr2	104659432	0·252407905619642	0·469950270201712	-0·217542364582069	0·0333296975572527	-6·52698285690657	0·0349109213556132	0·037364996147825	6·71077241830121e-11	5·08340198244135e-08
chr5	116361748	0·94880740485989	0·743603068271654	0·205204336588236	0·0314546924418289	6·52380680458831	0·0326199136486676	0·0343202964836487	6·85449893647345e-11	5·17973291975582e-08
chr20	5504444	0·253923639985353	0·0546822441383448	0·199241395847009	0·0305714107566775	6·51724571799454	0·0349532365302965	0·0352507937448258	7·16100698157958e-11	5·39831217148489e-08
chr4	190041016	0·333512395020299	0·562553784675184	-0·229041389654885	0·0351494484770335	-6·516215746729	0·0367873408913305	0·0603497182465653	7·21032491068616e-11	5·42242432051306e-08
chr2	104659429	0·252407905619642	0·469950270201712	-0·217542364582069	0·0333934436966931	-6·51452322671387	0·0361318035151758	0·0356949506295175	7·29208983839089e-11	5·47076362031433e-08
chr2	20671297	0·295036128542386	0·132608483423001	0·162427645119386	0·0249366300855162	6·51361649759273	0·0392123374658191	0·0353145945975461	7·33626583056385e-11	5·49073865142203e-08
chr5	116361794	0·94880740485989	0·743603068271654	0·205204336588236	0·0315102621489149	6·51230178976162	0·0326568107648004	0·0338637784240884	7·40078379535391e-11	5·52580670173052e-08
chr2	104659426	0·252407905619642	0·469950270201712	-0·217542364582069	0·0334121254460429	-6·51088075595124	0·0365429646060338	0·0351753455461869	7·4711436140839e-11	5·56505920532216e-08
chr20	5504637	0·25159975696073	0·0451366647326817	0·206463092228048	0·0317180858353342	6·50931753258724	0·0349116935348931	0·0349360528929316	7·54929934590866e-11	5·60991841441684e-08
chr1	207959613	0·0207916451665137	0·156200986750461	-0·135409341583948	0·0208040726217682	-6·50879008383499	0·0637707755695894	0·0342512988040561	7·57584990592204e-11	5·61630785667771e-08
chr10	133745530	0·345009997816604	0·551799493756331	-0·206789495939727	0·0317776719686626	-6·5073834276989	0·0398361956822886	0·0410738691674063	7·64710503635865e-11	5·65573018749337e-08
chr16	808073	0·100188892344027	0·267762991173187	-0·16757409882916	0·0257570925068712	-6·50594001572407	0·0374144635092	0·0346948588495042	7·7209032566636e-11	5·69684297438075e-08
chr4	190041049	0·340553626332464	0·566765545777459	-0·226211919444995	0·0348209688275139	-6·49642807371439	0·045206035764379	0·040236769718125	8·2249410748578e-11	6·05446621281421e-08
chr9	117643123	0·388458721765931	0·214938455369005	0·173520266396926	0·0267237347313342	6·49311438469973	0·0413107795600913	0·0369903192052904	8·40798001663057e-11	6·17467447010053e-08
chr7	50782751	0·305497858415124	0·518004675635478	-0·212506817220354	0·03273856786175	-6·49102361831275	0·0434562411575655	0·135694487512884	8·52551110678277e-11	6·2463245274559e-08
chr18	80160311	0·273000515524568	0·453795457072074	-0·180794941547505	0·0278681673492776	-6·48750738724811	0·0361705582321856	0·0355019633812036	8·72680624122942e-11	6·37886717792033e-08
chr7	16851149	0·605097801204886	0·382422723748432	0·222675077456453	0·0343375966329292	6·48487661605621	0·036230955402004	0·0350997627136445	8·88044286139914e-11	6·47496867511442e-08
chr2	20670543	0·285682986799161	0·130832375584417	0·154850611214744	0·0238799300905285	6·48455044163476	0·0389652851431517	0·0353850571527422	8·8996746981726e-11	6·47496867511442e-08
chr2	20671359	0·300737781579435	0·138609899156051	0·162127882423385	0·0250293069640258	6·47752183695731	0·0449418418697337	0·054803820899581	9·32412823926588e-11	6·76804071292253e-08
chr1	161462094	0·0368445925040709	0·172477226193694	-0·135632633689623	0·0209440808110852	-6·47594109825225	0·0330978699375387	0·0345215269580833	9·42228010744351e-11	6·82345385364208e-08
chr16	808061	0·100188892344027	0·267762991173187	-0·16757409882916	0·0258804198446487	-6·47493741736224	0·0349132325585109	0·0345825828879767	9·48512462682509e-11	6·85310111807933e-08
chr9	117643139	0·388458721765931	0·214938455369005	0·173520266396926	0·0268040443753563	6·47365986889877	0·0386695596554034	0·039393958596803	9·56571014605218e-11	6·89540028124882e-08
chr1	152188976	0·274188026532645	0·109240263615521	0·164947762917124	0·0255098257702015	6·46604819660521	0·0398716269836351	0·0356437914589955	1·00599004131046e-10	7·23496474606559e-08
chr14	94690545	0·645666254402079	0·445659331787567	0·200006922614513	0·0309525001933083	6·46173722204686	0·162740529554243	0·149369420787269	1·03507731278322e-10	7·42708330441035e-08
chr2	20671300	0·295036128542386	0·132608483423001	0·162427645119386	0·0251460225074432	6·45937722641054	0·0351513818331837	0·0393535096598811	1·05134741132082e-10	7·52656484186462e-08
chr1	152188939	0·275710995110847	0·109199307538937	0·16651168757191	0·025785948182906	6·45745839520047	0·0355691140846919	0·0331346291185207	1·06476010796847e-10	7·60518277391805e-08
chr1	207959663	0·021535503721563	0·157914760550236	-0·136379256828673	0·0211480292913201	-6·44879269600063	0·0324661258607764	0·0354410315604852	1·12744651941917e-10	8·03458453896874e-08
chr2	20671304	0·29583862012955	0·133937449255054	0·161901170874496	0·0251284671800489	6·44293858891005	0·0393101982240852	0·0427028300463882	1·17182119867479e-10	8·33183514867754e-08
chr18	80160363	0·298250378440622	0·483410372693177	-0·185159994252555	0·0287630503601634	-6·4374255141242	0·0348679803682041	0·0338620867435942	1·21516921369785e-10	8·62045448974444e-08
chr1	207959582	0·0208400187553623	0·156033896011253	-0·135193877255891	0·0210049969999413	-6·4362721525868	0·0634862972340455	0·0373962324127834	1·22443409567538e-10	8·66652790791304e-08
chr6	158209963	0·680542436275542	0·893350089633493	-0·212807653357951	0·033067049498125	-6·43564081428003	0·0369438281737351	0·0395478061975842	1·22953480138209e-10	8·68298586925472e-08
chr19	17489018	0·0724194767275543	0·269923140291479	-0·197503663563925	0·0307119189552511	-6·43084738051367	0·0445082518495522	0·0339816721750864	1·2689452293224e-10	8·94111955310417e-08
chr10	133744874	0·372003708367075	0·584216806359471	-0·212213097992396	0·0330016459083154	-6·43037921750821	0·0383057463623642	0·0334766621865507	1·27285988549955e-10	8·94854823817704e-08
chr2	20670528	0·285682986799161	0·130832375584417	0·154850611214744	0·0241186312010221	6·42037311007026	0·0357666654027139	0·0353850571527422	1·35940742557698e-10	9·53557253070588e-08
chr1	180953862	0·229345851504249	0·0761298545909059	0·153215996913343	0·0238760447446812	6·41714314710668	0·0355115124728625	0·0373803570308092	1·38855348632152e-10	9·71822802092232e-08
chr2	104659481	0·250523527345999	0·467934800648903	-0·217411273302904	0·0338922488452831	-6·41477862078078	0·0352808769216452	0·0410846367199434	1·4102764431264e-10	9·84823112506169e-08
chr19	17488885	0·0724194767275543	0·269923140291479	-0·197503663563925	0·0307936693737373	-6·41377489531559	0·0346031656801153	0·0350596761768545	1·41959778541596e-10	9·89124517536807e-08
chr10	133745525	0·345009997816604	0·551799493756331	-0·206789495939727	0·03226903486867	-6·40829503520414	0·0398361956822886	0·0372605605310217	1·47155936868691e-10	1·02305096403465e-07
chr15	36579045	0·466324616420426	0·254802112285172	0·211522504135254	0·0330111885615424	6·40760037285283	0·10727639811183	0·0964620819070707	1·47827766177214e-10	1·02329119969078e-07
chr13	64076761	0·472147933846303	0·229399328177862	0·242748605668441	0·0378845827279046	6·40758293187271	0·0410149710930585	0·0338618548419495	1·47844672399043e-10	1·02329119969078e-07
chr2	20671301	0·295036128542386	0·132608483423001	0·162427645119386	0·0253559870957168	6·40588924841437	0·0357335287542386	0·0340742184209751	1·49495458046683e-10	1·03243279389692e-07
chr6	158209967	0·680542436275542	0·893350089633493	-0·212807653357951	0·0332705616778121	-6·39627474338285	0·0369438281737351	0·0360209582631986	1·59213420598223e-10	1·09712425096679e-07
chr19	17488934	0·0724194767275543	0·269923140291479	-0·197503663563925	0·0308932833548261	-6·39309397112272	0·0414614954896824	0·0339816721750864	1·62562284996739e-10	1·11773897086538e-07
chr2	104659155	0·215574510346198	0·419666926008241	-0·204092415662043	0·0319407143906074	-6·38972607707419	0·0426824613549064	0·0434144273747148	1·66183175197579e-10	1·14012955725958e-07
chr19	17488878	0·0724194767275543	0·269923140291479	-0·197503663563925	0·0309129363324271	-6·38902954543166	0·0357830243703775	0·0339752193897024	1·66941805144339e-10	1·14282807251622e-07
chr19	17488946	0·0724194767275543	0·269923140291479	-0·197503663563925	0·0309231046126072	-6·38692867479429	0·0340645663453634	0·0362185494036026	1·69250529389555e-10	1·15610306480206e-07
chr1	207959706	0·021535503721563	0·157914760550236	-0·136379256828673	0·0213654055694573	-6·38318127803913	0·0314569602291876	0·0341974779980932	1·73446378075151e-10	1·1821825499276e-07
chr1	180953859	0·229345851504249	0·0761298545909059	0·153215996913343	0·0240058581387654	6·38244198677178	0·0355115124728625	0·03392764223343	1·74286061715583e-10	1·18532329455511e-07
chr18	80160369	0·303270903985984	0·489870709811241	-0·186599805825258	0·0292402544734188	-6·38160676730391	0·0344917065409848	0·0339552601790734	1·75239478922581e-10	1·1892222399673e-07
chr5	116361814	0·946812002582358	0·739848325875305	0·206963676707053	0·0324338116356018	6·38110867240389	0·0381283639372525	0·0345940543044466	1·75810486421028e-10	1·19051478886059e-07
chr1	180954153	0·200873436485803	0·0576766657434562	0·143196770742347	0·0224463379002272	6·37951595395423	0·0416294000165852	0·0374374205662212	1·77648578918329e-10	1·20036339025621e-07
chr15	36579006	0·466324616420426	0·254802112285172	0·211522504135254	0·0331984296302282	6·37146113509707	0·0940859376886349	0·0976282420706018	1·87235742702462e-10	1·26241681890597e-07
chr1	152189031	0·269676564837609	0·10688158746259	0·162794977375019	0·0255729017241512	6·36591729523106	0·0438074866371316	0·036032119572602	1·94126020214405e-10	1·3060589902369e-07
chr4	190040963	0·338564617838074	0·568453050836278	-0·229888432998204	0·0361247429360568	-6·3637389311011	0·0561734062195621	0·0636700130706694	1·96900707462139e-10	1·32188402633922e-07
chr2	104659479	0·250523527345999	0·467934800648903	-0·217411273302904	0·0341750292060454	-6·36169970747077	0·0372976064676729	0·0365911392503119	1·99533254728209e-10	1·33668908226886e-07
chr9	117642939	0·390949278632029	0·218415759974786	0·172533518657243	0·0271224393520743	6·36128323185088	0·0376196637045826	0·037182154027553	2·00075119154667e-10	1·33745514534573e-07
chr1	180954104	0·205715480325613	0·0619843697395803	0·143731110586033	0·0226034591019166	6·35881038994802	0·0354836752307801	0·0345778465019562	2·03322195075087e-10	1·35626308662379e-07
chr18	80160593	0·359386278048047	0·557407172344563	-0·198020894296517	0·0311547622306442	-6·35603933775944	0·0442439182351787	0·091881185634411	2·07022032003756e-10	1·37471333081419e-07
chr19	37403787	0·580496223622296	0·383942838274868	0·196553385347427	0·0309247965057797	6·35585056511827	0·227790077670567	0·528145939436107	2·07276455392497e-10	1·37471333081419e-07
chr6	158210013	0·680542436275542	0·893350089633493	-0·212807653357951	0·0334826749606914	-6·3557542402985	0·0359029357945281	0·0358680216974821	2·07406397422477e-10	1·37471333081419e-07
chr19	17488895	0·0724194767275543	0·269923140291479	-0·197503663563925	0·0310764089281717	-6·35542105332774	0·0358077699668538	0·0341245618875863	2·07856480104864e-10	1·37478385267159e-07
chr5	116361808	0·946812002582358	0·739848325875305	0·206963676707053	0·0325729636430116	6·35384851606697	0·038256279638148	0·0343560657863916	2·0999363898986e-10	1·38332609350092e-07
chr5	116361700	0·950260100615975	0·74383920425854	0·206420896357435	0·0324876830838183	6·35382017932362	0·0374122560272447	0·034415964031948	2·10032346294814e-10	1·38332609350092e-07
chr17	64778672	0·189547123600663	0·0634388202266403	0·126108303374023	0·0198498365176154	6·35311546581809	0·041801183662784	0·0471501957601541	2·1099721299547e-10	1·38676145155449e-07
chr20	5504731	0·250773697698608	0·0389849736509805	0·211788724047628	0·0333461321839379	6·35122307077167	0·041210221810262	0·0401254832695206	2·13609683681392e-10	1·40098844257175e-07
chr17	4901822	0·515126218636732	0·307384503730671	0·207741714906061	0·0327253203953214	6·34804220085684	0·0557660168234497	0·0478829678764949	2·18072269921709e-10	1·42726475791207e-07
chr2	20670522	0·281922899380482	0·127348406422708	0·154574492957774	0·0243563173279812	6·34638196227615	0·0368315257712432	0·0406984934178721	2·20437534072945e-10	1·43973321966845e-07
chr19	21569854	0·544755915699932	0·361545544224179	0·183210371475753	0·0289212146117109	6·33480902982431	0·171340547791633	0·202352098081226	2·37635422106997e-10	1·54882351874808e-07
chr6	110399527	0·67102074447548	0·47572942989565	0·19529131457983	0·0308829442101738	6·32359768714977	0·240271177528349	0·254158887848564	2·55542525358581e-10	1·66207302351052e-07
chr7	16851212	0·591674519370222	0·367024634035466	0·224649885334756	0·0355388594140954	6·32124634944404	0·0358405872590255	0·0355786981564321	2·59462000593929e-10	1·68406449169728e-07
chr9	117642916	0·392258805309813	0·21823619324036	0·174022612069453	0·0275341588167784	6·32024436364512	0·0403897011270622	0·0400056227336231	2·61150008386205e-10	1·69151131829397e-07
chr19	17489054	0·0724194767275543	0·269923140291479	-0·197503663563925	0·0312540066048169	-6·31930702713441	0·0341067196372852	0·0340685690153251	2·6273881084974e-10	1·69828613136175e-07
chr6	158210019	0·680542436275542	0·893350089633493	-0·212807653357951	0·0337012297200001	-6·3145367431996	0·0349212410471584	0·0343603679255046	2·70971939932952e-10	1·74789192767431e-07
chr1	161463798	0·0770037326657531	0·229337055676069	-0·152333323010316	0·0241360988111067	-6·31143103127406	0·0334565794838485	0·0347870770784268	2·76467004246301e-10	1·77966816620252e-07
chr12	96316044	0·289392890730156	0·527312155000389	-0·237919264270233	0·0377193758300201	-6·30761403217277	0·0366217983679063	0·0354821748476694	2·8336979159379e-10	1·82035706757171e-07
chr15	77908228	0·274570114119657	0·541254355772734	-0·266684241653077	0·0423180265488023	-6·3019063836904	0·0528441047832444	0·0525983837903445	2·94006739129182e-10	1·88481816222023e-07
chr9	117643138	0·388458721765931	0·214938455369005	0·173520266396926	0·0275368696589154	6·30137951576303	0·0365670444425048	0·0335549186233439	2·95008057622694e-10	1·88736985282387e-07
chr1	228622307	0·569334317818452	0·787794768956801	-0·218460451138349	0·0346900875250229	-6·29748918854032	0·040271936321354	0·0465998279883965	3·0250545221493e-10	1·9313861879405e-07
chr1	152189261	0·244981292855011	0·0813158887815089	0·163665404073502	0·0260105620580497	6·29226710704052	0·0494112899605242	0·0534997041194481	3·12862518314337e-10	1·99344399729298e-07
chr1	161463841	0·0783089883356679	0·232084491273871	-0·153775502938203	0·0244423210090699	-6·29136254618132	0·0599993135215207	0·0388081952551049	3·14691397298458e-10	2·00102153598843e-07
chr10	133745500	0·351982543959159	0·557417777237572	-0·205435233278413	0·0326757909757307	-6·28707759304116	0·0357349162107631	0·0324478883032473	3·23497712086215e-10	2·05284561324617e-07
chr1	207959523	0·0208400187553623	0·156033896011253	-0·135193877255891	0·0215048853452937	-6·28665882589688	0·0631088037219115	0·0343102452216287	3·24371147203712e-10	2·05422146334493e-07
chr3	192571600	0·518236819268767	0·250169565877693	0·268067253391074	0·0426448067185654	6·2860468605283	0·0398649786481702	0·0412793634146565	3·2565168413213e-10	2·05816469546837e-07
chr16	807785	0·0947888536828611	0·25403698055898	-0·159248126876119	0·0253557886258866	-6·2805432410624	0·0351474191443149	0·0381434169381112	3·37392022796321e-10	2·12806617249517e-07
chr3	192571464	0·539737972274871	0·263837797681197	0·275900174593674	0·0439707824563313	6·27462508468388	0·0404365109635395	0·0370931523873912	3·50477775408898e-10	2·20615534413174e-07
chr15	36578899	0·466324616420426	0·254802112285172	0·211522504135254	0·0337186190385484	6·27316628517419	0·106028498462751	0·0844282414674344	3·53778718447849e-10	2·22246206285651e-07
chr11	67991576	0·455205726178907	0·676105446730029	-0·220899720551122	0·0352164231103508	-6·2726336476289	0·0717329803714191	0·0820896034455954	3·54991508859178e-10	2·22561179503141e-07
chr10	133744873	0·372003708367075	0·584216806359471	-0·212213097992396	0·0338345532393477	-6·27208216674794	0·0366262662713511	0·0336019210525876	3·56251481496109e-10	2·22904414463226e-07
chr16	3500025	0·0432751409511572	0·179873266310392	-0·136598125359234	0·0217811445613236	-6·27139335927229	0·0848354301305376	0·0791278683195406	3·57831338731139e-10	2·23446029596847e-07
chr1	152188984	0·274188026532645	0·109240263615521	0·164947762917124	0·0263051619762495	6·27054731942168	0·0341462490521289	0·033437289563868	3·59781188470919e-10	2·24216066672433e-07
chr1	180954137	0·200873436485803	0·0576766657434562	0·143196770742347	0·0228452293789813	6·268125759074	0·0381962581734966	0·0340773620950118	3·6541961829228e-10	2·27277199451064e-07
chr1	180954127	0·200873436485803	0·0576766657434562	0·143196770742347	0·0228539891437613	6·2657232328929	0·034972892903154	0·0473006290384212	3·71098947505749e-10	2·30351572282403e-07
chr5	62280688	0·00402082557333623	0·197826599552347	-0·193805773979011	0·030947787163777	-6·26234673753514	0·051813097744676	0·0346616518992159	3·79226532214761e-10	2·3493046123523e-07
chr5	62280663	0·00402082557333623	0·197826599552347	-0·193805773979011	0·0309585930625336	-6·26016090548884	0·0519060271733791	0·0346616518992159	3·8458045185821e-10	2·37776364866572e-07
chr20	44750689	0·448179736218659	0·252835949138396	0·195343787080262	0·0312089246150365	6·25922839347517	0·0566960396452399	0·0509472801109832	3·86886912295511e-10	2·3873059142192e-07
chr2	20671371	0·300737781579435	0·138609899156051	0·162127882423385	0·0259100604102371	6·25733324648396	0·0400573588021914	0·0437752111431741	3·91616023072395e-10	2·41173027500255e-07
chr2	20670519	0·281922899380482	0·127348406422708	0·154574492957774	0·0247176756442679	6·25360147864956	0·0352562451026871	0·0354966590487943	4·01093733009997e-10	2·46524501161058e-07
chr5	62280697	0·00402082557333623	0·197826599552347	-0·193805773979011	0·0310064522212194	-6·2504982058663	0·051813097744676	0·0339249978561082	4·09145434575408e-10	2·50980238765907e-07
chr1	180953846	0·231210918819554	0·0770614238969731	0·154149494922581	0·0246638485600519	6·25001789754164	0·0350714915005908	0·0339247258428061	4·10405652869818e-10	2·51260620906779e-07
chr1	152189044	0·269676564837609	0·10688158746259	0·162794977375019	0·026052321586487	6·24877045351146	0·0360508374379656	0·0448978355713663	4·13696384280066e-10	2·52780610806378e-07
chr5	62280607	0·00402082557333623	0·197826599552347	-0·193805773979011	0·0310222494034971	-6·24731532063447	0·0519060271733791	0·0339011905743639	4·1756754775633e-10	2·54153219091293e-07
chr5	62280645	0·00402082557333623	0·197826599552347	-0·193805773979011	0·0310222494034971	-6·24731532063447	0·0519060271733791	0·0339011905743639	4·1756754775633e-10	2·54153219091293e-07
chr21	46661549	0·644732519496453	0·442924869420359	0·201807650076094	0·0323094956792427	6·24607861662619	0·0371927292391163	0·0402869768471053	4·20885391778875e-10	2·55675208081254e-07
chr2	207767019	0·142318031813525	0·308633049547846	-0·166315017734321	0·0266419680606053	-6·24259504237775	0·0378420039929736	0·0360295168593216	4·30370104580338e-10	2·60930225014816e-07
chr1	207959735	0·0217246459904503	0·159497482731605	-0·137772836741155	0·0220862156962409	-6·23795577458767	0·0324345718092721	0·0341388562384807	4·43325942251594e-10	2·68265359875405e-07
chr2	207767022	0·142318031813525	0·308633049547846	-0·166315017734321	0·0266643371945038	-6·23735803073338	0·034727374871083	0·0374929993159645	4·45022667853011e-10	2·68772213455233e-07
chr17	64778579	0·189547123600663	0·0634388202266403	0·126108303374023	0·0202282658887003	6·2342617042852	0·0349124623287236	0·0523355535316917	4·53913704566847e-10	2·73613758637041e-07
chr9	117643078	0·384832455420312	0·213132448336244	0·171700007084068	0·0275452419616852	6·2333816970241	0·0343716054501376	0·0355852843492858	4·56472109747084e-10	2·7462678868855e-07
chr3	192571462	0·539737972274871	0·263837797681197	0·275900174593674	0·0442683914098548	6·23244183506191	0·0404365109635395	0·0346690664549843	4·59220070445836e-10	2·75749753126235e-07
chr5	62280617	0·00402082557333623	0·197826599552347	-0·193805773979011	0·0311091767723455	-6·22985864901749	0·0519060271733791	0·0339508261086066	4·66856207622436e-10	2·79798015298958e-07
chr11	72822362	0·267989032179207	0·43622784134453	-0·168238809165323	0·0270113009327691	-6·22846006506936	0·0811652847126627	0·0621655238906006	4·71042119937692e-10	2·81766948558599e-07
chr10	133745470	0·342823674626119	0·549088735998936	-0·206265061372817	0·0331258401040988	-6·22671185771058	0·0352027563108123	0·0395219238603056	4·76325979132895e-10	2·84383880904177e-07
chr16	807795	0·0947888536828611	0·25403698055898	-0·159248126876119	0·0255789937288412	-6·22573853233956	0·0338606835389149	0·0362279616326867	4·79292823936997e-10	2·856101373147e-07
chr1	207959745	0·0217246459904503	0·159497482731605	-0·137772836741155	0·0221324363873487	-6·22492862195272	0·031540815345513	0·0339281768278415	4·81775295772992e-10	2·86543642503219e-07
chr10	133744850	0·3786878867264	0·589375721537779	-0·210687834811379	0·0338515282026135	-6·22387957052743	0·0360977625547903	0·0409601561534352	4·85009423934309e-10	2·87654377124984e-07
chr2	207766990	0·137015122821296	0·303271283278618	-0·166256160457322	0·0267132800448793	-6·22372693199807	0·0351168466869426	0·0340524400361415	4·85481756647792e-10	2·87654377124984e-07
chr1	180954139	0·200873436485803	0·0576766657434562	0·143196770742347	0·0230163249311322	6·22153063839731	0·0351223006345175	0·0374374205662212	4·92327991053098e-10	2·91159423472568e-07
chr7	16851221	0·591085842789255	0·365336616292902	0·225749226496354	0·0362974872777126	6·21941747011697	0·0348244838328828	0·0375155725755778	4·99004005326804e-10	2·94550766140518e-07
chr5	62280708	0·00402082557333623	0·197826599552347	-0·193805773979011	0·0311682030997624	-6·21806054582878	0·0517815532798538	0·0340526621225667	5·03337353683074e-10	2·96549116925967e-07
chr21	46661564	0·644732519496453	0·442924869420359	0·201807650076094	0·0324645606722845	6·2162446032538	0·0408958757404308	0·0414587478566887	5·09194082634394e-10	2·99435791672786e-07
chr20	63796299	0·303214095968612	0·541370289996392	-0·23815619402778	0·0383376146504219	-6·21207647370308	0·092690269036358	0·0498378492712587	5·22889667399053e-10	3·06912690012742e-07
chr4	190041060	0·340553626332464	0·566765545777459	-0·226211919444995	0·0364277832446097	-6·20987332459951	0·0354678254798535	0·0346795228586141	5·30273296253903e-10	3·10663688975927e-07
chr17	64778732	0·188520574786872	0·0629931241834048	0·125527450603467	0·0202161307028744	6·20927181607601	0·0349127860182414	0·0405584623456942	5·32306809019741e-10	3·11272127628783e-07
chr1	180954113	0·200873436485803	0·0576766657434562	0·143196770742347	0·0230639624616464	6·20868035926056	0·0365673252818011	0·0374374205662212	5·34313759500523e-10	3·11862792385187e-07
chr1	152189188	0·263273900346928	0·100024480043135	0·163249420303793	0·0263035376050386	6·20636747630941	0·0424997949194626	0·0383651755071132	5·42233045359636e-10	3·15895682572861e-07
chr16	807780	0·0947888536828611	0·25403698055898	-0·159248126876119	0·0256620054250949	-6·2055994548419	0·0338564817472927	0·0349575342083816	5·44887986340623e-10	3·16571172087057e-07
chr9	117642890	0·392258805309813	0·21823619324036	0·174022612069453	0·0280435254074408	6·20544705207712	0·0347740372548671	0·0343398413572682	5·45416327325893e-10	3·16571172087057e-07
chr7	16851148	0·605097801204886	0·382422723748432	0·222675077456453	0·0358926670428728	6·20391561291542	0·034772630008884	0·0346456389043505	5·50753258768486e-10	3·19076860640638e-07
chr1	180953841	0·234843065510195	0·0788401374627097	0·156002928047485	0·0251626933955108	6·19977065234667	0·0362768575706764	0·0347734496724939	5·654549929312e-10	3·26988721208035e-07
chr1	180954121	0·200873436485803	0·0576766657434562	0·143196770742347	0·0231006880030224	6·19880978105985	0·0363248725548239	0·0340773620950118	5·6891739127928e-10	3·28383946696585e-07
chr10	133745623	0·346332022991582	0·552236130693123	-0·205904107701541	0·0332205444000889	-6·19809552853054	0·0575512271704051	0·0529697981182566	5·71504520692004e-10	3·29269750985141e-07
chr14	68628789	0·219483718298962	0·0780569305991058	0·141426787699856	0·0228258003439885	6·19591802120985	0·0449637496095279	0·0493623327131435	5·79462826838723e-10	3·33241189316202e-07
chr6	148927253	0·00395421054243214	0·321812964911431	-0·317858754368999	0·0513153030773431	-6·1942293099179	0·051840465071863	0·0341917514734693	5·85709042297749e-10	3·36215260102246e-07
chr1	180954129	0·200873436485803	0·0576766657434562	0·143196770742347	0·0231235247224307	6·19268785625232	0·034972892903154	0·0374374205662212	5·9146790197635e-10	3·38899191812446e-07
chr1	161458056	0·111730670970838	0·255964837683633	-0·144234166712796	0·0232999731829087	-6·19031470897125	0·0672327896813417	0·0564801092932113	6·00442123746843e-10	3·43340270897612e-07
chr1	152189207	0·262650434422172	0·0993800527805745	0·163270381641598	0·0263762201252592	6·19005986704068	0·035945555106665	0·0330656277114452	6·0141368928547e-10	3·43340270897612e-07
chr3	192571441	0·539737972274871	0·263837797681197	0·275900174593674	0·0445861208981607	6·18802822573103	0·0382057167233304	0·0346690664549843	6·09214220136431e-10	3·47160002052863e-07
chr2	20671356	0·299908618597007	0·137670261221417	0·16223835737559	0·0262199096141418	6·1876017027948	0·0360212046801345	0·0346873511528145	6·10864357632295e-10	3·47467421258529e-07
chr20	44750598	0·453149105217693	0·25737852427815	0·195770580939543	0·031652414802531	6·18501249149207	0·0527381123172367	0·0437046916715452	6·20975524647064e-10	3·52577731323521e-07
chr21	46661489	0·633269148416837	0·43128683628583	0·201982312131007	0·0326711590481359	6·18228180498332	0·0380224259305261	0·0409443714329423	6·31816067492606e-10	3·58082900845759e-07
chr1	228622326	0·569334317818452	0·787794768956801	-0·218460451138349	0·0353463396647868	-6·18056786671992	0·0379113029840087	0·0444724143698939	6·3871430771363e-10	3·61337893354947e-07
chr17	64778667	0·189547123600663	0·0634388202266403	0·126108303374023	0·0204189670805916	6·17603735175663	0·0368398107666575	0·0404979646182264	6·57304428889696e-10	3·71183607698294e-07
chr6	148927243	0·00395421054243214	0·321812964911431	-0·317858754368999	0·051506239720571	-6·17126693956752	0·051840465071863	0·0341645348933374	6·7744934555115e-10	3·81542482832686e-07
chr11	67991862	0·48759914264562	0·724545045902541	-0·236945903256922	0·0383959436708359	-6·17111810789786	0·0641563464608711	0·0779789765562956	6·78087437165685e-10	3·81542482832686e-07
chr1	180954133	0·200873436485803	0·0576766657434562	0·143196770742347	0·0232061657131086	6·17063467152002	0·0351790796548961	0·0340773620950118	6·80164140243468e-10	3·82023897276029e-07
chr2	207766900	0·132790026363745	0·302273563848752	-0·169483537485006	0·0274805153249004	-6·16740754244282	0·0441144105928286	0·0358281501256651	6·94186774638345e-10	3·89201164668964e-07
chr17	64778708	0·188520574786872	0·0629931241834048	0·125527450603467	0·02036106418233	6·16507317492787	0·0349127860182414	0·0353054180523953	7·04505536649556e-10	3·94279863370668e-07
chr1	149707905	0·388079602870256	0·204291055243615	0·183788547626641	0·0298241127392358	6·16241459498154	0·110260566887315	0·0802042513660856	7·16439735890991e-10	4·00242896525516e-07
chr17	64778603	0·189547123600663	0·0634388202266403	0·126108303374023	0·0204709923412757	6·16034148573007	0·0371156038719293	0·0404979646182264	7·2588242647861e-10	4·04691113565073e-07
chr10	133745499	0·351982543959159	0·557417777237572	-0·205435233278413	0·0333502039004894	-6·15993934823884	0·0398779652458093	0·0321501549491687	7·27728107864051e-10	4·04691113565073e-07
chr1	161462008	0·0537391450440717	0·198534737558134	-0·144795592514062	0·023506469917008	-6·15981868078354	0·0922069808225912	0·0384296077782649	7·2828282495001e-10	4·04691113565073e-07
chr11	67991490	0·41919137573083	0·636320668943065	-0·217129293212235	0·0352626574656308	-6·15748524976779	0·0724994515277534	0·095959516987206	7·39091246150804e-10	4·09968934547058e-07
chr10	133744856	0·37592933588065	0·587513731488658	-0·211584395608008	0·0343835199176711	-6·15365722051239	0·0351331869020537	0·0324292284781582	7·57162428056826e-10	4·19249547133263e-07
chr7	16851150	0·603429636392116	0·378738840783394	0·224690795608722	0·0365244075641865	6·15179849841121	0·0390224448202022	0·0342797498921962	7·66091736435782e-10	4·23444348884673e-07
chr3	192571452	0·539737972274871	0·263837797681197	0·275900174593674	0·0448713721228375	6·14869039079939	0·0365811279607423	0·0342902803048668	7·81253095115549e-10	4·31062940119249e-07
chr9	117643095	0·38557815208646	0·21436541572485	0·17121273636161	0·0278595272458554	6·14557220769355	0·0351246435708384	0·035227582909877	7·96757563682396e-10	4·38072431503245e-07
chr9	117643101	0·38557815208646	0·21436541572485	0·17121273636161	0·0278595272458554	6·14557220769355	0·0351246435708384	0·035227582909877	7·96757563682396e-10	4·38072431503245e-07
chr1	207959586	0·0208400187553623	0·156033896011253	-0·135193877255891	0·0220006125569516	-6·14500514046703	0·0320291194163727	0·0342426802669928	7·99609251729035e-10	4·38869044869603e-07
chr17	4902031	0·53173234929945	0·31659862640305	0·2151337228964	0·0350136220128491	6·14428643850245	0·0498781305974625	0·0440345031112691	8·03237793368263e-10	4·40088500773872e-07
chr7	16851206	0·603429636392116	0·378738840783394	0·224690795608722	0·0365820610530877	6·14210323695682	0·0346202878758855	0·0387801507800504	8·14358988643232e-10	4·44656420824539e-07
chr9	117643186	0·390536795589886	0·21456804777071	0·175968747819176	0·028649644743714	6·14209179182876	0·0363384599161915	0·0335577580159421	8·14417683827752e-10	4·44656420824539e-07
chr9	117643099	0·38557815208646	0·21436541572485	0·17121273636161	0·027898315544215	6·13702773883466	0·0351246435708384	0·034603313035514	8·40797093950776e-10	4·58259317859266e-07
chr17	4901931	0·519963994504425	0·310268244943558	0·209695749560868	0·0341770449517015	6·13557286351722	0·0434092708713221	0·0357144005561492	8·48528627470166e-10	4·61668931335929e-07
chr1	152189035	0·269676564837609	0·10688158746259	0·162794977375019	0·0265504208791139	6·13154036676994	0·0341512092608571	0·0395979156367014	8·70322451863107e-10	4·72704458503503e-07
chr17	64778677	0·189547123600663	0·0634388202266403	0·126108303374023	0·0205695646431357	6·1308202464123	0·0349124623287236	0·0404979646182264	8·74271412369803e-10	4·74026323302696e-07
chr9	117642938	0·390949278632029	0·218415759974786	0·172533518657243	0·0281486576828125	6·12936931492088	0·0352487543044564	0·0337741921188845	8·82281105430886e-10	4·77541517285011e-07
chr15	77908346	0·240179534242561	0·514800079905309	-0·274620545662748	0·0448077498565465	-6·12886267536208	0·046010170366657	0·054278260931008	8·85094770635857e-10	4·7823703576704e-07
chr21	46661552	0·644732519496453	0·442924869420359	0·201807650076094	0·0329401677742358	6·12649126316649	0·0351639615547472	0·0349311834370576	8·9838137276999e-10	4·84579167805126e-07
chr17	4902025	0·53173234929945	0·31659862640305	0·2151337228964	0·0351300886092456	6·12391631826914	0·0458848646516068	0·0472659428890013	9·13028613458492e-10	4·9148587035541e-07
chr12	32390899	0·135161498089716	0·30328158239269	-0·168120084302974	0·0274540495690611	-6·12368983599544	0·0549949901907388	0·0616145765753533	9·14328015121925e-10	4·9148587035541e-07
chr10	133745699	0·350338826630991	0·554663785750259	-0·204324959119268	0·0333695009635122	-6·12310502763245	0·0527494963173205	0·0490926483518953	9·17691595113169e-10	4·9244779152036e-07
chr3	192571435	0·539737972274871	0·263837797681197	0·275900174593674	0·0450703798257751	6·12154092466492	0·035522105482569	0·0339620979518482	9·2674708659246e-10	4·96455557875328e-07
chr1	207959553	0·0208400187553623	0·156033896011253	-0·135193877255891	0·0220934599036017	-6·11918087279085	0·0315290745924373	0·03385973226859	9·40575947515543e-10	5·03002330687855e-07
chr3	192571455	0·539737972274871	0·263837797681197	0·275900174593674	0·0451009871505098	6·1173866033785	0·0350455813098944	0·0342902803048668	9·51224024895445e-10	5·07828639106596e-07
chr7	16851188	0·603429636392116	0·378738840783394	0·224690795608722	0·0367405758389677	6·11560353853819	0·0376743567650281	0·0342797498921962	9·61922027326261e-10	5·12665111555262e-07
chr1	161458094	0·116704316913343	0·262430531799961	-0·145726214886618	0·0238419079356718	-6·11218763531023	0·0538567654475242	0·0480777827704075	9·82745367763808e-10	5·22872347055789e-07
chr17	64778592	0·189547123600663	0·0634388202266403	0·126108303374023	0·0206425446944297	6·10914522607539	0·0367390889075259	0·0339130352560092	1·00166151860984e-09	5·32031920394791e-07
chr21	46661907	0·739264866419522	0·551334549923948	0·187930316495574	0·0307698656431517	6·10760926534632	0·378403985620279	0·129803881875738	1·01134573935053e-09	5·36265221217956e-07
chr20	30488680	0·453740081980234	0·258798678576867	0·194941403403367	0·0319514057329015	6·10118393641219	0·0678069679878824	0·079723980380215	1·05285662755702e-09	5·57331704503097e-07
chr3	192571412	0·539737972274871	0·263837797681197	0·275900174593674	0·0452292489860595	6·10003881954158	0·0352053584514675	0·0340951855753029	1·06042708559618e-09	5·60390933188359e-07
chr2	207766867	0·1312692408921	0·301562630683857	-0·170293389791757	0·0279181781635304	-6·09973146507862	0·044599850863569	0·0365155316903683	1·06246804839591e-09	5·60522667009303e-07
chr9	117642889	0·392258805309813	0·21823619324036	0·174022612069453	0·0285370347031405	6·09813226495821	0·0351997594599963	0·0337496682584424	1·07314937429712e-09	5·65204650337931e-07
chr17	64778682	0·189547123600663	0·0634388202266403	0·126108303374023	0·0206996039155759	6·09230514208679	0·0353471093236439	0·0353928700964966	1·11296277210427e-09	5·84977498300528e-07
chr2	20670504	0·285433577050123	0·13127044353728	0·154163133512842	0·0253055523854442	6·09206751011361	0·0387957625152394	0·0346000811310833	1·11461657152499e-09	5·84977498300528e-07
chr9	117642763	0·398231474236687	0·220627996116327	0·17760347812036	0·0291550957772833	6·09167877468417	0·104767099241787	0·108714569542189	1·11732714227994e-09	5·84977498300528e-07
chr17	4901959	0·525140518611728	0·314885991418193	0·210254527193535	0·0345157233721162	6·09155789455049	0·0349362895302427	0·0360709738953819	1·11817132331049e-09	5·84977498300528e-07
chr18	80160408	0·322079952287317	0·511035440397521	-0·188955488110203	0·0310275717790615	-6·08992187515355	0·0362678522453629	0·0371631790229313	1·12965800708663e-09	5·90000197901556e-07
chr17	64778571	0·189547123600663	0·0634388202266403	0·126108303374023	0·0207125912598237	6·08848510512712	0·0349124623287236	0·0352937333095323	1·13984055811948e-09	5·94326165143342e-07
chr10	133745577	0·342595643522294	0·550689491191378	-0·208093847669084	0·0341966758462008	-6·08520689569313	0·0346157463835783	0·0324400840235317	1·16340976057696e-09	6·05606078814009e-07
chr17	64778617	0·189547123600663	0·0634388202266403	0·126108303374023	0·0207335717660099	6·08232410687492	0·0349124623287236	0·0353928700964966	1·18452814122758e-09	6·15574876077449e-07
chr21	46661553	0·644732519496453	0·442924869420359	0·201807650076094	0·0332012834845338	6·07830869460521	0·0371927292391163	0·0347399415626504	1·21456769304991e-09	6·30139069763825e-07
chr2	207767037	0·14156903396104	0·306865521561405	-0·165296487600365	0·0272003392761827	-6·0770009492162	0·0375682559132675	0·0355735212243978	1·22451038252881e-09	6·34245694773165e-07
chr2	20670501	0·285433577050123	0·13127044353728	0·154163133512842	0·0253757557265733	6·07521349015051	0·0367377767738491	0·0358516924562635	1·23822873987951e-09	6·40291151380306e-07
chr11	67991508	0·41919137573083	0·636320668943065	-0·217129293212235	0·0357533933160163	-6·07297022951299	0·0761694387080484	0·0851745707329238	1·2556574089641e-09	6·48232101356752e-07
chr1	228622303	0·569334317818452	0·787794768956801	-0·218460451138349	0·0359894558039558	-6·0701237698164	0·037229923144657	0·0395571937613594	1·27811707584521e-09	6·58739856387063e-07
chr2	20671361	0·300737781579435	0·138609899156051	0·162127882423385	0·026712640004773	6·06933206131687	0·0360734522727633	0·0354273809601375	1·28443325792805e-09	6·60906400399698e-07
chr21	46661550	0·644732519496453	0·442924869420359	0·201807650076094	0·0332590759202428	6·06774675760807	0·0356530329137103	0·0354296545584056	1·29717226815896e-09	6·66365275167036e-07
chr9	117643239	0·386878685408053	0·211065282733576	0·175813402674478	0·0290217464613541	6·05798837463466	0·0368969966221375	0·0395201085983117	1·37834354941327e-09	7·06902695743104e-07
chr6	158210065	0·676699269520125	0·890098974916817	-0·213399705396693	0·0352482935936096	-6·05418542687642	0·0396322198768009	0·0395790550598578	1·4112997096241e-09	7·2262009861992e-07
chr21	46661467	0·61673459719518	0·411743067854122	0·204991529341058	0·0338646857068903	6·05325356081333	0·0402784460015131	0·0422446971314639	1·41949164136025e-09	7·25626963275541e-07
chr9	117643211	0·386878685408053	0·211065282733576	0·175813402674478	0·0290505449743111	6·05198294317529	0·0391858139175182	0·0343810996700553	1·43073622030153e-09	7·30181948307787e-07
chr4	190041010	0·333512395020299	0·562553784675184	-0·229041389654885	0·0378644049502077	-6·04898954456245	0·0356770811283176	0·0345643063658516	1·45757117417639e-09	7·42665747764759e-07
chr17	64778646	0·189547123600663	0·0634388202266403	0·126108303374023	0·0208503723385397	6·0482518645926	0·0351669886487004	0·0336178873002314	1·4642592344211e-09	7·44860339367378e-07
chr4	190040992	0·334390333125553	0·561641506914962	-0·227251173789409	0·0375824508384074	-6·04673640807825	0·053672062253083	0·0515676177932829	1·47809285560666e-09	7·50676811035678e-07
chr17	64778599	0·189547123600663	0·0634388202266403	0·126108303374023	0·0208764241835395	6·04070420610902	0·034841297667833	0·0336178873002314	1·53443049627624e-09	7·7802589541091e-07
chr2	207767116	0·149621785065523	0·315449711747912	-0·165827926682389	0·0274560998501762	-6·03974809194631	0·0507662429634157	0·0402694664264352	1·54355015072692e-09	7·81383550169036e-07
chr2	207767067	0·142319273720903	0·306702521602542	-0·16438324788164	0·0272267552212456	-6·03756292462526	0·0415820816348326	0·0395180372550402	1·56459158952004e-09	7·8986567821239e-07
chr17	64778546	0·18863804428677	0·0632661784114231	0·125371865875347	0·0207655809579089	6·03748414886493	0·0367393871408022	0·0402365299067646	1·56535533500939e-09	7·8986567821239e-07
chr10	133744354	0·382716345283799	0·628091391588018	-0·245375046304219	0·0406459874419912	-6·03688240209224	0·0573771105859954	0·0622811315460291	1·57120138081899e-09	7·91538870185309e-07
chr3	192571507	0·530411043009173	0·253937567694379	0·276473475314794	0·0458282603751922	6·03281628085658	0·0371512035832635	0·0340580089772743	1·61126565939635e-09	8·10417407950433e-07
chr18	80160189	0·229882494652807	0·399655639791312	-0·169773145138505	0·0281524834392916	-6·03048556993582	0·0344012933426001	0·0357807356899167	1·63467767520784e-09	8·20873204904889e-07
chr7	149191442	0·601467732676889	0·397936230355012	0·203531502321876	0·0337538428335726	6·02987645956084	0·0813273062014482	0·0722731029132352	1·64085063054173e-09	8·22555039985127e-07
chr18	80160168	0·216823394372321	0·383022832421757	-0·166199438049436	0·0275641104505192	-6·02955928317671	0·0483411278314395	0·0371868823836412	1·64407400437501e-09	8·22555039985127e-07
chr7	16851236	0·585043420912607	0·359721341999033	0·225322078913573	0·0373706976909918	6·02937843913701	0·0361768290267116	0·0340868633997497	1·64591463249029e-09	8·22555039985127e-07
chr7	16851254	0·585043420912607	0·359721341999033	0·225322078913573	0·0373822623481183	6·02751317764789	0·0346335405509363	0·0355284526994053	1·66501679267399e-09	8·30774335785774e-07
chr15	36578903	0·466324616420426	0·254802112285172	0·211522504135254	0·0351438875546763	6·01875657057492	0·106028498462751	0·0641322805064866	1·75761954333239e-09	8·75582804574692e-07
chr1	161462047	0·041288950228506	0·177708456091032	-0·136419505862526	0·0226720452675079	-6·01707981141134	0·0394363142662218	0·0395917983943671	1·77591534824789e-09	8·8329060246949e-07
chr18	80160402	0·322079952287317	0·511035440397521	-0·188955488110203	0·0314082358207123	-6·01611275427306	0·0347774191878508	0·0345347048687747	1·78655154257028e-09	8·87170302283309e-07
chr3	192571521	0·530411043009173	0·253937567694379	0·276473475314794	0·0459660117016366	6·01473708681474	0·0361856230694397	0·0341054211399675	1·80178886450847e-09	8·9331892376368e-07
chr21	46661614	0·651366905576526	0·4531337672106	0·198233138365925	0·0329646390180279	6·01350854342784	0·0366590819230331	0·034943510945963	1·8155035790107e-09	8·98694380036012e-07
chr20	44750648	0·448179736218659	0·252835949138396	0·195343787080262	0·0324970627798322	6·01112132514	0·0514760784702809	0·0396900412361854	1·84244449543013e-09	9·10167992757263e-07
chr7	16851245	0·585043420912607	0·359721341999033	0·225322078913573	0·0374853282813217	6·01094052645252	0·0351916297007266	0·0340868633997497	1·8445006901396e-09	9·10167992757263e-07
chr18	80160394	0·322079952287317	0·511035440397521	-0·188955488110203	0·031443102553483	-6·00944158703171	0·0344812409895777	0·033989260323005	1·86163421921449e-09	9·16736021525281e-07
chr18	80160413	0·333936350727852	0·523900344668141	-0·189963993940289	0·0316118557451939	-6·009264228949	0·0344766570674117	0·0358498313579692	1·86367172991935e-09	9·16736021525281e-07
chr2	207767115	0·149621785065523	0·315449711747912	-0·165827926682389	0·0275981953616035	-6·00865109148044	0·0378378304242193	0·0390345149071203	1·87073227912972e-09	9·18764491882097e-07
chr18	80160217	0·237546992457651	0·409264451541062	-0·171717459083411	0·0285796606259545	-6·0083799220298	0·0353418824344187	0·0340783115060042	1·8738632211368e-09	9·18859697716277e-07
chr21	46661698	0·672333151230288	0·471366074937319	0·200967076292968	0·0334633968284268	6·00557909059158	0·0523768048078944	0·0455804138946194	1·90650199201578e-09	9·32602674122584e-07
chr18	80160428	0·340621182289806	0·531655248806922	-0·191034066517116	0·03181004132024	-6·00546426815124	0·0354537312751592	0·0381108550644885	1·90785179796659e-09	9·32602674122584e-07
chr1	152189122	0·26389513891669	0·100682101747174	0·163213037169515	0·0271925635716272	6·00212027599384	0·0350299299626026	0·0337316176451731	1·94757340668356e-09	9·50534317567443e-07
chr11	67991695	0·469253603745644	0·696378603708448	-0·227124999962805	0·0378513730407469	-6·00044282986261	0·0504104015237901	0·0575885804066511	1·96780126800983e-09	9·58910783945593e-07
chr10	133744383	0·382716345283799	0·628091391588018	-0·245375046304219	0·0408949131275828	-6·00013614257364	0·050604954333345	0·0744691722180517	1·97152159293154e-09	9·59229573536317e-07
chr7	149191395	0·601467732676889	0·397936230355012	0·203531502321876	0·0339240778347043	5·9996178323133	0·0859838651378692	0·0704736568373102	1·97782463059502e-09	9·60802022061738e-07
chr20	44750613	0·453149105217693	0·25737852427815	0·195770580939543	0·0326489294038336	5·99623278662716	0·0442739267867949	0·0405366868762482	2·01947476420958e-09	9·79514141951434e-07
chr10	133745611	0·344254310503608	0·552663822623303	-0·208409512119695	0·034766892847649	-5·99448196400408	0·0390359290861581	0·0463518752743096	2·0413511912549e-09	9·88592254072013e-07
chr2	20671388	0·302905091310754	0·140240778758337	0·162664312552417	0·0271402033967429	5·99348170588649	0·0385064263877289	0·0393857940063724	2·0539528053159e-09	9·93157609404424e-07
chr1	161462197	0·0355735902881982	0·166129491659581	-0·130555901371383	0·0217853562457376	-5·99282838888288	0·0334160044668935	0·0336876192198879	2·06222441047229e-09	9·95618395282447e-07
chr1	152189115	0·26389513891669	0·100682101747174	0·163213037169515	0·0272414443818118	5·99135034405471	0·0349804978151993	0·0331024188651844	2·08105778103093e-09	1·00316284071215e-06
chr17	4901942	0·519963994504425	0·310268244943558	0·209695749560868	0·0350192551103126	5·98801284894023	0·0350483498865161	0·0357144005561492	2·12420286219709e-09	1·02142033083741e-06
chr4	190040983	0·334390333125553	0·561641506914962	-0·227251173789409	0·0379516277563572	-5·98791638789043	0·0368135438774376	0·0516339540647318	2·12546271939688e-09	1·02142033083741e-06
chr1	228622259	0·573761861342118	0·79381550937791	-0·220053648035792	0·036780067088846	-5·98295939766042	0·0349885874413781	0·045087016139813	2·19119403800609e-09	1·05139337608603e-06
chr9	10208241	0·566991020102345	0·370819715386841	0·196171304715504	0·0327922134558535	5·98225261553628	0·0395910327219083	0·0429407603178498	2·20072604281041e-09	1·05434998516862e-06
chr1	161458229	0·105637659713992	0·248892358810931	-0·143254699096938	0·0239501003570089	-5·98138199679883	0·0434877518739944	0·0439994901606852	2·21252316138401e-09	1·05838109093196e-06
chr1	152189174	0·263273900346928	0·100024480043135	0·163249420303793	0·0273022063655893	5·97934899904451	0·035976567039027	0·035356954349233	2·24031121373741e-09	1·0700376218078e-06
chr17	64778569	0·18863804428677	0·0632661784114231	0·125371865875347	0·0210288033456982	5·96191156550016	0·0354466931531056	0·0352745460240675	2·49304069591833e-09	1·1889333881036e-06
chr20	5504376	0·251108342500592	0·0594665188353437	0·191641823665249	0·0321481145186222	5·96121503655333	0·0357574647194473	0·0388576729623435	2·50369230278462e-09	1·19219577754834e-06
chr6	158210091	0·676699269520125	0·890098974916817	-0·213399705396693	0·035821547860191	-5·95729995335704	0·0366316225732366	0·0350421321919839	2·56439318065632e-09	1·21924424527171e-06
chr4	190041026	0·338141268930149	0·566814391945585	-0·228673123015435	0·0383912611905226	-5·95638475851599	0·0357427483629388	0·0352974639056932	2·57878805170117e-09	1·22422777786124e-06
chr17	4902037	0·538587829613397	0·321051737419294	0·217536092194103	0·0365261831012253	5·95562070066952	0·0481742703507003	0·0366171207310866	2·59086597527304e-09	1·22809795116098e-06
chr17	64778537	0·18863804428677	0·0632661784114231	0·125371865875347	0·021071225395416	5·94990863239596	0·0349130183433095	0·0352745460240675	2·68292214105362e-09	1·26789145477674e-06
chr17	64778567	0·18863804428677	0·0632661784114231	0·125371865875347	0·021071225395416	5·94990863239596	0·0349130183433095	0·0352745460240675	2·68292214105362e-09	1·26789145477674e-06
chr1	180953790	0·237260540323803	0·0784833184757379	0·158777221848065	0·0267081360064824	5·94490090246388	0·0357725805213041	0·0376252996598228	2·76624153726813e-09	1·30332886477368e-06
chr1	180953799	0·237260540323803	0·0784833184757379	0·158777221848065	0·0267081360064824	5·94490090246388	0·0357725805213041	0·0376252996598228	2·76624153726813e-09	1·30332886477368e-06
chr20	44750552	0·45374438588319	0·257678723130172	0·196065662753018	0·0329823020588501	5·94457180105802	0·0351181946086759	0·0342451507030695	2·77180455179309e-09	1·30398607310498e-06
chr18	80160422	0·340621182289806	0·531655248806922	-0·191034066517116	0·0321551998247386	-5·94100075752426	0·0367506799605025	0·0340296620236686	2·83287305253633e-09	1·33071446826852e-06
chr6	158210138	0·676699269520125	0·890098974916817	-0·213399705396693	0·0359304305098217	-5·93924710527359	0·036127023715277	0·0363414976437706	2·86334002816928e-09	1·34300950193804e-06
chr6	158210161	0·676699269520125	0·890098974916817	-0·213399705396693	0·0359400339539327	-5·9376600943178	0·0353485701331571	0·040051560332423	2·89118673872993e-09	1·35404056534647e-06
chr5	116361840	0·948042601840272	0·736023228641922	0·21201937319835	0·0357154070513273	5·93635606318731	0·0377160779653489	0·0351453513875583	2·91426531570662e-09	1·36280891064704e-06
chr7	16851064	0·611775189989	0·396725824157899	0·215049365831101	0·0362353476824039	5·93479515405698	0·0347676574696751	0·0359268236995716	2·94212602657904e-09	1·37378403139877e-06
chr7	16851011	0·615753922162104	0·399830001990728	0·215923920171376	0·0363853011968599	5·93437220714859	0·0356291865560782	0·0429610795246665	2·94971976783021e-09	1·37527716871293e-06
chr20	44750632	0·448179736218659	0·252835949138396	0·195343787080262	0·0329445019028896	5·92948066588096	0·0436848738115153	0·0456638732848911	3·0389429044778e-09	1·41476811136483e-06
chr17	6995963	0·161088811029102	0·368566538726672	-0·20747772769757	0·0350093836594973	-5·92634619665137	0·0507516667849734	0·0540420758530508	3·09749222535413e-09	1·4398828383735e-06
chr18	80160162	0·210003380507091	0·376187181053399	-0·166183800546308	0·028055618959149	-5·92336960336834	0·0397416973265641	0·0364520379963567	3·15410847044461e-09	1·46402577544983e-06
chr18	80160431	0·340621182289806	0·531655248806922	-0·191034066517116	0·0322790915862943	-5·9181983485009	0·0346854987980428	0·0345627942563915	3·25487299608593e-09	1·50855889215777e-06
chr6	158210102	0·676699269520125	0·890098974916817	-0·213399705396693	0·036063110854371	-5·91739593010811	0·0351072426670988	0·0345579469550053	3·27078682995553e-09	1·5136920819395e-06
chr20	30488845	0·436936885744713	0·231410304340852	0·20552658140386	0·0347895336746591	5·90771303018548	0·0425110143884629	0·0442768948157335	3·46889601864352e-09	1·60300400700822e-06
chr19	1796515	0·706364459983447	0·498870699323053	0·207493760660394	0·0351251130558953	5·9072766635713	0·385612995152675	0·0699854804434592	3·47809372863905e-09	1·60403766339257e-06
chr1	161462062	0·0399521224362376	0·174421068821034	-0·134468946384797	0·0227646912140409	-5·90690842763808	0·033258629527532	0·0348238103086928	3·48587385112116e-09	1·60403766339257e-06
chr17	4901986	0·528680431077693	0·315864331208504	0·212816099869189	0·0360285238384805	5·90687813975573	0·038076530046651	0·0346347136744697	3·48651452980833e-09	1·60403766339257e-06
chr1	180953802	0·237260540323803	0·0784833184757379	0·158777221848065	0·0268899792357341	5·90469856655992	0·0351466379302474	0·0348360960034115	3·53292115483966e-09	1·62300115202367e-06
chr1	207959766	0·0228312316837696	0·163361825516868	-0·140530593833098	0·0238009709996466	-5·90440590995993	0·0315724069607721	0·0345039215192994	3·53919789439765e-09	1·6235006505405e-06
chr1	161458143	0·113160502195041	0·25879142566077	-0·145630923465729	0·024676790763403	-5·9015341525571	0·0469954254358728	0·0375198580317782	3·60136852411233e-09	1·64960078867199e-06
chr17	4902178	0·549205418882801	0·328762196996678	0·220443221886123	0·0373604256236227	5·90044728362886	0·0363499825301312	0·0386430356477016	3·62517437631148e-09	1·65807738027181e-06
chr11	67991776	0·48853338255178	0·722769315193284	-0·234235932641504	0·0397073098006889	-5·8990632661153	0·0501748477913536	0·052483692426029	3·65571053591828e-09	1·66960302778165e-06
chr5	116361836	0·948042601840272	0·736023228641922	0·21201937319835	0·0359477377526323	5·89798931597092	0·0377160779653489	0·0339663540106765	3·67957793516966e-09	1·67805381674056e-06
chr15	77908340	0·240179534242561	0·514800079905309	-0·274620545662748	0·0465646755905304	-5·89761535284048	0·0378305096508185	0·0444673955616258	3·68792441961059e-09	1·67809738885907e-06
chr6	158210133	0·676699269520125	0·890098974916817	-0·213399705396693	0·0361847463233437	-5·89750453104665	0·0349104451527699	0·0350421321919839	3·6904013896091e-09	1·67809738885907e-06
chr20	30488841	0·436936885744713	0·231410304340852	0·20552658140386	0·0348514739431457	5·89721346474878	0·0413456387672663	0·0451374870091233	3·69691470640188e-09	1·67861926727679e-06
chr10	133744336	0·392031293462351	0·633935987433108	-0·241904693970757	0·0410269599907265	-5·8962373528391	0·0501148904863376	0·0543034948833763	3·71883937699902e-09	1·68612716315364e-06
chr1	207959770	0·0228312316837696	0·163361825516868	-0·140530593833098	0·0238357757202791	-5·89578436558022	0·0328732745536004	0·03401561964904	3·72905697437809e-09	1·6883130061697e-06
chr1	207959500	0·0195967275562593	0·15302671099986	-0·133429983443601	0·0226387780341058	-5·89386861970138	0·0619612911445277	0·035113634906424	3·77257159534019e-09	1·70554581775635e-06
chr17	4901992	0·528680431077693	0·315864331208504	0·212816099869189	0·0361513837339638	5·88680370951475	0·0365628883645729	0·035077225678766	3·93735877129362e-09	1·77648459015642e-06
chr21	46661456	0·61673459719518	0·411743067854122	0·204991529341058	0·0348230770978324	5·88665753934243	0·035092689761212	0·0370040351821261	3·94084106789758e-09	1·77648459015642e-06
chr1	161462050	0·041288950228506	0·177708456091032	-0·136419505862526	0·0231828683838728	-5·88449641362871	0·0394363142662218	0·0351547198335177	3·99267796045818e-09	1·79726233366253e-06
chr15	77908316	0·240179534242561	0·514800079905309	-0·274620545662748	0·0466970686199636	-5·88089474946923	0·0452472429229391	0·0387233570013301	4·0805459000519e-09	1·83417606780681e-06
chr21	46661458	0·61673459719518	0·411743067854122	0·204991529341058	0·0348611364308098	5·88023083377996	0·0359773714083385	0·0357215147427945	4·09694728232741e-09	1·8389062646116e-06
chr18	80160597	0·359386278048047	0·557407172344563	-0·198020894296517	0·0336817991973224	-5·87916616735423	0·0392212080053921	0·0587192976472179	4·12338285032122e-09	1·84618196308358e-06
chr17	4902058	0·541497491104374	0·32318760295084	0·218309888153535	0·0371331974572601	5·87910288104888	0·0351139837364895	0·0407951385270963	4·12495946004091e-09	1·84618196308358e-06
chr6	158210159	0·676699269520125	0·890098974916817	-0·213399705396693	0·036326181300096	-5·87454276114976	0·0349868159054502	0·0345579469550053	4·2401202382872e-09	1·89501270883919e-06
chr3	8767347	0·285106112314041	0·0984438601812299	0·186662252132811	0·0317889450308382	5·87192346118222	0·0681360449276942	0·0668724707830451	4·30767628427639e-09	1·92245877675751e-06
chr7	149191450	0·601467732676889	0·397936230355012	0·203531502321876	0·0346732994640161	5·86997792157337	0·0730591562283733	0·0665653556511477	4·35853177649105e-09	1·94238403230754e-06
chr17	4902055	0·541497491104374	0·32318760295084	0·218309888153535	0·037210289479727	5·86692259603287	0·0397357230591349	0·0353109048574895	4·43957798094261e-09	1·97568798378941e-06
chr21	46661697	0·672333151230288	0·471366074937319	0·200967076292968	0·0342704524184653	5·86415008004636	0·0438232429608379	0·0360028661176856	4·51439026696595e-09	2·00612706228622e-06
chr2	207767062	0·142319273720903	0·306702521602542	-0·16438324788164	0·0280437627865651	-5·86166874726208	0·0376688062120046	0·0341737219877483	4·58238467578377e-09	2·03345432434741e-06
chr1	228622178	0·573694468207402	0·792835271284133	-0·219140803076731	0·037391906075039	-5·86064809418792	0·0380098102489197	0·0417976437713434	4·61064134778647e-09	2·04309534522798e-06
chr17	4901997	0·528680431077693	0·315864331208504	0·212816099869189	0·0363188047519028	5·85966695002647	0·0349597720601501	0·0351912153129804	4·63796402031393e-09	2·05229579895778e-06
chr18	80160030	0·163274398429352	0·317305403064888	-0·154031004635536	0·0263207208565289	-5·85208153967896	0·0913484013565707	0·043331050872932	4·85458505044911e-09	2·14511634078793e-06
chr10	133744663	0·405341233199107	0·625500484264898	-0·220159251065791	0·0376288058646251	-5·85081684116804	0·0554137513312105	0·0554240837961743	4·89164665989209e-09	2·15844426319783e-06
chr2	207767097	0·142319273720903	0·306702521602542	-0·16438324788164	0·0281177923736889	-5·84623592410692	0·0345479582082295	0·0359851084167269	5·02820778306924e-09	2·21557707085896e-06
chr20	30488852	0·436936885744713	0·231410304340852	0·20552658140386	0·0351628961568351	5·84498445427138	0·0443196834656868	0·0375344444067342	5·0661557578116e-09	2·22915841120125e-06
chr17	4902043	0·535679026131118	0·318610679927597	0·217068346203522	0·0371404820836	5·84452150391909	0·0349034247585908	0·0345869988146439	5·08026416149834e-09	2·23222668838802e-06
chr20	31547245	0·604215952428955	0·397293256801449	0·206922695627506	0·0354451700157656	5·83782488659158	0·0353228999513098	0·0341571188862661	5·28866987836528e-09	2·32053927831268e-06
chr10	133745595	0·348190899778835	0·554968451509202	-0·206777551730368	0·0354419869578441	-5·83425393097504	0·0353625310269901	0·0326349979101552	5·40317817712578e-09	2·36100238467665e-06
chr2	207767053	0·142319273720903	0·306702521602542	-0·16438324788164	0·0281758825638643	-5·83418274508504	0·0358565334688947	0·0339479210810833	5·40548520953879e-09	2·36100238467665e-06
chr20	31547273	0·604215952428955	0·397293256801449	0·206922695627506	0·0354674773911802	5·83415316926267	0·0349064326020371	0·0339143976115	5·40644400121884e-09	2·36100238467665e-06
chr2	207767055	0·142319273720903	0·306702521602542	-0·16438324788164	0·0281767150358392	-5·83401037603402	0·0354486828548752	0·0341470621900729	5·41107541326323e-09	2·36100238467665e-06
chr9	117643249	0·39195218488299	0·215212827179387	0·176739357703603	0·0303530804011023	5·82278158816411	0·0369508201882204	0·0345231198197483	5·78761705844927e-09	2·52178082713744e-06
chr2	207767058	0·142319273720903	0·306702521602542	-0·16438324788164	0·0282539440707825	-5·81806375314621	0·0345479582082295	0·0339479210810833	5·95331971460235e-09	2·59037303581947e-06
chr18	80160609	0·359386278048047	0·557407172344563	-0·198020894296517	0·0340435103447444	-5·81670022542452	0·042953602357529	0·0509185309041442	6·00206388838773e-09	2·60795511290338e-06
chr17	4902049	0·541497491104374	0·32318760295084	0·218309888153535	0·0375545718292281	5·81313745623983	0·035655886263203	0·0365002956359852	6·13126747865626e-09	2·66040032856474e-06
chr7	16851348	0·563784362079873	0·341648432424745	0·222135929655128	0·0382153606976723	5·81273931737765	0·0355875113052703	0·0371353202187466	6·14587291660865e-09	2·6630441888397e-06
chr7	16851323	0·563784362079873	0·341648432424745	0·222135929655128	0·0382170560206639	5·81248146207336	0·037333731149531	0·036529324768894	6·1553502038209e-09	2·66346174995125e-06
chr1	228622283	0·569334317818452	0·787794768956801	-0·218460451138349	0·0375900371006014	-5·81165830067387	0·033374897534907	0·0323966274106812	6·18570013562251e-09	2·67289741758162e-06
chr18	80160079	0·186608893454601	0·342831429394808	-0·156222535940207	0·0268853212520895	-5·81069999035498	0·060963419211811	0·0470192761126148	6·2212163941322e-09	2·68176345342871e-06
chr2	207767082	0·142319273720903	0·306702521602542	-0·16438324788164	0·0282905629668424	-5·81053293546343	0·0347284723121323	0·0339905296514225	6·2274279403555e-09	2·68176345342871e-06
chr2	207767114	0·142319273720903	0·306702521602542	-0·16438324788164	0·0282911525991669	-5·81041183477553	0·0347284723121323	0·0344154129524648	6·23193455792344e-09	2·68176345342871e-06
chr17	4902096	0·549205418882801	0·328762196996678	0·220443221886123	0·0379482709107725	5·80904522381137	0·0352051169936937	0·0348916355694645	6·28301175555419e-09	2·70002936633223e-06
chr17	4902197	0·559402187657735	0·335120931736285	0·22428125592145	0·0386110106495304	5·80873828859948	0·0412615157582415	0·0409772688138127	6·29453935722963e-09	2·7012726396313e-06
chr9	10208288	0·566991020102345	0·370819715386841	0·196171304715504	0·0338041801100121	5·80316706623515	0·036133817172237	0·03682270948374	6·50738942789365e-09	2·78879076760034e-06
chr15	77908345	0·240179534242561	0·514800079905309	-0·274620545662748	0·047325604259318	-5·80279005330772	0·0380265912423593	0·0392638947488718	6·52204350787019e-09	2·79124725760146e-06
chr1	161461675	0·210727734032918	0·376107350099881	-0·165379616066964	0·0285035747145258	-5·80206580133557	0·181288729264886	0·124278086988696	6·55028449460659e-09	2·79761837970942e-06
chr7	16851309	0·565799341605522	0·347319642325599	0·218479699279924	0·0376562540768224	5·80194989215348	0·0349051416685534	0·034105403770962	6·55481520464317e-09	2·79761837970942e-06
chr8	59222832	0·297341981281185	0·0489701009530987	0·248371880328086	0·0428157266916459	5·80094977989823	0·0345820219902996	0·0844602848042071	6·59403485847032e-09	2·81052319259927e-06
chr7	149191419	0·601467732676889	0·397936230355012	0·203531502321876	0·035099714067416	5·798665537017	0·0661925607901768	0·071923925482113	6·68446989538933e-09	2·8451923175005e-06
chr21	46661641	0·660972223407147	0·460796047789306	0·200176175617841	0·0345225810734385	5·79841278935702	0·0346189203697814	0·0348735548307539	6·69455019190315e-09	2·84561133680207e-06
chr2	207767111	0·142319273720903	0·306702521602542	-0·16438324788164	0·0283653643811125	-5·79521016099116	0·0345479582082295	0·033887134510313	6·82356776432234e-09	2·89651655951825e-06
chr1	161462059	0·041288950228506	0·177708456091032	-0·136419505862526	0·0235498496746969	-5·792797310681	0·0335576215384033	0·033790011232168	6·92236320825667e-09	2·93447230706433e-06
chr12	32390909	0·138021340837697	0·297398804669748	-0·159377463832052	0·0275163993499113	-5·79209008436511	0·0413484532875006	0·0583446227788769	6·95158365254819e-09	2·94287157097259e-06
chr2	130037810	0·64154542505857	0·424372371998265	0·217173053060305	0·0375242991595467	5·7875312244187	0·0355220424618178	0·0348395583523093	7·1428413118739e-09	3·0197519944538e-06
chr9	10208234	0·56922191874598	0·372732029359359	0·196489889386621	0·0339556821010176	5·78665711388354	0·0409202123626501	0·0388536646228301	7·1800930131818e-09	3·03140426301604e-06
chr9	113060547	0·10501017777617	0·259543666842297	-0·154533489066127	0·0267086301548918	-5·78590096796201	0·0695045111492613	0·080960403011662	7·21246980243047e-09	3·03767857088588e-06
chr20	44750679	0·448179736218659	0·252835949138396	0·195343787080262	0·0337622931923766	5·78585660539109	0·0377383472972111	0·0420425715302777	7·21437372954898e-09	3·03767857088588e-06
chr20	44750585	0·453149105217693	0·25737852427815	0·195770580939543	0·033857007275065	5·78227660079465	0·0351300925636516	0·0399928660681289	7·36964017838553e-09	3·09888416785938e-06
chr6	42554153	0·182787850763484	0·354954907308218	-0·172167056544734	0·0297856586521753	-5·78019974495882	0·080188540449874	0·0655553835269638	7·46119867161334e-09	3·13317264539358e-06
chr1	26201422	0·228389732555505	0·423439618798899	-0·195049886243395	0·0337489127062198	-5·77944207984655	0·079884619266021	0·081429095732692	7·4948750473343e-09	3·13680914917988e-06
chr7	16851350	0·563784362079873	0·341648432424745	0·222135929655128	0·03843686936641	5·77924095580096	0·0367667679535248	0·0340535106110837	7·50383931961193e-09	3·13680914917988e-06
chr9	117642819	0·390366561312819	0·217885702977276	0·172480858335543	0·0298455003146023	5·77912437444229	0·0504666444104367	0·0482630570759488	7·50904022369303e-09	3·13680914917988e-06
chr1	152189155	0·26389513891669	0·100682101747174	0·163213037169515	0·0282419293765603	5·77910365093456	0·0350449633929044	0·0354395432835117	7·5099651035034e-09	3·13680914917988e-06
chr2	207766864	0·134358351620043	0·305734446818782	-0·171376095198739	0·0296558597835168	-5·77882740374949	0·0348345087937114	0·0369755463017201	7·52230446270028e-09	3·13777384565653e-06
chr2	130037808	0·64154542505857	0·424372371998265	0·217173053060305	0·0376057966968495	5·77498875535055	0·0349093273165683	0·0351394087165333	7·69582243927264e-09	3·2058787785075e-06
chr18	76406240	0·371860825942364	0·581545403549674	-0·20968457760731	0·036341585068476	-5·76982476719756	0·128575087006727	0·137001293195128	7·93540058869918e-09	3·30128493081486e-06
chr11	67991605	0·455823275545539	0·681269828932135	-0·225446553386597	0·0390869042241685	-5·76782832668535	0·0484722820106613	0·0450599050068225	8·02995409057836e-09	3·33618465786875e-06
chr15	77908497	0·242589159552537	0·502916563309649	-0·260327403757112	0·0451496557035578	-5·76587793861291	0·0352244042518811	0·0346405150877377	8·12338389827085e-09	3·37052557350443e-06
chr1	152189114	0·26389513891669	0·100682101747174	0·163213037169515	0·0283395454418462	5·75919742624082	0·033944471475221	0·0384896506163882	8·45148073215178e-09	3·50201376504833e-06
chr17	4902020	0·53173234929945	0·31659862640305	0·2151337228964	0·0373601528822687	5·75837372974198	0·0353480628455287	0·0348719382388965	8·49281602086332e-09	3·51448679058073e-06
chr22	41682502	0·496044738957562	0·336077686294983	0·159967052662579	0·0277867583773307	5·75695266393814	0·086193569202284	0·0896969825291235	8·56459140669641e-09	3·53950690595872e-06
chr2	104659527	0·25377436848435	0·465017306262883	-0·211242937778534	0·0367041639129513	-5·75528537523764	0·0349066372933479	0·0385009849375884	8·64955508888122e-09	3·56990417004119e-06
chr1	228622118	0·584107860045459	0·800553606667123	-0·216445746621664	0·0376115021718676	-5·75477537782469	0·0342681640933923	0·0326207840278173	8·67570740845149e-09	3·57598028407355e-06
chr21	46661452	0·611853437574751	0·406334112499744	0·205519325075007	0·0357159102722419	5·75427935361162	0·0357400522051332	0·0348715118170299	8·7012169274193e-09	3·58177580538467e-06
chr1	207959503	0·0195967275562593	0·15302671099986	-0·133429983443601	0·0231899305766333	-5·75378968913552	0·0315144248060481	0·035113634906424	8·72647089571055e-09	3·58745103851558e-06
chr3	8767620	0·26261947003846	0·0823361402513708	0·180283329787089	0·031339505366911	5·75259014704923	0·0523848384495566	0·0493502625867203	8·78863757672267e-09	3·60826627291989e-06
chr9	117642820	0·390366561312819	0·217885702977276	0·172480858335543	0·0299945526092181	5·7504061014911	0·0524554891425458	0·0376017544770663	8·90293390435518e-09	3·65040126235361e-06
chr10	133744346	0·392031293462351	0·633935987433108	-0·241904693970757	0·0420817744602309	-5·74844328865855	0·04005547891923	0·054943924615638	9·00688452979633e-09	3·68818953467695e-06
chr18	80160518	0·356330157251675	0·54860851726236	-0·192278360010686	0·0334618356796688	-5·74619879947331	0·0388147518959891	0·0392969163079285	9·12719908144865e-09	3·73257104710322e-06
chr14	68628617	0·220211899234266	0·0766551423369391	0·143556756897327	0·0249912935153316	5·74427077210943	0·04197478668014	0·0497485500224409	9·23179614299143e-09	3·77041739940789e-06
chr20	30488824	0·436936885744713	0·231410304340852	0·20552658140386	0·0357917475708493	5·74228964363985	0·0397747801892907	0·0360202607164196	9·34048753041468e-09	3·80983507487307e-06
chr14	68628632	0·218548006827924	0·0762248617757617	0·142323145052162	0·0247888374843754	5·74142071575035	0·0382225540473705	0·0430136105490579	9·38855135947188e-09	3·82445329056862e-06
chr14	30690580	0·703881628691679	0·490134703470555	0·213746925221124	0·0372378124787619	5·74005052909679	0·0349524332731831	0·0379344432801902	9·46483062978857e-09	3·85051218210334e-06
chr20	44750612	0·453149105217693	0·25737852427815	0·195770580939543	0·0341191489058683	5·73785065622991	0·0371796749787035	0·0341160563809493	9·58856084879739e-09	3·89578246216067e-06
chr18	80160479	0·349509583034766	0·540531458193682	-0·191021875158916	0·0333012314977572	-5·73618051247688	0·0372043967034448	0·0383505304552617	9·68354537423767e-09	3·9292712317693e-06
chr7	149191357	0·595194219335908	0·394052762741785	0·201141456594123	0·0350675820926443	5·73582336138065	0·0701635509589943	0·057367293991932	9·70397567633386e-09	3·93246072333422e-06
chr14	68628574	0·219090829668102	0·0764700162509629	0·142620813417139	0·0248712147592736	5·73437263911529	0·0436411495826147	0·0434676076299271	9·78739369115903e-09	3·95763153785895e-06
chr11	67991601	0·455823275545539	0·681269828932135	-0·225446553386597	0·0393154208364823	-5·73430345116378	0·0406764454239471	0·051341856060272	9·79138943414139e-09	3·95763153785895e-06
chr14	30690551	0·703881628691679	0·490134703470555	0·213746925221124	0·0372853990131946	5·73272462889517	0·038543413069591	0·0353783309922737	9·88300171567509e-09	3·98950637128233e-06
chr17	6996044	0·162185380693956	0·374619818614856	-0·2124344379209	0·0370745607834677	-5·72992460144339	0·0446949957774244	0·0480351182035129	1·00475284683627e-08	4·05069476641993e-06
chr3	113699148	0·439310370607323	0·255759314111612	0·183551056495711	0·0320651614493108	5·72431412160118	0·0516757199396204	0·0576481600300941	1·03852441456766e-08	4·18145749709458e-06
chr14	68628439	0·219541339515553	0·0775980369305753	0·141943302584978	0·0248001635357773	5·72348252382315	0·0367625100185257	0·03409768922989	1·04362307531789e-08	4·1965854530074e-06
chr2	113235848	0·756228630459054	0·564965352754643	0·191263277704411	0·0334209311732197	5·72285902846629	0·0411651350785233	0·035837915196844	1·04746177651095e-08	4·20661456220949e-06
chr20	31547169	0·604699499817592	0·39713101283209	0·207568486985501	0·0363182532993624	5·71526624021716	0·0356171423631843	0·0347389736567379	1·09532396122331e-08	4·39318993970294e-06
chr9	10208231	0·56922191874598	0·372732029359359	0·196489889386621	0·0343917501762602	5·71328555190115	0·0364311976801252	0·0388536646228301	1·10815496581671e-08	4·43896231230294e-06
chr18	80160441	0·34600285359761	0·53542619022869	-0·18942333663108	0·0331577971965397	-5·71278410047241	0·034490540904279	0·0338485252378735	1·11142649570734e-08	4·44637397573599e-06
chr1	152189121	0·26389513891669	0·100682101747174	0·163213037169515	0·0285806579072636	5·7106116205966	0·0345084745006476	0·0331259544419877	1·12570876273995e-08	4·49617121963483e-06
chr14	68628684	0·220151806705838	0·0765589741123917	0·143592832593446	0·0251456046928	5·71045454454953	0·0367904726403528	0·0338907278139475	1·12674829427602e-08	4·49617121963483e-06
chr2	20670464	0·295706170389474	0·142937339248257	0·152768831141217	0·0267547734893337	5·70996540868197	0·0475977565916177	0·0427221740380887	1·12999138154704e-08	4·50336832793435e-06
chr20	44750597	0·453149105217693	0·25737852427815	0·195770580939543	0·0342942973009085	5·70854621168623	0·035877659933774	0·0342644303207369	1·13945242147045e-08	4·53529607760516e-06
chr17	64778951	0·196824827663601	0·0610384238179778	0·135786403845623	0·0237899369281342	5·70772441540359	0·0380458294627986	0·0380710444254365	1·14496605117689e-08	4·55145100651255e-06
chr1	228622164	0·582528604036905	0·801560952977685	-0·21903234894078	0·0383824295348271	-5·7065785463642	0·0341177064326252	0·0383880643936969	1·15269726162397e-08	4·57636903816339e-06
chr15	36578904	0·466324616420426	0·254802112285172	0·211522504135254	0·0370788758724873	5·70466334693293	0·0667138383732005	0·0641868200298428	1·16573255793727e-08	4·62225517811153e-06
chr1	152189141	0·26389513891669	0·100682101747174	0·163213037169515	0·0286121228772541	5·70433161739515	0·0339966661782441	0·0337523438222878	1·16800489418578e-08	4·62540287508024e-06
chr9	10208279	0·566991020102345	0·370819715386841	0·196171304715504	0·0343991186243119	5·70280032049593	0·0344409157576574	0·0334878031602338	1·17855013988564e-08	4·66126264997222e-06
chr10	133744282	0·409108553987294	0·640586951578691	-0·231478397591397	0·0405934941801878	-5·70235211987179	0·0579928044931973	0·0668717239036062	1·18165412732762e-08	4·66763824207153e-06
chr2	130037647	0·682237236828091	0·461164697982356	0·221072538845735	0·0387818743797214	5·70040882194523	0·0426386264140646	0·0339448322701189	1·1952044614247e-08	4·71520971176963e-06
chr20	30488930	0·407346355134321	0·21036587607164	0·196980479062681	0·0345628536210346	5·69919605662422	0·0530568239337069	0·0507776564130186	1·2037372868356e-08	4·7428916747438e-06
chr2	74909067	0·13035957205282	0·317525190416353	-0·187165618363532	0·0328419991849619	-5·69897153061359	0·0636413318030916	0·0620885996606739	1·20532349710971e-08	4·74316780000354e-06
chr1	161457940	0·108356795689736	0·252045841768695	-0·143689046078959	0·0252164603272812	-5·69822426359755	0·0504993567887955	0·0777041692209703	1·21061736114477e-08	4·7580151957545e-06
chr15	77908369	0·240179534242561	0·514800079905309	-0·274620545662748	0·0482246242460772	-5·69461245071468	0·0360089365716175	0·0345480125360208	1·23652467366307e-08	4·85373945522548e-06
chr10	133745692	0·342628819944581	0·548448850620637	-0·205820030676056	0·0361555838471787	-5·69262085618669	0·0507921668015284	0·0348240530342676	1·25103985185221e-08	4·90456221218558e-06
chr20	31547354	0·599017448966774	0·396599906663265	0·202417542303509	0·0355618839266077	5·6919802876939	0·0355426065226206	0·0343978702548415	1·25574354417371e-08	4·9168410583744e-06
chr18	80160474	0·349509583034766	0·540531458193682	-0·191021875158916	0·0335617411399412	-5·69165569695622	0·0349014228519471	0·0377216482662913	1·25813356801514e-08	4·91819379181786e-06
chr1	228622180	0·573694468207402	0·792835271284133	-0·219140803076731	0·0385031275642587	-5·69150655907114	0·037078243379063	0·0348248354537796	1·25923318019546e-08	4·91819379181786e-06
chr2	130037593	0·685556523326966	0·459468077002793	0·226088446324172	0·0397386946653856	5·68937777719979	0·0414898060468451	0·04392921651336	1·27503111474893e-08	4·97368652314039e-06
chr20	63796341	0·303214095968612	0·541370289996392	-0·23815619402778	0·0418650943456569	-5·68865776490211	0·0447977220599657	0·0474549256904283	1·28041786069561e-08	4·98847928349987e-06
chr20	63796165	0·303214095968612	0·541370289996392	-0·23815619402778	0·0418829781525651	-5·68622873856439	0·0522753678014898	0·0395527599170408	1·2987541518602e-08	5·05362363366927e-06
chr20	31547352	0·599017448966774	0·396599906663265	0·202417542303509	0·0356011083361793	5·68570900636271	0·0351031449284397	0·0351734912019117	1·30271052264982e-08	5·06272147676308e-06
chr9	10208309	0·564258090513097	0·366264577759486	0·197993512753611	0·0348299913571183	5·68456967799812	0·0353374109499248	0·0360970483023241	1·31142447404803e-08	5·0902631815447e-06
chr10	133744290	0·409108553987294	0·640586951578691	-0·231478397591397	0·0407225528606982	-5·68428011827322	0·0652722386298414	0·0591376236833219	1·31364812982931e-08	5·09257591663829e-06
chr1	161458088	0·116704316913343	0·262430531799961	-0·145726214886618	0·0256392088381397	-5·6837251026967	0·0379017537491187	0·042594638512515	1·31792058163285e-08	5·10281559656056e-06
chr1	161457309	0·142114504063253	0·298463204070386	-0·156348700007134	0·0275107210997955	-5·68319163427147	0·0912677332330887	0·0521164910855004	1·32203988826134e-08	5·11243773699499e-06
chr20	31547380	0·599017448966774	0·396599906663265	0·202417542303509	0·0356314445892883	5·68086825097068	0·0349392493161523	0·0339165435082485	1·34012680303803e-08	5·17598333271654e-06
chr14	30690604	0·703881628691679	0·490134703470555	0·213746925221124	0·0376337020979861	5·67966777928452	0·034544228229316	0·0348278917220571	1·34956611845586e-08	5·2045190496835e-06
chr4	190040971	0·338564617838074	0·568453050836278	-0·229888432998204	0·0404768352337661	-5·67950610937165	0·040490182297436	0·0354835522096593	1·35084225463022e-08	5·2045190496835e-06
chr14	68628659	0·220151806705838	0·0765589741123917	0·143592832593446	0·0252926715221981	5·67725052165492	0·0351384733709527	0·0330098485426405	1·36876940662567e-08	5·26710212244305e-06
chr20	31547340	0·599017448966774	0·396599906663265	0·202417542303509	0·0356583930827216	5·67657498850085	0·0358920308764833	0·0339703692362512	1·37418329584279e-08	5·28143883973623e-06
chr14	68628591	0·220680004087763	0·0777984939360525	0·14288151015171	0·0251835453202929	5·67360585392148	0·0481129888689992	0·0430370468014778	1·39822634005279e-08	5·36725050069321e-06
chr20	31547309	0·599017448966774	0·396599906663265	0·202417542303509	0·0357136756285145	5·66778800392909	0·0348267022504804	0·0340355356185432	1·44652782372479e-08	5·54044736132701e-06
chr20	31547284	0·602873602026067	0·398378969361074	0·204494632664993	0·0360804200488844	5·66774534187597	0·0363989570991434	0·035499706236042	1·44688793378366e-08	5·54044736132701e-06
chr9	10208329	0·564258090513097	0·366264577759486	0·197993512753611	0·0349439445665409	5·6660321325942	0·0349326068132988	0·0360970483023241	1·46142130692546e-08	5·58925759911626e-06
chr20	31547320	0·599017448966774	0·396599906663265	0·202417542303509	0·0357274818343221	5·66559779505798	0·0348267022504804	0·0339165435082485	1·46512832099543e-08	5·59659340462096e-06
chr14	30690530	0·703881628691679	0·490134703470555	0·213746925221124	0·0377329780938671	5·66472449350255	0·034427451407768	0·0352827451280996	1·47260950168401e-08	5·61831054601631e-06
chr4	190040984	0·334390333125553	0·561641506914962	-0·227251173789409	0·0401213820979564	-5·66409136242053	0·037142138299903	0·0446601495434813	1·4780564391923e-08	5·63222317700356e-06
chr20	31547345	0·599017448966774	0·396599906663265	0·202417542303509	0·0357408819431752	5·66347362735298	0·0351031449284397	0·0339703692362512	1·48338978196811e-08	5·64566962432331e-06
chr3	8767493	0·272506402632178	0·0906110737970655	0·181895328835113	0·0321383743700187	5·65975511831736	0·0465861181450151	0·0544035080944592	1·5158914502662e-08	5·76235835408785e-06
chr9	117642842	0·390550193662307	0·216572906944667	0·173977286717641	0·0307447194180363	5·65876970129632	0·0359887352807046	0·0384173415966956	1·52461978656977e-08	5·78850396078875e-06
chr1	228622214	0·573694468207402	0·792835271284133	-0·219140803076731	0·0387351605592482	-5·65741305606671	0·0349180856061046	0·0376115422948209	1·5367161837469e-08	5·82735815680806e-06
chr5	116361576	0·946134954153601	0·742772614948223	0·203362339205378	0·0359517060666282	5·65654210758435	0·0343566040421644	0·0342239226957815	1·54453099052394e-08	5·84990177714823e-06
chr16	3443504	0·237310835939771	0·418038710910515	-0·180727874970743	0·0319605477798941	-5·65471769180491	0·0421886742858247	0·0469414489150651	1·56102634381392e-08	5·90522864066692e-06
chr11	67991802	0·48853338255178	0·722769315193284	-0·234235932641504	0·041427702808795	-5·65408933540425	0·0361028857304207	0·051595070897666	1·5667471091531e-08	5·91971174948334e-06
chr9	10208437	0·568057139417807	0·368082592376491	0·199974547041315	0·0353764050673117	5·6527662056339	0·0394350999657821	0·0345202065245197	1·57885998298183e-08	5·95828237751406e-06
chr3	8767401	0·277289088193811	0·0942418669014611	0·18304722129235	0·0324051848035184	5·6487016630893	0·0518235339367393	0·0677556092071609	1·61664130619339e-08	6·09282506308117e-06
chr14	68628642	0·220533769935051	0·0779108989612879	0·142622870973763	0·0252500546815036	5·64841830137653	0·0354861465738641	0·0330702639198574	1·61930774418922e-08	6·09282506308117e-06
chr17	4901794	0·517383254580719	0·315780434933668	0·20160281964705	0·0356926089523134	5·64830718640934	0·0436128586452633	0·0457228652115152	1·62035450315443e-08	6·09282506308117e-06
chr20	44750683	0·448179736218659	0·252835949138396	0·195343787080262	0·0346008742728092	5·64563153925194	0·0349754611867685	0·035491322430257	1·64575981784261e-08	6·17794835704879e-06
chr13	59441312	0·144558079141638	0·347272327964791	-0·202714248823153	0·0359071758856095	-5·64550800288347	0·183491981731983	0·0785221366809268	1·64694209302908e-08	6·17794835704879e-06
chr11	67991784	0·48853338255178	0·722769315193284	-0·234235932641504	0·0415000565161665	-5·64423165424501	0·0419180396589735	0·0430635177546475	1·65920546794004e-08	6·21649644345673e-06
chr5	116361573	0·946134954153601	0·742772614948223	0·203362339205378	0·0360317284589521	5·64397956753731	0·033002802864416	0·0342239226957815	1·66163802557149e-08	6·21816353332492e-06
chr3	192571228	0·557783242426845	0·276709030018809	0·281074212408035	0·0498348535007739	5·64011314699	0·0474248669288048	0·0344279685282482	1·69938458020341e-08	6·35182040337989e-06
chr14	68628436	0·217870010788385	0·0767815695919183	0·141088441196466	0·0250168011154768	5·63974748590782	0·0365963071275842	0·0413815687665865	1·70299720354617e-08	6·35772751954426e-06
chr9	10208460	0·568057139417807	0·368082592376491	0·199974547041315	0·0354616844463127	5·63917225489013	0·0361313537231371	0·0367324134825819	1·70869541560712e-08	6·37139731449869e-06
chr17	6996047	0·159909727426116	0·371985377128789	-0·212075649702673	0·0376151375233353	-5·63803999310404	0·0441725411738958	0·0565220245351267	1·71996569071374e-08	6·40578698146099e-06
chr18	80160143	0·194606313551056	0·359892752118586	-0·16528643856753	0·0293187238814715	-5·63757274142433	0·0340503845186005	0·0338372590730815	1·72463762003008e-08	6·41554941157612e-06
chr3	8767556	0·272506402632178	0·0906110737970655	0·181895328835113	0·032275584551989	5·63569432931939	0·0442839849757431	0·0450485607354558	1·74354404678413e-08	6·47817724945694e-06
chr2	190761232	0·225199182336358	0·400905067269633	-0·175705884933274	0·031179099458569	-5·63537395192423	0·0553782220534168	0·0366826438681082	1·74678870941724e-08	6·48253389531499e-06
chr18	80160498	0·349509583034766	0·540531458193682	-0·191021875158916	0·0339012515626094	-5·63465554674682	0·0355615046641841	0·0350494882447312	1·75408577932344e-08	6·50190134838862e-06
chr2	113235827	0·756228630459054	0·564965352754643	0·191263277704411	0·0339706222211866	5·63025535590942	0·0353926000908582	0·0357121278554695	1·79943009767565e-08	6·66208648245604e-06
chr20	59526183	0·5794268363811	0·369609259971802	0·209817576409297	0·0372750873505882	5·62889563305038	0·145659841397009	0·158146262149582	1·8136709182727e-08	6·70687359064846e-06
chr1	161461899	0·0656603874403858	0·212316668045614	-0·146656280605228	0·026056538107991	-5·62838700971761	0·0501121890023707	0·0437688229748512	1·81902597131506e-08	6·71873456963404e-06
chr15	24848248	0·256772210890022	0·425495011866471	-0·168722800976449	0·0299810065298386	-5·6276563232968	0·123258791695407	0·0997389686450551	1·82674590095642e-08	6·73196222001615e-06
chr15	77908317	0·240179534242561	0·514800079905309	-0·274620545662748	0·0487985211516223	-5·62764073955177	0·0374200126695641	0·0344535105927493	1·82691089407721e-08	6·73196222001615e-06
chr9	10208373	0·564258090513097	0·366264577759486	0·197993512753611	0·0351949057329274	5·62562986405086	0·0344684071592537	0·0352958225366434	1·84832291194386e-08	6·80285032979883e-06
chr2	20670451	0·300154318796083	0·144621490970727	0·155532827825355	0·027648377165588	5·62538722955993	0·0386123870751736	0·0441330250214389	1·85092292675297e-08	6·80441462827129e-06
chr2	130037680	0·667444691001072	0·440993311409161	0·22645137959191	0·0402636793126129	5·6242097954762	0·034991445244751	0·0434665163290766	1·86359055235228e-08	6·8429426470863e-06
chr1	143652960	0·29932059005696	0·143142016469025	0·156178573587935	0·027780739736933	5·62182919054181	0·0648728681798076	0·0604138900504259	1·8894603750226e-08	6·9298008199847e-06
chr18	80160490	0·349509583034766	0·540531458193682	-0·191021875158916	0·0339922120458734	-5·61957765211416	0·0347151278745053	0·0346495047824146	1·91424828680271e-08	7·01249219884504e-06
chr15	77908370	0·240179534242561	0·514800079905309	-0·274620545662748	0·0488805237935767	-5·61819973170655	0·0352409448283781	0·0359357863998324	1·92957369558093e-08	7·06036657241412e-06
chr15	77908341	0·240179534242561	0·514800079905309	-0·274620545662748	0·0488926145693776	-5·61681039317436	0·0365578558534685	0·0349815059413781	1·9451466862036e-08	7·10903394087309e-06
chr11	67991686	0·469253603745644	0·696378603708448	-0·227124999962805	0·0404475764983444	-5·61529316774025	0·0402351303251592	0·0427861387548363	1·96229254739818e-08	7·16001121785124e-06
chr20	31547293	0·602873602026067	0·398378969361074	0·204494632664993	0·0364182336200573	5·61517164172311	0·0349686065215327	0·0346307458748006	1·96367221834199e-08	7·16001121785124e-06
chr20	31547299	0·602873602026067	0·398378969361074	0·204494632664993	0·03642060008752	5·61480678993716	0·0349686065215327	0·034610657025527	1·96781999953894e-08	7·16678211170847e-06
chr9	10208429	0·568057139417807	0·368082592376491	0·199974547041315	0·0356364544146934	5·61151636226928	0·0346513288493373	0·0367324134825819	2·00561320212661e-08	7·29593108657794e-06
chr21	46661706	0·673823258525049	0·474815253692718	0·199008004832331	0·035472220917491	5·61024936372682	0·0380558105574603	0·0370875341894275	2·02035281952834e-08	7·3410141525085e-06
chr6	113860245	0·838835908311537	0·645229545669604	0·193606362641933	0·0345111506030577	5·6099654534491	0·0556905930664208	0·0460391428259274	2·02367008208423e-08	7·34453728735274e-06
chr1	7827517	0·843130162065263	0·573982473080158	0·269147688985105	0·0479792240445332	5·60967156816226	0·989619211442354	0·1882322150993	2·02710946431191e-08	7·34849495459546e-06
chr14	68628553	0·217752570466538	0·0775557117067562	0·140196858759782	0·0249942270437629	5·60916961001867	0·036694617716762	0·0340481496111896	2·03299708228137e-08	7·36130831250556e-06
chr12	32391013	0·147048322643247	0·275768431783414	-0·128720109140167	0·0229615291493574	-5·60590317408232	0·036014135163378	0·0978748778539534	2·07171762173805e-08	7·49283980124723e-06
chr9	10208405	0·564258090513097	0·366264577759486	0·197993512753611	0·0353485479584665	5·60117810174969	0·035307616364303	0·0333377225997791	2·12899849108773e-08	7·69111767830627e-06
chr9	10208369	0·564258090513097	0·366264577759486	0·197993512753611	0·0353673268011136	5·59820406747217	0·035307616364303	0·0331966123855324	2·16583722453393e-08	7·81517506555669e-06
chr1	180953749	0·239618509453617	0·0800175625649359	0·159600946888681	0·0285141869455415	5·59724698422924	0·036054063713701	0·0394705801402358	2·17782347393596e-08	7·84937258468253e-06
chr12	48148942	0·613524132428114	0·215253652349011	0·398270480079103	0·071157340988683	5·59703994760632	0·0353041984285696	0·0360405075851173	2·18042480269953e-08	7·84970492807987e-06
chr7	50782639	0·305497858415124	0·518004675635478	-0·212506817220354	0·0379823692721409	-5·59488050094396	0·0367610719297394	0·0428218104402517	2·20773777812763e-08	7·93889816866546e-06
chr9	10208385	0·564258090513097	0·366264577759486	0·197993512753611	0·035397061421298	5·59350140389	0·0344684071592537	0·0334702475772684	2·22535425345461e-08	7·99305857784746e-06
chr1	149707828	0·439853548209903	0·254660193268732	0·185193354941171	0·0331301287468721	5·58987730944619	0·121332316226619	0·101824093350603	2·27230107349954e-08	8·15232309565494e-06
chr9	10208381	0·564258090513097	0·366264577759486	0·197993512753611	0·0354270098527962	5·58877290452398	0·0344684071592537	0·0332419506780836	2·28679775861194e-08	8·18601394326473e-06
chr18	80160128	0·196485250568147	0·354972802074065	-0·158487551505919	0·0283582511237672	-5·58876324263486	0·0402080794588489	0·036760448904918	2·28692497815653e-08	8·18601394326473e-06
chr11	67991665	0·469253603745644	0·696378603708448	-0·227124999962805	0·0406701039822287	-5·58456895173048	0·0463761939989045	0·0354329562609477	2·34280555108851e-08	8·37645357990158e-06
chr17	6995887	0·161088811029102	0·368566538726672	-0·20747772769757	0·0371751824085261	-5·58108163176049	0·0356625768094155	0·0437731111688281	2·39027418163527e-08	8·53641674545719e-06
chr8	140098370	0·657218928118919	0·449937474116582	0·207281454002337	0·0371435759234706	5·58054653729122	0·037121763073603	0·0346587045218333	2·39763988729806e-08	8·5529583331988e-06
chr2	113235823	0·756228630459054	0·564965352754643	0·191263277704411	0·0342762249018625	5·58005667928788	0·0343099224867164	0·0340959916923677	2·4044022135701e-08	8·56731229281052e-06
chr18	80160515	0·356330157251675	0·54860851726236	-0·192278360010686	0·0344601763478086	-5·57972652461232	0·0348746829288912	0·0345218079266611	2·4089703272715e-08	8·57382411804218e-06
chr21	46661435	0·597758948157477	0·392666487872352	0·205092460285125	0·0367596074492998	5·57928864088106	0·0369715412145882	0·0372980036228497	2·41504200729398e-08	8·5856664415443e-06
chr2	190761325	0·222930827786615	0·397991036006531	-0·175060208219916	0·0313905634155081	-5·57684186494818	0·0469448333058239	0·0470470175965303	2·44924325522494e-08	8·69737122210395e-06
chr2	130037856	0·642661692805446	0·431008795659154	0·211652897146291	0·0379724319184276	5·57385678117652	0·0359091748111246	0·036416565696339	2·49160595846813e-08	8·83777153388751e-06
chr2	130037692	0·663076436250826	0·438915291311203	0·224161144939624	0·0402228543452093	5·57297955574657	0·0353431707300464	0·0341416528750093	2·50418968006613e-08	8·87142999778278e-06
chr18	80160087	0·186608893454601	0·342831429394808	-0·156222535940207	0·0280330396771979	-5·57280044330256	0·046602759874184	0·0437842691082062	2·50676660413556e-08	8·87142999778278e-06
chr1	228622220	0·573694468207402	0·792835271284133	-0·219140803076731	0·0393254223987464	-5·5724971204306	0·0330978604792349	0·0363197273382987	2·51113643728182e-08	8·87187880195031e-06
chr17	7408548	0·47406550452792	0·668425237991064	-0·194359733463144	0·0348790110284023	-5·57239806211463	0·0383732196624106	0·0382110495346393	2·51256512561347e-08	8·87187880195031e-06
chr5	116361998	0·945124145345646	0·732356434772216	0·21276771057343	0·0381854528184314	5·57195724730887	0·0330851717929751	0·0342733740095101	2·51893243691901e-08	8·88433434151974e-06
chr17	7408539	0·47406550452792	0·668425237991064	-0·194359733463144	0·0348860926204644	-5·57126691078987	0·0379153897097071	0·0394441199564361	2·52893541959966e-08	8·90957048666098e-06
chr7	50782675	0·305497858415124	0·518004675635478	-0·212506817220354	0·0381600745697734	-5·56882604701934	0·0406912359207715	0·0373243433414729	2·56461362242758e-08	9·0236347373033e-06
chr20	31547132	0·609126527213674	0·397547537367716	0·211578989845958	0·0379946068392621	5·56865848727039	0·03808161684357	0·0339411829501904	2·56708068678937e-08	9·0236347373033e-06
chr14	68628618	0·220211899234266	0·0766551423369391	0·143556756897327	0·0257820046511386	5·56809910012127	0·0375234407658721	0·0361468273755019	2·57533350807907e-08	9·04248442202034e-06
chr1	228647528	0·0586172373491532	0·207042715056762	-0·148425477707609	0·0266690047593985	-5·56546744232374	0·034347594211174	0·0350350037851565	2·61450597163551e-08	9·16973486220016e-06
chr2	74909176	0·129786245266314	0·32141412515892	-0·191627879892606	0·0344333858589959	-5·56517679316574	0·0631849633709344	0·0599645832192161	2·61886760223377e-08	9·17474661540907e-06
chr2	20671457	0·302287823681314	0·138667139783213	0·1636206838981	0·0294032258708759	5·56471880387002	0·0381887415726579	0·0341293326253945	2·62575475794793e-08	9·18858499731249e-06
chr1	228622182	0·573694468207402	0·792835271284133	-0·219140803076731	0·0393861016355545	-5·56391198866224	0·0340525933987621	0·0326984723652915	2·63793026927038e-08	9·22087788771431e-06
chr10	133744395	0·384551258749861	0·630146978532438	-0·245595719782577	0·0441472700748994	-5·56310094295533	0·050960151033803	0·0602908983811278	2·650224833682e-08	9·25351438105929e-06
chr9	10208467	0·568057139417807	0·368082592376491	0·199974547041315	0·03595957066449	5·56109384361448	0·0353410793906541	0·0336147295284848	2·6808898133444e-08	9·35014866706082e-06
chr14	68628631	0·218548006827924	0·0762248617757617	0·142323145052162	0·0256005784146415	5·55937224335386	0·0350508178702002	0·03635328035907	2·70746695683885e-08	9·43232644817555e-06
chr12	48149004	0·613524132428114	0·215253652349011	0·398270480079103	0·0716710717314698	5·55692095091454	0·0354649992473465	0·0348404452887255	2·74575032268154e-08	9·55505841156786e-06
chr8	140098393	0·657218928118919	0·449937474116582	0·207281454002337	0·0373030234639381	5·55669312442522	0·0348295587151738	0·0346659853365304	2·74933499217202e-08	9·55690226995599e-06
chr17	7408391	0·468381903520669	0·663159522220969	-0·194777618700299	0·0350652729080944	-5·55471560739906	0·0415802746079622	0·0408429832933821	2·78064102394926e-08	9·65499669721924e-06
chr1	228647517	0·0586172373491532	0·207042715056762	-0·148425477707609	0·0267228791008253	-5·55424724812025	0·034347594211174	0·0352069057761805	2·78810611860373e-08	9·67018442224857e-06
chr9	10208469	0·568057139417807	0·368082592376491	0·199974547041315	0·0360125968405749	5·55290549933368	0·0346513288493373	0·0338229906566982	2·80959982546436e-08	9·73394104758635e-06
chr7	50782652	0·305497858415124	0·518004675635478	-0·212506817220354	0·0382894787585379	-5·55000548742045	0·0367610719297394	0·0392134014658945	2·85660631361042e-08	9·88269020342671e-06
chr12	96316593	0·237036827660618	0·519874726888933	-0·282837899228315	0·0509629951275717	-5·54986806643349	0·0380698396085898	0·0342261233955932	2·85885261297093e-08	9·88269020342671e-06
chr9	10208444	0·568057139417807	0·368082592376491	0·199974547041315	0·0360445772328098	5·54797870841129	0·0343820503075569	0·0338229906566982	2·88991058560667e-08	9·97902711893255e-06
chr2	207767191	0·159764363069964	0·325294315260828	-0·165529952190864	0·0298432268154274	-5·54665060901838	0·0383030066052257	0·0430243873467888	2·9119380600012e-08	1·00379021967096e-05
chr7	50782690	0·305497858415124	0·518004675635478	-0·212506817220354	0·0383132353404507	-5·54656413983373	0·0406912359207715	0·0359856854170246	2·91337784751405e-08	1·00379021967096e-05
chr2	130037591	0·685556523326966	0·459468077002793	0·226088446324172	0·0407806138554788	5·54401773169479	0·0350060412551126	0·0414648618887772	2·95608880236262e-08	1·01738560346836e-05
chr6	168132823	0·0705304521112063	0·234071048446657	-0·16354059633545	0·0295093705264842	-5·54198864352851	0·0773308303405661	0·0782253731209573	2·99055706008969e-08	1·028117367668e-05
chr1	228647469	0·0586172373491532	0·207042715056762	-0·148425477707609	0·0267838680068889	-5·54159980438352	0·0344047220514328	0·0343370948263398	2·9972066716319e-08	1·02927235521408e-05
chr20	63796339	0·303214095968612	0·541370289996392	-0·23815619402778	0·0429874748952718	-5·54012987755126	0·041582834161995	0·041172727367368	3·02247402288088e-08	1·03572383934125e-05
chr17	7408484	0·47406550452792	0·668425237991064	-0·194359733463144	0·0350822134504462	-5·54012174111186	0·039543022109279	0·0376259141323871	3·02261445792532e-08	1·03572383934125e-05
chr20	31547138	0·609126527213674	0·397547537367716	0·211578989845958	0·0381945656952956	5·53950505770559	0·0350268125290419	0·034802831503614	3·03327686403351e-08	1·03824022656706e-05
chr14	68628620	0·220211899234266	0·0766551423369391	0·143556756897327	0·0259183108964509	5·53881606987688	0·0387129037934314	0·0364424321068176	3·04523256734873e-08	1·04050023856529e-05
chr2	130037914	0·646129880462393	0·429734551478993	0·2163953289834	0·0390694048107034	5·53874137658009	0·0350361935981919	0·0354728964568985	3·04653143078184e-08	1·04050023856529e-05
chr12	32390975	0·147048322643247	0·275768431783414	-0·128720109140167	0·0232454923143728	-5·53742236986644	0·0510830333546024	0·0744703673713684	3·06955676479429e-08	1·0472209653169e-05
chr8	140098344	0·657218928118919	0·449937474116582	0·207281454002337	0·0374454072057097	5·53556415780493	0·0358578540405099	0·0345180650266969	3·10228144682852e-08	1·05723250958166e-05
chr1	161461887	0·0656603874403858	0·212316668045614	-0·146656280605228	0·0264960485506643	-5·535024602812	0·0488236220186671	0·0368088071899692	3·11184670167485e-08	1·05933830802924e-05
chr21	46661437	0·597758948157477	0·392666487872352	0·205092460285125	0·0370557196793866	5·53470454924707	0·0357817374449027	0·0355343551241092	3·11753413848266e-08	1·06012087241509e-05
chr8	140098481	0·647285707195902	0·451531876984062	0·195753830211839	0·0353769993864982	5·53336443470526	0·0348688071745694	0·0346463068297523	3·14145803510895e-08	1·06709633214954e-05
chr21	46661391	0·597758948157477	0·392666487872352	0·205092460285125	0·0370908979054509	5·52945525362934	0·0351532750949118	0·0348761107697082	3·21226721932842e-08	1·08996546937661e-05
chr8	140098491	0·647285707195902	0·451531876984062	0·195753830211839	0·0354042351434688	5·52910773015106	0·0348219012621672	0·0351769047157774	3·21863651936378e-08	1·09094342272308e-05
chr8	140098464	0·647285707195902	0·451531876984062	0·195753830211839	0·0354195727804561	5·5267134763368	0·0352383192873793	0·0346463068297523	3·26285179159607e-08	1·10473311087171e-05
chr12	128663899	0·238781548285272	0·886508945264157	-0·647727396978885	0·11731705857101	-5·52116976736869	0·0346121600209087	0·0336463757208124	3·3675022081345e-08	1·13893293330622e-05
chr1	228622212	0·573694468207402	0·792835271284133	-0·219140803076731	0·0397154597789239	-5·51777076978532	0·0332139692033	0·0331052992122791	3·43326854514673e-08	1·15992199194764e-05
chr20	62728455	0·0854861505371653	0·311364369987529	-0·225878219450364	0·040938575799223	-5·51749090046877	0·0334654660602126	0·0380542591507302	3·43873883694196e-08	1·16051685967722e-05
chr20	30489072	0·40241819366845	0·213131643017893	0·189286550650557	0·0343092514521105	5·51707025479022	0·0469229045463948	0·039226024562527	3·44697663188339e-08	1·16204342495132e-05
chr9	113065589	0·140987668584943	0·298166890961303	-0·157179222376361	0·0284910940165062	-5·51678437778835	0·0515255441466915	0·0444841766042093	3·45258608011844e-08	1·1626815903195e-05
chr2	127695810	0·223674349182834	0·405304528355168	-0·181630179172334	0·0329284969718977	-5·51589643849651	0·0428568563412632	0·0453661485431346	3·47006564898451e-08	1·16731142805146e-05
chr2	20671453	0·302287823681314	0·138667139783213	0·1636206838981	0·0296719946751304	5·5143136041083	0·0350945517070193	0·0345832295532222	3·50143771628447e-08	1·17659966189737e-05
chr2	190761245	0·225199182336358	0·400905067269633	-0·175705884933274	0·0318729755773084	-5·51269160631386	0·0489585010504977	0·0348868861567889	3·53387134218541e-08	1·18554271910647e-05
chr15	36578855	0·466324616420426	0·254802112285172	0·211522504135254	0·0383707050591935	5·51260405064082	0·0719176970977592	0·0537473596246629	3·53563037819234e-08	1·18554271910647e-05
chr12	32391152	0·143663681135506	0·270591565743444	-0·126927884607938	0·0230275462260596	-5·51200216305712	0·0364140525569029	0·0964247130248009	3·54774559772485e-08	1·18685004710489e-05
chr16	807755	0·0968166618951129	0·252658564300903	-0·15584190240579	0·0282738849598597	-5·51186731597155	0·0339755896886375	0·0349090081250256	3·55046541115253e-08	1·18685004710489e-05
chr22	50061727	0·202488936683544	0·41045441034781	-0·207965473664266	0·0377306443857439	-5·5118452666248	0·0488302847042663	0·0515715102186595	3·55091033025785e-08	1·18685004710489e-05
chr14	68628688	0·221949491036699	0·0781683525033472	0·143781138533352	0·0260936510652606	5·51019626091239	0·035091807061108	0·0331476991191013	3·58433821076479e-08	1·1967443502915e-05
chr2	232352074	0·307781727876278	0·155587629821393	0·152194098054885	0·0276220781657575	5·50987138410017	0·0535372966696244	0·0601925486185415	3·59095985656941e-08	1·19767699173579e-05
chr10	103668766	0·249244264294455	0·425942439315462	-0·176698175021007	0·0320780515045049	-5·50838242142584	0·0671097921852418	0·052478395940444	3·62146002399538e-08	1·20656326318092e-05
chr7	50782701	0·305497858415124	0·518004675635478	-0·212506817220354	0·0385905007721537	-5·50671312805809	0·0363433917094274	0·0376138512668253	3·65595287051621e-08	1·21675945498126e-05
chr18	80160117	0·192381967975284	0·349431391077396	-0·157049423102113	0·0285366903509238	-5·50342107549373	0·0394851629296079	0·0397597539071786	3·72491323951461e-08	1·23839312671884e-05
chr1	228647418	0·0586172373491532	0·207042715056762	-0·148425477707609	0·0269764427167834	-5·5020404011707	0·0333829865417642	0·0341413574637627	3·75420894536735e-08	1·24680786192287e-05
chr2	20670450	0·300154318796083	0·144621490970727	0·155532827825355	0·0282784364974657	5·5000504656364	0·0352790352171953	0·0357063970212498	3·79682563843043e-08	1·25887153685092e-05
chr18	80160126	0·196485250568147	0·354972802074065	-0·158487551505919	0·0288160810969687	-5·49996895735384	0·0373964677189627	0·0345293939184954	3·7985811939615e-08	1·25887153685092e-05
chr20	62728428	0·0864598347563379	0·313929010808668	-0·227469176052331	0·0414250295086246	-5·49110474393197	0·0366804608007286	0·0471619217580492	3·9942736958863e-08	1·32232438406026e-05
chr21	46661364	0·593657614151743	0·386632161648586	0·207025452503158	0·037705004881994	5·49066239750104	0·0373770224299489	0·0363051885058876	4·00429112524663e-08	1·3242393928753e-05
chr7	50782678	0·305497858415124	0·518004675635478	-0·212506817220354	0·0387178320238604	-5·4886032123233	0·0363433917094274	0·0357202184126948	4·05124523480489e-08	1·3383526060961e-05
chr17	6995940	0·161088811029102	0·368566538726672	-0·20747772769757	0·0378063573719364	-5·48790579468998	0·0438763134192548	0·0358702707004726	4·0672686383193e-08	1·3422286832197e-05
chr1	143667589	0·556259504643435	0·320610390517696	0·235649114125739	0·042952360925784	5·48629013741316	0·0493821201675896	0·0511475571082219	4·10462534166131e-08	1·35312931956029e-05
chr19	1796428	0·678188433258318	0·464408441641872	0·213779991616445	0·0389709099248312	5·4856299744808	0·153414803836045	0·172240695075945	4·11998496867902e-08	1·3567630921014e-05
chr2	207767132	0·156235271575611	0·322438932064109	-0·166203660488497	0·030299400202805	-5·48537790768251	0·0346213102648299	0·0342551493028557	4·12586435018601e-08	1·35727054086503e-05
chr9	117642824	0·390366561312819	0·217885702977276	0·172480858335543	0·0314470003918258	5·48481114848644	0·0347866053760333	0·041685990179022	4·13911356148196e-08	1·36019880290856e-05
chr8	59222781	0·297341981281185	0·0489701009530987	0·248371880328086	0·0452880585098242	5·48426866817899	0·0336856441793885	0·0335059291482459	4·1518338374207e-08	1·36125359039652e-05
chr21	46661378	0·593657614151743	0·386632161648586	0·207025452503158	0·0377495601183969	5·48418185149304	0·0393061127783789	0·0348606860859686	4·15387306196224e-08	1·36125359039652e-05
chr17	43360010	0·399683592464661	0·185015675881269	0·214667916583392	0·0391435636837436	5·48411785696826	0·0569725996763849	0·0343846894057874	4·15537684180664e-08	1·36125359039652e-05
chr8	140098446	0·649409868868931	0·451201183966735	0·198208684902195	0·0361722817642383	5·47957372979867	0·0357378961852178	0·0351624076105589	4·26351756827498e-08	1·39521828523234e-05
chr8	59222759	0·297341981281185	0·0489701009530987	0·248371880328086	0·0453304676486765	5·47913783402889	0·0335382793686166	0·0335059291482459	4·2740332496183e-08	1·39719799377569e-05
chr1	161458135	0·113160502195041	0·25879142566077	-0·145630923465729	0·0265825199375493	-5·47844688193073	0·0340647075966167	0·0332420418655961	4·29075352934335e-08	1·40119975928442e-05
chr2	127695629	0·23219100461618	0·41626890429202	-0·18407789967584	0·0336059781758536	-5·4775343456035	0·0526164175480157	0·0470302786989164	4·31293311790748e-08	1·406974126317e-05
chr7	50782717	0·305497858415124	0·518004675635478	-0·212506817220354	0·0388056601829805	-5·47618095448757	0·0353964890242566	0·0364757991610383	4·34603268241325e-08	1·41588818703759e-05
chr17	7408574	0·47406550452792	0·668425237991064	-0·194359733463144	0·0354933852873974	-5·47594240136216	0·035296457157983	0·0352295944272001	4·35189239446459e-08	1·41588818703759e-05
chr17	74920170	0·758499443482258	0·522507927747679	0·235991515734578	0·0430966772457047	5·47586335691573	0·0408955005431437	0·0390791783763695	4·35383569581989e-08	1·41588818703759e-05
chr8	59222885	0·297341981281185	0·0489701009530987	0·248371880328086	0·0453646353013252	5·47501106706418	0·0334507447485719	0·0343608088411729	4·37484268769135e-08	1·42124237831378e-05
chr6	113860161	0·83985465455256	0·64477517460138	0·195079479951179	0·0356357806152668	5·47425864069904	0·0558002961335411	0·0417424240761041	4·39346991869045e-08	1·42581315731593e-05
chr17	6995931	0·161088811029102	0·368566538726672	-0·20747772769757	0·0379181292391115	-5·47172900828565	0·0373642587857598	0·0381193285113737	4·45665956166138e-08	1·44482132009024e-05
chr7	50782697	0·305497858415124	0·518004675635478	-0·212506817220354	0·0388445195611539	-5·4707026788116	0·035645159503753	0·0351579664002659	4·48254752378712e-08	1·4517096740934e-05
chr8	59222825	0·297341981281185	0·0489701009530987	0·248371880328086	0·0454152222483794	5·46891258111037	0·0334507447485719	0·0334099009340409	4·52804995228759e-08	1·46492951750084e-05
chr7	50782750	0·305497858415124	0·518004675635478	-0·212506817220354	0·0388654832023525	-5·46775183815267	0·0363433917094274	0·0352460363111281	4·55779381208407e-08	1·47155245046955e-05
chr7	50782667	0·305497858415124	0·518004675635478	-0·212506817220354	0·0388666845159935	-5·46758283776195	0·0353964890242566	0·0351579664002659	4·56214018686631e-08	1·47155245046955e-05
chr18	80160123	0·196485250568147	0·354972802074065	-0·158487551505919	0·0289868687430555	-5·46756370654517	0·0351924721456796	0·0345293939184954	4·5626324591748e-08	1·47155245046955e-05
chr21	46661721	0·688213585863156	0·492671512943889	0·195542072919267	0·0357953247877627	5·46278247448999	0·0487231206488017	0·0465676362741066	4·6872883040275e-08	1·51019988058712e-05
chr7	50782731	0·305497858415124	0·518004675635478	-0·212506817220354	0·0389094285605338	-5·46157641173641	0·0363433917094274	0·0348750256162999	4·71925038197785e-08	1·51893346116319e-05
chr14	68628623	0·220211899234266	0·0766551423369391	0·143556756897327	0·0262873152382112	5·46106574963781	0·0346671128439701	0·03382009939541	4·73284710172594e-08	1·52174410815381e-05
chr10	131817316	0·283407651093191	0·00330561823407572	0·280102032859116	0·051296305962275	5·46047181380101	0·0363580191714174	0·051736694352778	4·74870881106116e-08	1·52527649426494e-05
chr7	50782660	0·305497858415124	0·518004675635478	-0·212506817220354	0·0389222463763424	-5·45977781358271	0·0351774044302035	0·0348467684371178	4·76730813950805e-08	1·52809863014934e-05
chr20	30537624	0·373792749327344	0·176708305935627	0·197084443391718	0·0360983952388183	5·45964556285271	0·0383119633649522	0·0349675298186445	4·77086048420924e-08	1·52809863014934e-05
chr17	7408543	0·47406550452792	0·668425237991064	-0·194359733463144	0·0355996442506092	-5·45959763235043	0·0356670503165191	0·0339555383826415	4·77214856353393e-08	1·52809863014934e-05
chr7	149191387	0·601467732676889	0·397936230355012	0·203531502321876	0·037282839644829	5·45912018131659	0·0606177689859024	0·0512165744101968	4·78499795118817e-08	1·53064647651878e-05
chr1	152189335	0·232739005399526	0·0822904782511882	0·150448527148337	0·0275735040250196	5·45627160812872	0·0452779103678724	0·0536529810368927	4·86235990580977e-08	1·5520566689366e-05
chr7	50782637	0·305497858415124	0·518004675635478	-0·212506817220354	0·038948418529699	-5·45610900885009	0·0351774044302035	0·0354200656916861	4·86681218687348e-08	1·5520566689366e-05
chr7	50782646	0·305497858415124	0·518004675635478	-0·212506817220354	0·038948418529699	-5·45610900885009	0·0351774044302035	0·0354200656916861	4·86681218687348e-08	1·5520566689366e-05
chr6	42554150	0·182787850763484	0·354954907308218	-0·172167056544734	0·0315624316518712	-5·45480964343022	0·0561525219317387	0·0591771338744239	4·90253355982622e-08	1·56185633054069e-05
chr2	232387079	0·39903308136935	0·61379774317339	-0·21476466180404	0·0393817495072133	-5·45340581592758	0·0541929987269105	0·0694886847698064	4·94141234078162e-08	1·57264092225484e-05
chr17	7408592	0·47406550452792	0·668425237991064	-0·194359733463144	0·0356424411081723	-5·45304214358594	0·0351986628010135	0·0339783303859951	4·95153282677649e-08	1·57364476935321e-05
chr7	50782723	0·305497858415124	0·518004675635478	-0·212506817220354	0·0389711171620349	-5·45293111143797	0·035645159503753	0·0348750256162999	4·95462669551861e-08	1·57364476935321e-05
chr21	46661773	0·694290855821903	0·499864096543889	0·194426759278014	0·0356610946905033	5·45206929191073	0·0652208532451966	0·0433239676899747	4·9787047701577e-08	1·5796884900908e-05
chr17	7408536	0·47406550452792	0·668425237991064	-0·194359733463144	0·0356504314428079	-5·45181995272468	0·0354632915465571	0·0340760935352665	4·98569209846528e-08	1·580296418814e-05
chr2	127695764	0·230105282862121	0·411272368212643	-0·181167085350522	0·0332316632639274	-5·45164062092482	0·0443979429692498	0·0381830414323731	4·99072345839414e-08	1·580296418814e-05
chr6	112367316	0·474093202936191	0·300738805941137	0·173354396995054	0·0318082549195057	5·44998137853669	0·061268209752223	0·0792178729295705	5·03750943500455e-08	1·59314058315258e-05
chr7	50782761	0·305497858415124	0·518004675635478	-0·212506817220354	0·0389932101549225	-5·44984155898043	0·0353964890242566	0·0348750256162999	5·04147131767624e-08	1·59314058315258e-05
chr3	8767425	0·277289088193811	0·0942418669014611	0·18304722129235	0·0335903273237076	5·44940272621749	0·0465627323360952	0·0576801780874578	5·05392556835379e-08	1·59546463398868e-05
chr11	67991831	0·481290810367989	0·717674667270435	-0·236383856902446	0·0434077943252926	-5·44565464743532	0·0350681737935105	0·0367566391743059	5·16151959838059e-08	1·6277882276155e-05
chr7	16850979	0·626762573809592	0·40970069008056	0·217061883729032	0·0398631531534169	5·44517597224811	0·0412913908558354	0·036684525388018	5·17541951301753e-08	1·62983888669967e-05
chr20	63796227	0·303214095968612	0·541370289996392	-0·23815619402778	0·043737932369012	-5·44507207195995	0·0353519041644956	0·0379747748669499	5·17844138949542e-08	1·62983888669967e-05
chr9	113065877	0·12375333440275	0·278450860362966	-0·154697525960216	0·0284178075119336	-5·44368265902476	0·0549414721144208	0·0455858623868084	5·21901632627571e-08	1·64095839258932e-05
chr3	113699174	0·439310370607323	0·255759314111612	0·183551056495711	0·0337247727034585	5·44261804548465	0·0507598564244435	0·0358911504094557	5·25031449926222e-08	1·6491417069786e-05
chr17	7408520	0·47406550452792	0·668425237991064	-0·194359733463144	0·0357130712509511	-5·44225760079281	0·0355440546093174	0·0342710483814231	5·26095223933465e-08	1·6508256020252e-05
chr2	113235925	0·757662695400905	0·565097811371605	0·1925648840293	0·0353849251306905	5·44200343276359	0·0346874523975422	0·0355102408035018	5·26846601047703e-08	1·65152683965903e-05
chr2	127695761	0·230105282862121	0·411272368212643	-0·181167085350522	0·033295118269561	-5·44125069278244	0·0405559692576418	0·0400613403575524	5·29077973860715e-08	1·65686143031435e-05
chr20	30537633	0·373792749327344	0·176708305935627	0·197084443391718	0·0362239593973899	5·44072063546754	0·0354757776497741	0·0378657975839963	5·30654733685551e-08	1·66013741469324e-05
chr11	67991689	0·469253603745644	0·696378603708448	-0·227124999962805	0·0417497940957011	-5·44014658951793	0·0353726000722788	0·0362506395911213	5·32367483077209e-08	1·66383186791464e-05
chr11	67991699	0·469253603745644	0·696378603708448	-0·227124999962805	0·0417639062755841	-5·43830834367105	0·0364898762028975	0·0350552217867948	5·37888280879139e-08	1·67940853301593e-05
chr9	33719942	0·671273329333695	0·401649067888721	0·269624261444974	0·0496077893650032	5·43511946200905	0·0748699846792163	0·0403543266555652	5·47597323176866e-08	1·70801774440591e-05
chr6	42554192	0·182787850763484	0·354954907308218	-0·172167056544734	0·0316858708413297	-5·43355924812288	0·0655308412694379	0·0593870067055562	5·52409300076978e-08	1·72131068029066e-05
chr3	130727423	0·658413098799639	0·437747099400108	0·220665999399531	0·0406131636544658	5·4333614903026	0·0353311425943056	0·0492533464519959	5·53022138737709e-08	1·72150564216593e-05
chr17	7408529	0·47406550452792	0·668425237991064	-0·194359733463144	0·0357829122670517	-5·43163541336759	0·0350714194185433	0·0340760935352665	5·58399185470389e-08	1·73651600374607e-05
chr12	32390949	0·137302738953731	0·289998124636816	-0·152695385683085	0·0281137767710544	-5·43133663351478	0·0464237822200954	0·0342291434484719	5·59335069170631e-08	1·73769909021673e-05
chr17	7408494	0·47406550452792	0·668425237991064	-0·194359733463144	0·0357959987167816	-5·4296496935571	0·035932673359384	0·0339708314560357	5·64647746368846e-08	1·75246382448665e-05
chr11	67991684	0·469253603745644	0·696378603708448	-0·227124999962805	0·0418338213415827	-5·42921953288171	0·0363691186413403	0·0355800309812293	5·66010255476244e-08	1·75495154008897e-05
chr1	161458181	0·109911243942983	0·255072611408334	-0·145161367465351	0·0267397166591901	-5·42868009094857	0·0322883509125248	0·0324512317784695	5·67723410103934e-08	1·758520452285e-05
chr10	133744237	0·416773377514026	0·646648138644623	-0·229874761130597	0·0423745261956743	-5·42483378030226	0·0404517660027801	0·0535566882747257	5·80084959887943e-08	1·79503303111833e-05
chr17	43359876	0·407196751216868	0·185000120942401	0·222196630274467	0·0409676645848455	5·42370751484478	0·0539184100079401	0·0344313334108479	5·83753731979253e-08	1·80460082794974e-05
chr16	3500080	0·0420113143650855	0·178966341078974	-0·136955026713889	0·0252554096268846	-5·42279965905201	0·0441098610787701	0·0383234033387543	5·8672739879177e-08	1·8120030259606e-05
chr14	59965710	0·456536405482924	0·285421295689978	0·171115109792946	0·0315718299071061	5·41986670701124	0·0528099897181705	0·05130970367657	5·96434883155057e-08	1·84016631055631e-05
chr9	113060545	0·108085860166081	0·261688826912771	-0·15360296674669	0·0283532224424078	-5·41747827989199	0·0680969451995609	0·0770465307645541	6·04454898091271e-08	1·8630729212134e-05
chr3	113699144	0·439310370607323	0·255759314111612	0·183551056495711	0·0338835272296623	5·41711774136157	0·0434228436127254	0·0428219008303102	6·05674578831789e-08	1·86499483232076e-05
chr20	44750474	0·436291939753399	0·244843576376498	0·191448363376901	0·0353536650770902	5·41523383670235	0·0404676222145444	0·0362258176312967	6·12086602775685e-08	1·88288552033987e-05
chr2	20670459	0·295706170389474	0·142937339248257	0·152768831141217	0·0282131264257345	5·41481397119708	0·036190384390575	0·0358310491870376	6·13524586184651e-08	1·88334903630114e-05
chr20	63796253	0·303214095968612	0·541370289996392	-0·23815619402778	0·0439832462428904	-5·41470251451202	0·0370429623918297	0·0357148029379671	6·13906859920995e-08	1·88334903630114e-05
chr10	133748407	0·322846360199347	0·539013628368516	-0·21616726816917	0·0399225728461332	-5·41466275238088	0·08202679407919	0·0794589870391849	6·14043291777501e-08	1·88334903630114e-05
chr6	113860312	0·835841516478096	0·64841143814014	0·187430078337956	0·0346277479275847	5·41271349005773	0·0855942389484791	0·0535747430585646	6·20767742520391e-08	1·9021089710507e-05
chr14	68628622	0·220211899234266	0·0766551423369391	0·143556756897327	0·0265235911097436	5·41241780961519	0·0347088372814159	0·033297396469869	6·21793975658096e-08	1·90338923583863e-05
chr2	119356129	0·517620841964572	0·222777519586185	0·294843322378387	0·0545033451271566	5·40963718264476	0·0396228252122135	0·0582177011141475	6·31525597413044e-08	1·93128923337125e-05
chr2	113235969	0·757662695400905	0·565097811371605	0·1925648840293	0·0355984353782223	5·40936369768385	0·0357553755652313	0·033950846592033	6·32490670188185e-08	1·93235164742542e-05
chr16	3500291	0·0340090958280679	0·170242994040125	-0·136233898212057	0·0251997863953243	-5·40615289649179	0·0327133544153269	0·0338283955160831	6·43928337160355e-08	1·96537608288396e-05
chr20	30489055	0·40241819366845	0·213131643017893	0·189286550650557	0·0350234687300412	5·40456321187277	0·0354011526067044	0·0466717148364822	6·49665099886941e-08	1·97935404785599e-05
chr13	64077306	0·44018840255007	0·238040552703776	0·202147849846294	0·0374033866525745	5·4045333307373	0·034924085419265	0·04166485344923	6·49773405897483e-08	1·97935404785599e-05
chr11	67991661	0·459445185596437	0·684681555209647	-0·22523636961321	0·0416847848124322	-5·40332331393094	0·0357036088141816	0·0356249325811225	6·54173912236854e-08	1·98925866586895e-05
chr17	64778507	0·188519660134827	0·0652758633115396	0·123243796823288	0·0228090299854847	5·40328970156635	0·0369204045510761	0·0337541515481757	6·54296562594224e-08	1·98925866586895e-05
chr17	7408422	0·468381903520669	0·663159522220969	-0·194777618700299	0·0360651894997577	-5·40070969824262	0·0367866726565899	0·0369300252957528	6·63777682310283e-08	2·01612482114296e-05
chr20	63796266	0·303214095968612	0·541370289996392	-0·23815619402778	0·0440999468310863	-5·4003737224441	0·0344417765252991	0·0387256123938788	6·65022094023056e-08	2·01794536419817e-05
chr20	30488608	0·464991802876973	0·268784472538278	0·196207330338695	0·0363545332317428	5·39705266157502	0·0546173789126636	0·0556603056387732	6·77445092108017e-08	2·05364985204183e-05
chr2	130037881	0·642661692805446	0·431008795659154	0·211652897146291	0·0392224093112463	5·3962237624603	0·0348854090362672	0·0357658227894817	6·80580616033035e-08	2·06115783140452e-05
chr16	3443534	0·237310835939771	0·418038710910515	-0·180727874970743	0·0334938185531853	-5·39585758738625	0·0377954408196764	0·0361232299509727	6·81970240102773e-08	2·06336889463667e-05
chr16	3500312	0·0340090958280679	0·170242994040125	-0·136233898212057	0·0252548260830252	-5·39437087248941	0·0327133544153269	0·0338922596687574	6·87640568466372e-08	2·07851486882125e-05
chr3	8767551	0·272506402632178	0·0906110737970655	0·181895328835113	0·033724058132404	5·39363703267779	0·0352153116187754	0·0390205700752997	6·90456240859913e-08	2·0850112315087e-05
chr2	130037407	0·684398169732683	0·471637995821011	0·212760173911672	0·0394916967070805	5·38746601569859	0·0372622535690482	0·0403908545089572	7·14579816426578e-08	2·15577774184769e-05
chr17	6995977	0·161088811029102	0·368566538726672	-0·20747772769757	0·0385130565015214	-5·38720492592881	0·0369223737167871	0·0353656784727951	7·15618258574165e-08	2·1568306872847e-05
chr12	32390914	0·138021340837697	0·297398804669748	-0·159377463832052	0·0295925579516556	-5·38572786078247	0·0371602341156243	0·0395237533447532	7·21520627902232e-08	2·1725270825537e-05
chr9	10208491	0·560986732551268	0·359547592430776	0·201439140120492	0·0374066820043679	5·38511114396542	0·0355909722248432	0·0341048324856172	7·23998964989328e-08	2·17789330961554e-05
chr20	63796270	0·303214095968612	0·541370289996392	-0·23815619402778	0·0442345268835232	-5·38394351215477	0·0362480517455029	0·0357148029379671	7·28713810826555e-08	2·18566804299171e-05
chr11	67991664	0·469253603745644	0·696378603708448	-0·227124999962805	0·0421856252914637	-5·38394295197904	0·0360465915813232	0·0358991484502669	7·28716079912752e-08	2·18566804299171e-05
chr10	131817400	0·283407651093191	0·00330561823407572	0·280102032859116	0·0520261160774315	5·38387359998648	0·0353666583170862	0·0517084330299529	7·2899705472244e-08	2·18566804299171e-05
chr17	74920208	0·758499443482258	0·522507927747679	0·235991515734578	0·0438337995799873	5·38377959464691	0·0352827427070238	0·0369714105810284	7·29378078384431e-08	2·18566804299171e-05
chr16	807750	0·0953335295753378	0·250088952807152	-0·154755423231814	0·0287525618312015	-5·3823177266896	0·0338837693000791	0·0362345060044446	7·35328222192765e-08	2·2013897447688e-05
chr17	7408410	0·468381903520669	0·663159522220969	-0·194777618700299	0·036195079376471	-5·38132867935957	0·0367866726565899	0·0352529144519122	7·39380510970237e-08	2·21140511200292e-05
chr14	68628849	0·207150196110625	0·071931682621028	0·135218513489597	0·0251294856717813	5·38087071322107	0·0346322377382437	0·0349099283187691	7·41264191404516e-08	2·21492147553323e-05
chr14	82968858	0·200849136402183	0·0334166259438536	0·167432510458329	0·0311213272684012	5·37999260167578	0·0373708761458654	0·0328459136261104	7·44888998737485e-08	2·22362870790101e-05
chr2	232352199	0·257508902071849	0·113861982603325	0·143646919468524	0·0267157914276329	5·37685435438553	0·0349440430162042	0·0350177590116305	7·57984393980893e-08	2·26056381033118e-05
chr1	158177736	0·382404407078462	0·201411645525883	0·180992761552579	0·0336668743752419	5·37598945287534	0·0630477410359936	0·0689109167191278	7·61632504201036e-08	2·26928041944554e-05
chr18	80160097	0·186608893454601	0·342831429394808	-0·156222535940207	0·0290648512503514	-5·37496423410453	0·0378343790294865	0·03988738612176	7·65978851962149e-08	2·2800588572769e-05
chr20	63796277	0·303214095968612	0·541370289996392	-0·23815619402778	0·0443220980858665	-5·37330596503787	0·0344417765252991	0·0369540720487035	7·73059870694315e-08	2·29894925253901e-05
chr9	113082223	0·120023411741542	0·272320765355662	-0·15229735361412	0·0283466247690698	-5·37268034042267	0·0852593694502922	0·0552379977280518	7·75747803163305e-08	2·30475188011615e-05
chr20	63796238	0·303214095968612	0·541370289996392	-0·23815619402778	0·044333009510437	-5·37198346463965	0·0343921410450287	0·034899519676936	7·78752515171615e-08	2·31148375819634e-05
chr10	133744002	0·408404226099549	0·626071544566183	-0·217667318466634	0·0405417644141924	-5·36896510578202	0·0502549623692554	0·0557130400543065	7·91897379043064e-08	2·34827222124631e-05
chr20	63796344	0·303214095968612	0·541370289996392	-0·23815619402778	0·0443651042841298	-5·36809724378295	0·0370201104743138	0·0350001906444439	7·95716495568875e-08	2·3573628644814e-05
chr17	7408417	0·468381903520669	0·663159522220969	-0·194777618700299	0·0362901372736314	-5·36723289944197	0·0347859065918217	0·0365118802513118	7·99537857772202e-08	2·36644295355213e-05
chr3	8767527	0·272506402632178	0·0906110737970655	0·181895328835113	0·0338961566961772	5·36625230009121	0·0384635884334129	0·0385438614026161	8·03894715244654e-08	2·37708931928303e-05
chr2	232352252	0·242038526959393	0·101133326253214	0·140905200706179	0·0262599546942869	5·36578232318252	0·0379561205038902	0·0388412113259858	8·05990990210372e-08	2·38103742506463e-05
chr16	3500178	0·0420113143650855	0·178966341078974	-0·136955026713889	0·025538939259058	-5·36259651681948	0·0438873769483413	0·0361063288661595	8·20341097362393e-08	2·41886193484008e-05
chr16	3500222	0·0420113143650855	0·178966341078974	-0·136955026713889	0·025538939259058	-5·36259651681948	0·0438873769483413	0·0361063288661595	8·20341097362393e-08	2·41886193484008e-05
chr10	133744458	0·399451620021634	0·634260375682937	-0·234808755661302	0·0437933297691947	-5·36174702628967	0·0365128307717312	0·032309941004027	8·24209120630342e-08	2·42797882073296e-05
chr17	6995990	0·161088811029102	0·368566538726672	-0·20747772769757	0·0387032391129497	-5·36073291158078	0·0364932646350358	0·0343739063424804	8·28849863751227e-08	2·43935271237046e-05
chr16	3443465	0·237310835939771	0·418038710910515	-0·180727874970743	0·0337174559927676	-5·36006853570178	0·0363669267708459	0·0347119318727314	8·31903855920009e-08	2·44603971440796e-05
chr14	82968811	0·200849136402183	0·0334166259438536	0·167432510458329	0·031238117280598	5·35987841246507	0·0374372154696361	0·0386290439553008	8·32779814664737e-08	2·44631611904619e-05
chr14	68628394	0·220457708694821	0·077076335546926	0·143381373147895	0·0267605279115879	5·35794262436085	0·0365773064278138	0·034194202551609	8·41749603965573e-08	2·470345575533e-05
chr10	133745724	0·378933320133203	0·583895348638783	-0·20496202850558	0·03825588567896	-5·35766000101535	0·0454079527911442	0·0415586134960668	8·43066986362203e-08	2·4711039747381e-05
chr11	72822252	0·267989032179207	0·43622784134453	-0·168238809165323	0·0314022005683957	-5·35754839215455	0·0386718626975982	0·0395581831294725	8·43587774541643e-08	2·4711039747381e-05
chr20	30537533	0·365757155384294	0·170792986196474	0·19496416918782	0·0363974495157017	5·35653381712126	0·0354424850013169	0·0536984369885411	8·48336283314972e-08	2·48167156644505e-05
chr18	80159969	0·161652202577036	0·315110831656721	-0·153458629079684	0·0286493754560877	-5·35643889741673	0·0404575728172487	0·040772543105906	8·48781856976799e-08	2·48167156644505e-05
chr20	62728574	0·0755246040173804	0·29062712002976	-0·215102516012379	0·0401871169985233	-5·35252419376795	0·034779111345923	0·0354640702601614	8·67357018495561e-08	2·53361382974118e-05
chr20	63796275	0·303214095968612	0·541370289996392	-0·23815619402778	0·0445024638401086	-5·35152828579208	0·0342879628048088	0·0357148029379671	8·72145017528528e-08	2·54522343562264e-05
chr14	82968820	0·200849136402183	0·0334166259438536	0·167432510458329	0·0312883760789536	5·35126879182951	0·0346478486195299	0·0329681242591894	8·73396776041429e-08	2·54650103629294e-05
chr2	232381504	0·333281372919357	0·115530110045209	0·217751262874147	0·0406987756703029	5·35031482612967	0·0480529105915705	0·0353570987251876	8·78013527416962e-08	2·55757819377853e-05
chr2	190761260	0·225199182336358	0·400905067269633	-0·175705884933274	0·0328456954494389	-5·34943415047332	0·0372597941052785	0·0343502570771662	8·82296557814375e-08	2·56434001442932e-05
chr20	44750703	0·443998369082815	0·250756773161173	0·193241595921642	0·036123967826919	5·34940117451996	0·0350829950239031	0·0354800180434506	8·82457323549757e-08	2·56434001442932e-05
chr2	207767170	0·159764363069964	0·325294315260828	-0·165529952190864	0·0309440407336952	-5·34933215785931	0·0366985262074365	0·0347745263868264	8·8279388823942e-08	2·56434001442932e-05
chr17	7408402	0·468381903520669	0·663159522220969	-0·194777618700299	0·0364221736076493	-5·3477758026883	0·0347859065918217	0·0352529144519122	8·90416651246738e-08	2·58408328471789e-05
chr2	207767152	0·159764363069964	0·325294315260828	-0·165529952190864	0·0309584367711003	-5·34684465545708	0·0347266910796014	0·0352653254440273	8·95007679783652e-08	2·59499969969672e-05
chr7	16851458	0·538557102638983	0·321740625733448	0·216816476905535	0·0405557516969968	5·34613384866914	0·0500437580870534	0·0461126696416677	8·98527734679091e-08	2·60279357602916e-05
chr16	3443445	0·237310835939771	0·418038710910515	-0·180727874970743	0·0338166864348938	-5·34434014753907	0·0366498717868733	0·0343267124357035	9·0747018706003e-08	2·6262657318332e-05
chr17	64778985	0·197128507658004	0·0630145323982458	0·134113975259759	0·0250967814091851	5·34387151376609	0·0362682417732161	0·0465132378612633	9·09820708757599e-08	2·63063474374019e-05
chr14	82968842	0·200849136402183	0·0334166259438536	0·167432510458329	0·0313360851796309	5·34312150029398	0·0346478486195299	0·0317683858815736	9·13594814155752e-08	2·63910800391675e-05
chr20	31547410	0·594710483486876	0·395310962033723	0·199399521453153	0·0373257935851009	5·34213749530957	0·0356507741510582	0·0352576489473693	9·18569370142188e-08	2·65103018211138e-05
chr2	127695789	0·230105282862121	0·411272368212643	-0·181167085350522	0·0339147522692008	-5·34183720147784	0·0405559692576418	0·0350654955526216	9·20092696202807e-08	2·65297916800884e-05
chr17	43360111	0·384063822307105	0·18358204497625	0·200481777330854	0·0375347172463412	5·34123584880333	0·0505339161995218	0·033474550096789	9·23150585129739e-08	2·6593452219713e-05
chr20	63796330	0·303214095968612	0·541370289996392	-0·23815619402778	0·0445925194231358	-5·3407207556032	0·0355802503379061	0·0347808872569461	9·25777664088162e-08	2·6624681313387e-05
chr16	3443423	0·239584607732109	0·419471477152694	-0·179886869420585	0·0336823299151616	-5·34068961006203	0·0364081663213217	0·0421983895648583	9·25936744445849e-08	2·6624681313387e-05
chr14	82968850	0·200849136402183	0·0334166259438536	0·167432510458329	0·0313554828865257	5·33981603996536	0·0349861197152618	0·0329681242591894	9·30409426099227e-08	2·67287233908967e-05
chr4	169729	0·974567386607623	0·691288441794423	0·2832789448132	0·0530669514381085	5·33814242454809	0·0647790544923263	0·0340339778716196	9·39036833940642e-08	2·69518216869567e-05
chr17	74920213	0·758499443482258	0·522507927747679	0·235991515734578	0·0442102605966391	5·33793541476022	0·0350304525730646	0·0347606055711892	9·40109326453827e-08	2·6957871902209e-05
chr17	4901786	0·508880491527241	0·311622746673545	0·197257744853696	0·0369717400567667	5·33536545888359	0·0493284638661443	0·0440392561689938	9·53523094536419e-08	2·72950251241132e-05
chr15	36579001	0·466324616420426	0·254802112285172	0·211522504135254	0·039645489279572	5·33534855992418	0·049033792867424	0·0533287932967726	9·53611908078252e-08	2·72950251241132e-05
chr11	72822333	0·267989032179207	0·43622784134453	-0·168238809165323	0·0315411579137322	-5·33394524149908	0·0386033635006461	0·0348210193458505	9·61015146353743e-08	2·74817829516755e-05
chr17	9816666	0·16689531113573	0·533155562535453	-0·366260251399723	0·0686875580715566	-5·33226484799713	0·0378881991381654	0·0344667062224435	9·69953315825873e-08	2·77120534243084e-05
chr9	31211340	0·546145720985116	0·292904737840998	0·253240983144118	0·0474975313312257	5·33166621604254	0·0415726395940011	0·0338636224663267	9·73156893433767e-08	2·77782130146053e-05
chr20	30892714	0·336639964554747	0·148163761872757	0·18847620268199	0·0353570961088046	5·33064712390382	0·0355502286317124	0·0392208351044204	9·78634136782785e-08	2·79090933263522e-05
chr16	3443518	0·237310835939771	0·418038710910515	-0·180727874970743	0·0339071723893397	-5·33007804058481	0·0348839994307455	0·0347119318727314	9·81705721472951e-08	2·79711921535199e-05
chr17	7408398	0·468381903520669	0·663159522220969	-0·194777618700299	0·0365498188550988	-5·329099426525	0·0347859065918217	0·0340668930977362	9·87009552657761e-08	2·80967222493469e-05
chr1	143653781	0·330242568628561	0·149980411410336	0·180262157218225	0·0338330994305905	5·32798236791866	0·0738025830244154	0·0970901875053996	9·93097619879735e-08	2·82443282805923e-05
chr20	44750482	0·436291939753399	0·244843576376498	0·191448363376901	0·0359381908889171	5·327156393839	0·0366743004499427	0·034763955572065	9·97622610191786e-08	2·83472516558283e-05
chr20	31547415	0·594710483486876	0·395310962033723	0·199399521453153	0·0374533361236599	5·32394553037397	0·0349892009162567	0·0348063602154881	1·01540323588142e-07	2·88263027346456e-05
chr21	46661733	0·688213585863156	0·492671512943889	0·195542072919267	0·0367426837098346	5·32193223727226	0·0426142228344036	0·0415127849713615	1·0267081948328e-07	2·91208140189355e-05
chr16	3500187	0·0420113143650855	0·178966341078974	-0·136955026713889	0·0257384620552692	-5·32102603565822	0·0438873769483413	0·0346640950573773	1·03183632789518e-07	2·92147240330997e-05
chr1	161461898	0·0656603874403858	0·212316668045614	-0·146656280605228	0·0275617005097455	-5·32101713221113	0·0336035272627051	0·0338926202264992	1·03188683466919e-07	2·92147240330997e-05
chr18	80160015	0·163274398429352	0·317305403064888	-0·154031004635536	0·0289504263847161	-5·32050901733365	0·0393892319192642	0·0414798323598514	1·03477319706563e-07	2·92699539224586e-05
chr14	82968779	0·200849136402183	0·0334166259438536	0·167432510458329	0·0314739673100277	5·31971418820737	0·0354025990268349	0·0386290439553008	1·03930392745858e-07	2·93715551755768e-05
chr11	72822293	0·267989032179207	0·43622784134453	-0·168238809165323	0·0316406676317222	-5·31717001434732	0·0386033635006461	0·0344562459747355	1·05393583291069e-07	2·97569574176893e-05
chr17	64778983	0·197128507658004	0·0630145323982458	0·134113975259759	0·0252243046213696	5·31685520266591	0·0349805063560098	0·0465132378612633	1·0557601618514e-07	2·97569574176893e-05
chr1	161461896	0·0656603874403858	0·212316668045614	-0·146656280605228	0·0275833062249375	-5·31684923515945	0·0389727059434279	0·0359780899727431	1·05579477296043e-07	2·97569574176893e-05
chr19	720739	0·307147689850815	0·147005002919783	0·160142686931031	0·0301268693352614	5·31560996759777	0·0873689712030826	0·194838315314117	1·06300628024809e-07	2·99332426423739e-05
chr19	47915224	0·182342596576299	0·360168117253088	-0·177825520676789	0·0334618997813994	-5·31426852146742	0·199566151867074	0·0407870343552737	1·07086611033387e-07	3·01274505413328e-05
chr20	44750702	0·443998369082815	0·250756773161173	0·193241595921642	0·0363686412366319	5·3134125815787	0·0349651866794241	0·0340990400119522	1·07591061415068e-07	3·02421750139442e-05
chr15	36578990	0·466324616420426	0·254802112285172	0·211522504135254	0·039819523237016	5·3120300531028	0·0404853012816282	0·0665738579128198	1·0841071910866e-07	3·04452138608501e-05
chr20	30488757	0·456030933342736	0·259258864186589	0·196772069156147	0·0370609533197638	5·3094173659913	0·0442813410067683	0·0361239812212019	1·09976231253328e-07	3·08571605550763e-05
chr14	82968755	0·200849136402183	0·0334166259438536	0·167432510458329	0·0315367597821022	5·30912216775519	0·0355903788099281	0·0385138592086259	1·1015448243575e-07	3·08794797191552e-05
chr20	44750444	0·433548517824229	0·240697148639972	0·192851369184257	0·0363263244356717	5·30885995707512	0·0422304839389941	0·0430985388140106	1·10313049010618e-07	3·0896245697247e-05
chr8	143278667	0·126818541213304	0·31400853087629	-0·187189989662986	0·0352880296080689	-5·30463139319583	0·0499083577079311	0·0387847286953867	1·1290089803491e-07	3·15927614020819e-05
chr1	207959478	0·0178155001234653	0·149777274631267	-0·131961774507801	0·0248779644283002	-5·30436382317866	0·0308486722631781	0·0348303850855039	1·13066610330758e-07	3·16108577677807e-05
chr3	66583016	0·482948404767946	0·745824699643696	-0·26287629487575	0·0495625807598519	-5·30392668915847	0·0413726281200319	0·0349708515040981	1·13337844028496e-07	3·16583968667703e-05
chr14	30690669	0·707960170408371	0·489217579392353	0·218742591016017	0·0412655086115843	5·30085774720369	0·0359112078905489	0·0349041427590278	1·15259872435992e-07	3·21665524638561e-05
chr11	72822263	0·267989032179207	0·43622784134453	-0·168238809165323	0·0317418749613552	-5·30021649225665	0·0346992085004098	0·0395581831294725	1·15665445038483e-07	3·22509692370359e-05
chr6	41239480	0·256716121392879	0·487163547588286	-0·230447426195407	0·0434814398185623	-5·29990329568223	0·123167064680946	0·140951902023314	1·15864033152884e-07	3·22775736240253e-05
chr16	3500181	0·0420113143650855	0·178966341078974	-0·136955026713889	0·0258437631913374	-5·29934536622726	0·0438873769483413	0·0339185738220878	1·16218616369344e-07	3·23475493552494e-05
chr14	30690675	0·707960170408371	0·489217579392353	0·218742591016017	0·0412952299731806	5·29704256782396	0·034932175608803	0·0355597028584889	1·17693266277242e-07	3·27028059967675e-05
chr14	30690472	0·706489145847768	0·497000206998212	0·209488938849556	0·0395484080407799	5·29702582803191	0·0372857220967827	0·0364323683026729	1·17704051988225e-07	3·27028059967675e-05
chr16	807710	0·0950301313082243	0·247633138109146	-0·152603006800921	0·028814458415156	-5·29605674353589	0·0337884298640883	0·0352532948084	1·18330081350885e-07	3·28475696187935e-05
chr17	7408626	0·478477415124038	0·675106926099565	-0·196629510975527	0·0371323977351804	-5·29536262047612	0·0352920531746307	0·0349970273221474	1·18780464424136e-07	3·29433616610795e-05
chr14	82968787	0·200849136402183	0·0334166259438536	0·167432510458329	0·0316249078582325	5·29432405649662	0·0345094940091527	0·0386290439553008	1·19457437620145e-07	3·30947901254119e-05
chr12	96316613	0·233311057778592	0·532113732866239	-0·298802675087648	0·0564396187844154	-5·29420080296779	0·0437084126208984	0·0342610731037759	1·19538026069342e-07	3·30947901254119e-05
chr7	149191262	0·583721470399332	0·371295419677175	0·212426050722158	0·040134072168422	5·2929104684597	0·0427861158417587	0·0344856048505016	1·20384866444703e-07	3·32997739280511e-05
chr11	72822256	0·267989032179207	0·43622784134453	-0·168238809165323	0·0317906512269445	-5·29208439186456	0·0365535212683224	0·0356570494489496	1·20930061128359e-07	3·34144464681506e-05
chr20	30488697	0·453740081980234	0·258798678576867	0·194941403403367	0·0368372854784457	5·29195897231438	0·0432041776428301	0·0418920102347419	1·21013044230613e-07	3·34144464681506e-05
chr1	228647373	0·056861630027468	0·208266927773231	-0·151405297745763	0·0286214476858983	-5·28992451420827	0·0380854828387027	0·0344123089666645	1·22366851864457e-07	3·37584678176718e-05
chr20	62728627	0·0925339670002458	0·3078370558262	-0·215303088825954	0·0407122969769111	-5·28840435969647	0·0406995841564089	0·036636194417295	1·23387975438576e-07	3·40101832176494e-05
chr1	149708060	0·353227395250775	0·177549598428153	0·175677796822622	0·0332361358916098	5·28574673649023	0·0448332103317317	0·0792385261472363	1·25193002174099e-07	3·44773372809509e-05
chr21	29024045	0·802837981369941	0·583815311442198	0·219022669927743	0·0414531080194002	5·28362480866911	0·118785240926873	0·0862110925910579	1·26652507302033e-07	3·48485989023036e-05
chr10	133745707	0·358790231948615	0·561191813025852	-0·202401581077238	0·0383110928249469	-5·28310643609311	0·0348599363194953	0·0321598183183636	1·27011548665059e-07	3·49166801100331e-05
chr17	64779001	0·197128507658004	0·0630145323982458	0·134113975259759	0·0254033079506794	5·27939020855635	0·0362682417732161	0·0389544681125277	1·29614515303105e-07	3·56009765311944e-05
chr14	82968794	0·200849136402183	0·0334166259438536	0·167432510458329	0·0317238700562261	5·27780848180183	0·034565165341053	0·0386290439553008	1·30737998228813e-07	3·58780618700785e-05
chr3	113699015	0·439310370607323	0·255759314111612	0·183551056495711	0·0347910827453465	5·27580753491388	0·0369428361153655	0·0370003366782745	1·32172751384726e-07	3·62400076708654e-05
chr20	44750773	0·437644550831974	0·249990850919272	0·187653699912702	0·035587877242184	5·27296693297197	0·0601715796170929	0·0345487288059967	1·34235756794657e-07	3·67734271505586e-05
chr14	30690712	0·707960170408371	0·489217579392353	0·218742591016017	0·0414886731364148	5·27234482280962	0·0365895327697347	0·0346149748182463	1·34691708466516e-07	3·68660515473528e-05
chr14	104748334	0·571552634438158	0·825094830694222	-0·253542196256064	0·048100399101761	-5·27110379520285	0·0490638002306495	0·0419598833702049	1·3560575123228e-07	3·70837871116828e-05
chr16	3443360	0·240823467796753	0·420801156615751	-0·179977688818998	0·0341491281478219	-5·27034505946756	0·0467974344908715	0·0475545776223365	1·36167528468879e-07	3·71771907386423e-05
chr16	3500131	0·0420113143650855	0·178966341078974	-0·136955026713889	0·0259876637078713	-5·27000149968874	0·0355542735141115	0·0345359758711202	1·36422644193364e-07	3·71771907386423e-05
chr16	3500139	0·0420113143650855	0·178966341078974	-0·136955026713889	0·0259876637078713	-5·27000149968874	0·0355542735141115	0·0345359758711202	1·36422644193364e-07	3·71771907386423e-05
chr16	3500141	0·0420113143650855	0·178966341078974	-0·136955026713889	0·0259876637078713	-5·27000149968874	0·0355542735141115	0·0345359758711202	1·36422644193364e-07	3·71771907386423e-05
chr2	232381359	0·333281372919357	0·115530110045209	0·217751262874147	0·0413284455789474	5·2687987613323	0·0421911791309295	0·0348482680596092	1·37319404088412e-07	3·73890022722779e-05
chr11	72822215	0·267989032179207	0·43622784134453	-0·168238809165323	0·0319341082700109	-5·26831085254742	0·0367926958577867	0·0355828485718213	1·3768481155071e-07	3·74558958601781e-05
chr20	62728434	0·0864598347563379	0·313929010808668	-0·227469176052331	0·0431810916782319	-5·26779586184016	0·0503309231711905	0·0340131888783759	1·38071521632717e-07	3·75284633607564e-05
chr4	11369248	0·483884003180547	0·289191472760587	0·19469253041996	0·0369612993459571	5·26746986348184	0·100264413729152	0·0950948453790485	1·38316858854943e-07	3·75625124498198e-05
chr16	49698635	0·269296585881777	0·46253546584295	-0·193238879961173	0·0366988312509958	-5·26553226285454	0·0387083167721517	0·0393576677901665	1·39783767290355e-07	3·79279551131707e-05
chr14	30690698	0·707960170408371	0·489217579392353	0·218742591016017	0·0415446541785379	5·26524038630753	0·0345588784696968	0·0352861186163822	1·4000603969004e-07	3·79553461862306e-05
chr9	31211271	0·546145720985116	0·292904737840998	0·253240983144118	0·0481036932180641	5·26448108664181	0·0381054208919795	0·0338636224663267	1·40585870918568e-07	3·80499335778909e-05
chr2	20671484	0·301010783504037	0·143001499564813	0·158009283939224	0·0300143099963008	5·26446498216011	0·0406312402121097	0·0441794790751042	1·40598194056653e-07	3·80499335778909e-05
chr11	72822266	0·267989032179207	0·43622784134453	-0·168238809165323	0·0319617084339514	-5·26376146359594	0·0349431439168127	0·035310342336449	1·41137546914247e-07	3·81628851680911e-05
chr17	9816447	0·16689531113573	0·533155562535453	-0·366260251399723	0·0695959571361777	-5·26266562701429	0·0356254410633085	0·0343533564257308	1·4198165916279e-07	3·83579759275486e-05
chr18	80159892	0·152391180376341	0·296788838959185	-0·144397658582844	0·0274427821373054	-5·26177185171586	0·0476985140904612	0·0753485093699402	1·42673739098382e-07	3·85116921964723e-05
chr11	72822275	0·267989032179207	0·43622784134453	-0·168238809165323	0·031976437943256	-5·26133678378662	0·0350771609819778	0·0344562459747355	1·43011806292374e-07	3·85696677268537e-05
chr3	8767474	0·277289088193811	0·0942418669014611	0·18304722129235	0·0347924495046855	5·26111911918415	0·0466459222727343	0·035739650289894	1·43181232052329e-07	3·85821006923987e-05
chr3	130727468	0·658413098799639	0·437747099400108	0·220665999399531	0·0419447885078512	5·26086808992319	0·0353141130323544	0·0370138518866743	1·43376869253912e-07	3·86015692043706e-05
chr20	30537563	0·365757155384294	0·170792986196474	0·19496416918782	0·0370771427737538	5·25833855045139	0·0387374217416156	0·0352378393370684	1·45362725204017e-07	3·90945129466054e-05
chr20	30489068	0·40241819366845	0·213131643017893	0·189286550650557	0·0359982292396711	5·2582183804185	0·0350927459579424	0·0352512702759693	1·45457725565048e-07	3·90945129466054e-05
chr11	72822258	0·267989032179207	0·43622784134453	-0·168238809165323	0·0319973109122357	-5·25790462913523	0·0349783518731245	0·0348116023131387	1·45706044637373e-07	3·9127638580831e-05
chr16	3500239	0·0420113143650855	0·178966341078974	-0·136955026713889	0·0260543028369643	-5·25652240901972	0·0356503002237947	0·0346640950573773	1·46804895890856e-07	3·93716207135378e-05
chr20	30892754	0·328989981231496	0·140740607201907	0·188249374029588	0·0358130556591694	5·25644546561862	0·0368090553602092	0·0371097615308109	1·46866300053057e-07	3·93716207135378e-05
chr10	133745691	0·342628819944581	0·548448850620637	-0·205820030676056	0·0391604138296065	-5·25581858178551	0·0352971292650151	0·0331337976778222	1·47367506940757e-07	3·94721596266225e-05
chr8	100229344	0·378404733853339	0·159783205165883	0·218621528687456	0·0415995261741521	5·25538506790246	0·0357430396962303	0·0370931995479252	1·47715077594448e-07	3·95005878040107e-05
chr3	113699018	0·439310370607323	0·255759314111612	0·183551056495711	0·0349263729638963	5·25537125442283	0·0369428361153655	0·0354644220398468	1·47726165603929e-07	3·95005878040107e-05
chr1	152188807	0·290631229392557	0·121325357152831	0·169305872239726	0·0322189444243434	5·25485472180167	0·0397110612563965	0·0426870790324894	1·48141362014586e-07	3·95777802580506e-05
chr20	30488629	0·457716181625058	0·262596327957995	0·195119853667062	0·0371335172189034	5·25454813549775	0·0646180379652473	0·0484928972838344	1·48388334034871e-07	3·95843758214614e-05
chr11	72822251	0·267989032179207	0·43622784134453	-0·168238809165323	0·0320181231968935	-5·25448690826595	0·0352972595768884	0·0343775899961683	1·48437703596371e-07	3·95843758214614e-05
chr4	169942	0·974567386607623	0·691288441794423	0·2832789448132	0·0539131912953748	5·25435311853822	0·0317299560686539	0·0339473856274784	1·4854563800962e-07	3·95843758214614e-05
chr10	133744562	0·405606692472068	0·635482884400955	-0·229876191928887	0·0437536523060242	-5·25387435821526	0·0569327953228304	0·0333860517481651	1·4893249843657e-07	3·96536896496898e-05
chr16	90082741	0·127295924136642	0·314005505890432	-0·18670958175379	0·0355572589732579	-5·25095542078232	0·0483673775823914	0·0381746119769936	1·51312300257542e-07	4·02530605430878e-05
chr12	96316001	0·303109540582564	0·523079087094256	-0·219969546511692	0·0418933577477002	-5·25070221958437	0·034746973682671	0·0355684229101927	1·51520459223738e-07	4·02579930698892e-05
chr11	72822194	0·267989032179207	0·43622784134453	-0·168238809165323	0·0320417041911805	-5·25061988468238	0·0352719262274752	0·0351177184556805	1·51588207131056e-07	4·02579930698892e-05
chr20	30537475	0·37308961652525	0·175635055548217	0·197454560977034	0·0376091574127888	5·25017241970676	0·0353389839388271	0·0471447323490361	1·51956908794669e-07	4·03216819725918e-05
chr1	152188850	0·290631229392557	0·121325357152831	0·169305872239726	0·0322494808657406	5·24987899633399	0·0371952709845694	0·0335685336977083	1·52199154096696e-07	4·03517362387194e-05
chr9	31211333	0·546145720985116	0·292904737840998	0·253240983144118	0·0482444508757624	5·2491214750533	0·0370273039279512	0·0411197979654093	1·52826278611009e-07	4·04836941444694e-05
chr20	30488890	0·42122076377051	0·221160452531597	0·200060311238913	0·0381152053343954	5·248832047046	0·0384108516425263	0·0352180774263487	1·53066544784645e-07	4·0513036663487e-05
chr2	113236059	0·763434544443522	0·567435430162026	0·195999114281495	0·0373428236430891	5·24864204578617	0·0375417762987816	0·0354272633156687	1·53224471272322e-07	4·05178247231618e-05
chr17	7408365	0·468261195817689	0·66076210721285	-0·192500911395161	0·0366774688106786	-5·24847863381222	0·0372437200758581	0·0384255960440163	1·53360423135289e-07	4·05178247231618e-05
chr1	228647398	0·056861630027468	0·208266927773231	-0·151405297745763	0·0288482081983082	-5·24834321441989	0·0341016551286871	0·0344163026013393	1·53473174737001e-07	4·05178247231618e-05
chr9	31211341	0·546145720985116	0·292904737840998	0·253240983144118	0·0482565425693318	5·24780619706185	0·0387857311420884	0·0392741837596649	1·53921090812694e-07	4·06018140788185e-05
chr11	72822217	0·267989032179207	0·43622784134453	-0·168238809165323	0·032061049250681	-5·24745175524002	0·0350631061557083	0·0355828485718213	1·54217416346905e-07	4·06457085525528e-05
chr20	30892757	0·328989981231496	0·140740607201907	0·188249374029588	0·0358809049521306	5·2465057467401	0·0377929297929246	0·035620398910576	1·55011015701e-07	4·08204808325007e-05
chr1	161461888	0·0656603874403858	0·212316668045614	-0·146656280605228	0·027954443209834	-5·24626012059638	0·0391599891675835	0·033909946739248	1·55217714564353e-07	4·08405351962273e-05
chr2	232352284	0·242038526959393	0·101133326253214	0·140905200706179	0·0268617165141024	5·24557693966442	0·0350111797817782	0·0338177230345163	1·55794026368489e-07	4·09577258548762e-05
chr3	8767482	0·272506402632178	0·0906110737970655	0·181895328835113	0·0346841660013101	5·24433336030748	0·0350277342772738	0·0353112671044316	1·56848390061589e-07	4·12002924312326e-05
chr2	74908974	0·0993374037801333	0·288325965629045	-0·188988561848912	0·0360484360322736	-5·24262860335227	0·0363188249981266	0·0403075616627219	1·58304980753406e-07	4·14936261609896e-05
chr2	127695708	0·230105282862121	0·411272368212643	-0·181167085350522	0·0345568160500445	-5·24258615400676	0·0345104520989221	0·034748849304048	1·58341417020909e-07	4·14936261609896e-05
chr11	78078977	0·551717943365193	0·332631748729431	0·219086194635762	0·0417899179604961	5·24256101299035	0·0743646198739925	0·0714610859099385	1·58363000560087e-07	4·14936261609896e-05
chr2	232352282	0·242038526959393	0·101133326253214	0·140905200706179	0·0268803217691904	5·24194620570654	0·0346938316985272	0·0340633947660282	1·58891698374349e-07	4·15973147793473e-05
chr16	3500247	0·0420113143650855	0·178966341078974	-0·136955026713889	0·0261277726738285	-5·24174136171481	0·0331054440095883	0·0344113130115152	1·5906823083962e-07	4·16087113825106e-05
chr14	30690508	0·706489145847768	0·497000206998212	0·209488938849556	0·0399701894442404	5·24112949581585	0·0348716535656028	0·0356055825670025	1·59596660699196e-07	4·17120605762417e-05
chr8	140098330	0·656870216909488	0·450047482454733	0·206822734454756	0·0394767812051083	5·23909822789689	0·0362744044871305	0·0349182372029596	1·61363137933306e-07	4·21385422479308e-05
chr16	3443366	0·238112393297395	0·418081613247042	-0·179969219949647	0·0343553924734362	-5·23845623620223	0·0452571809571142	0·0493076265522709	1·61925362628152e-07	4·22500950142864e-05
chr2	74908952	0·100981174361284	0·292414079498947	-0·191432905137663	0·0365455914235101	-5·23819420294052	0·0346657240543739	0·0448293468492595	1·62155382378597e-07	4·22748540924974e-05
chr2	190761186	0·216082112543547	0·390909821393388	-0·174827708849841	0·0333789409129711	-5·23766494885709	0·0375048550242671	0·0357854127404094	1·62620939602111e-07	4·23609268040814e-05
chr2	232381375	0·333281372919357	0·115530110045209	0·217751262874147	0·0415905906731544	5·23558957326134	0·0380242894089136	0·0409176674964956	1·6445904167818e-07	4·28040913576485e-05
chr21	46661734	0·688213585863156	0·492671512943889	0·195542072919267	0·0373641580174371	5·23341307003389	0·0441884237318576	0·0436643812519359	1·664082863269e-07	4·32666429081966e-05
chr11	72822257	0·267989032179207	0·43622784134453	-0·168238809165323	0·0321477660987395	-5·2332970399433	0·0346992085004098	0·035186537650839	1·6651282595476e-07	4·32666429081966e-05
chr8	140098326	0·656870216909488	0·450047482454733	0·206822734454756	0·0395243743128754	5·23278958997667	0·0349239789309996	0·0357556720656884	1·66970769740681e-07	4·3349630208351e-05
chr7	149191271	0·590736802174553	0·379802887997091	0·210933914177462	0·0403291415386875	5·23031004701932	0·0387902360408529	0·0345246868839827	1·69225980564794e-07	4·38791823074535e-05
chr2	232381308	0·333281372919357	0·115530110045209	0·217751262874147	0·0416331376449124	5·23023906416423	0·039117257162252	0·0342252544894408	1·69290973047836e-07	4·38791823074535e-05
chr2	113236067	0·763434544443522	0·567435430162026	0·195999114281495	0·0374756506883264	5·23003899015819	0·0358817776822637	0·0354272633156687	1·69474292350534e-07	4·38903343865792e-05
chr5	141341123	0·655507135471344	0·466656356312208	0·188850779159135	0·0361110167694457	5·22972754727101	0·0678881341774429	0·0751270728290793	1·69760036201436e-07	4·39139797226437e-05
chr3	113699088	0·439310370607323	0·255759314111612	0·183551056495711	0·0350982632616094	5·22963358977594	0·0352744147982438	0·0354644220398468	1·69846332118892e-07	4·39139797226437e-05
chr3	113699086	0·439310370607323	0·255759314111612	0·183551056495711	0·0351020467854967	5·22906990630388	0·0360220805954242	0·0345611178893804	1·70364942336894e-07	4·40116937368045e-05
chr14	30690518	0·706489145847768	0·497000206998212	0·209488938849556	0·0400703127110785	5·22803354094207	0·0345335082793758	0·0351101486803969	1·71322435755178e-07	4·4197473761999e-05
chr3	113699221	0·439310370607323	0·255759314111612	0·183551056495711	0·0351093254661732	5·22798584303642	0·0372278769006224	0·0358911504094557	1·71366628650122e-07	4·4197473761999e-05
chr3	66583014	0·482948404767946	0·745824699643696	-0·26287629487575	0·0502956445401107	-5·22662145558363	0·0358589579756825	0·0359894998852574	1·72635433128518e-07	4·4488037354166e-05
chr2	130037551	0·685636367594178	0·470103733625346	0·215532633968832	0·0412390239059563	5·22642423497569	0·0382664059384593	0·0363216735828043	1·72819586999101e-07	4·44988389579487e-05
chr17	18383006	0·357602663097403	0·156281494900287	0·201321168197116	0·0385234922025747	5·22593245540862	0·0528721605463798	0·0350414697363036	1·73279611616566e-07	4·45805975784604e-05
chr20	30892913	0·333482153605633	0·139988503155149	0·193493650450484	0·0370310595961476	5·22517185737276	0·0368801107902773	0·0346662743961853	1·73993429013457e-07	4·47274628484576e-05
chr20	30892881	0·333482153605633	0·139988503155149	0·193493650450484	0·0370356520842548	5·22452392657466	0·0356123842170417	0·0360605207531457	1·74603750481904e-07	4·48475037167588e-05
chr2	130037502	0·685636367594178	0·470103733625346	0·215532633968832	0·0412601382581207	5·22374967869651	0·0368334251486495	0·0377702109598022	1·7533577153457e-07	4·49985809001441e-05
chr1	143667750	0·439831102540642	0·237699629556924	0·202131472983718	0·0386974397377772	5·22338103898882	0·0616861684027099	0·0556713727690689	1·75685347743861e-07	4·50513393324786e-05
chr2	113236014	0·760261499077759	0·564482493174356	0·195779005903403	0·0374831870752778	5·22311524658292	0·0355467334132397	0·0344615800048944	1·75937813160939e-07	4·50791294299429e-05
chr11	72822285	0·267989032179207	0·43622784134453	-0·168238809165323	0·0322119123973685	-5·2228755340545	0·0354964848892828	0·0344562459747355	1·76165807147009e-07	4·5100609057709e-05
chr9	31211483	0·546145720985116	0·292904737840998	0·253240983144118	0·0485113845237058	5·22023821068987	0·0343339144435656	0·0435112940114621	1·78693136762064e-07	4·57102303815219e-05
chr10	133744684	0·405341233199107	0·625500484264898	-0·220159251065791	0·0421816332542205	-5·21931547171098	0·0449343469517899	0·0355206967956703	1·7958564112185e-07	4·59010041405616e-05
chr8	100229336	0·378404733853339	0·159783205165883	0·218621528687456	0·0418903144294391	5·21890397971843	0·0357430396962303	0·0342899222471853	1·79985038072716e-07	4·59655340456612e-05
chr2	190761303	0·222930827786615	0·397991036006531	-0·175060208219916	0·0335476990236213	-5·21824784753955	0·0355979457924667	0·0355951681475467	1·80623661301137e-07	4·6091003725185e-05
chr3	130727320	0·658413098799639	0·437747099400108	0·220665999399531	0·0423101786058696	5·21543530825272	0·0369592135054506	0·034095846103082	1·8338605492121e-07	4·67577645671848e-05
chr1	147079131	0·313988385470035	0·155393118934407	0·158595266535628	0·0304108341528411	5·21509096851957	0·0403842385549725	0·0431916370581731	1·83727048381767e-07	4·68065601832985e-05
chr16	3500235	0·0420113143650855	0·178966341078974	-0·136955026713889	0·0262662124001634	-5·21411403469182	0·0333912330233438	0·0337875705872218	1·84697828061064e-07	4·70155910621803e-05
chr3	113699157	0·439310370607323	0·255759314111612	0·183551056495711	0·0352051237587528	5·21375972865531	0·0372278769006224	0·0348344274673519	1·85051125918122e-07	4·70672273090297e-05
chr16	3443412	0·239584607732109	0·419471477152694	-0·179886869420585	0·0345052417964384	-5·21332006545025	0·0365432349867261	0·0357671897979574	1·85490446445723e-07	4·71406415103211e-05
chr2	113236051	0·763434544443522	0·567435430162026	0·195999114281495	0·0376006886939195	5·21264692455462	0·0352313999058287	0·0345880431905743	1·86165016750213e-07	4·72736745091346e-05
chr20	30892887	0·333482153605633	0·139988503155149	0·193493650450484	0·0371218126752429	5·21239768497426	0·0349838275734458	0·0360538867618035	1·86415386666212e-07	4·72988600749103e-05
chr2	127695686	0·230105282862121	0·411272368212643	-0·181167085350522	0·0347608978335484	-5·21180684739605	0·034535536113585	0·0337064443127761	1·87010204813252e-07	4·73837076080641e-05
chr2	113236057	0·763434544443522	0·567435430162026	0·195999114281495	0·0376070535938034	5·21176469708306	0·0375417762987816	0·0337709145566166	1·87052709138842e-07	4·73837076080641e-05
chr17	43359879	0·407196751216868	0·185000120942401	0·222196630274467	0·0426397310291651	5·21102326190769	0·0394791335785966	0·0377627776526073	1·8780190012098e-07	4·75350008472073e-05
chr6	127475972	0·852538035260296	0·658305483148199	0·194232552112097	0·0372780043328021	5·21037956801742	0·0953068607876026	0·040480481994886	1·88454678920102e-07	4·76616660760851e-05
chr3	130727473	0·658413098799639	0·437747099400108	0·220665999399531	0·0423535845635646	5·21009028334672	0·0348779160803754	0·0344517980428602	1·8874876029933e-07	4·76974825632993e-05
chr7	149191265	0·590736802174553	0·379802887997091	0·210933914177462	0·040487107105874	5·20990333109917	0·0369578102842927	0·0350470910147164	1·88939048373035e-07	4·7707033467602e-05
chr1	228623761	0·539469729891376	0·750435262252656	-0·21096553236128	0·0404956356426067	-5·20958688543999	0·0590772462410326	0·0574950796257804	1·89261563100482e-07	4·77499292187876e-05
chr11	72822392	0·26387451968865	0·43388830248955	-0·1700137828009	0·0326429619936691	-5·2082829626145	0·0351978701257122	0·0343533751673132	1·90596116647366e-07	4·8047883404334e-05
chr2	113236024	0·760261499077759	0·564482493174356	0·195779005903403	0·0375968527725634	5·20732432280273	0·0351091212867503	0·0340081302653464	1·91583073410427e-07	4·82578017449533e-05
chr2	74909035	0·119598722058413	0·307412539509739	-0·187813817451326	0·0360713429851467	-5·20673204567579	0·0461760675056723	0·0407280352810158	1·92195312561833e-07	4·83249088220776e-05
chr3	66583038	0·482948404767946	0·745824699643696	-0·26287629487575	0·050488160402269	-5·20669188144824	0·0364682513293074	0·0359894998852574	1·92236898879416e-07	4·83249088220776e-05
chr1	26201436	0·228389732555505	0·423439618798899	-0·195049886243395	0·0374619123595197	-5·20661850819341	0·0586367435797174	0·0557696920095213	1·92312892511313e-07	4·83249088220776e-05
chr3	130727280	0·658413098799639	0·437747099400108	0·220665999399531	0·0423833116987321	5·20643598990244	0·0353141130323544	0·034884405364261	1·92502055049619e-07	4·83336199166196e-05
chr2	232352197	0·258237321327333	0·116409843743461	0·141827477583872	0·0272430264712024	5·20601034300622	0·0359090933471841	0·03534306326464	1·92943895874876e-07	4·84057088955631e-05
chr17	64778988	0·197128507658004	0·0630145323982458	0·134113975259759	0·0257652911581535	5·20521869659981	0·0349805063560098	0·0337612051985457	1·93768269172146e-07	4·85532330222175e-05
chr20	30892800	0·333482153605633	0·139988503155149	0·193493650450484	0·0371735174301148	5·20514774568339	0·0348600127996976	0·0357085294204781	1·93842319231924e-07	4·85532330222175e-05
chr1	149707963	0·365654552842193	0·187714645750988	0·177939907091204	0·0341883389401833	5·2046958877567	0·0560193321219379	0·033301578397424	1·94314556561982e-07	4·86325808613972e-05
chr22	50035107	0·181238201745176	0·388831310916715	-0·207593109171539	0·039901426345788	-5·20264883196217	0·057644980614448	0·0470558733279347	1·96467903414282e-07	4·91322095758977e-05
chr2	190761314	0·222930827786615	0·397991036006531	-0·175060208219916	0·0336542386461701	-5·20172837842042	0·0344396007335891	0·0355951681475467	1·97443650590519e-07	4·93367841503929e-05
chr1	161457868	0·122805989751967	0·268979395537178	-0·146173405785211	0·0281026621492988	-5·20140778865173	0·0670591726283964	0·0639958141994742	1·9778459736541e-07	4·93825362585606e-05
chr3	113699185	0·439310370607323	0·255759314111612	0·183551056495711	0·0352906322782459	5·20112688966634	0·0365479567560766	0·0341587511298092	1·98083800716553e-07	4·94178012781272e-05
chr20	30892826	0·333482153605633	0·139988503155149	0·193493650450484	0·0372048285153872	5·20076716307021	0·0349981067635958	0·0342671973319966	1·98467607265921e-07	4·94700908759024e-05
chr3	130727377	0·658413098799639	0·437747099400108	0·220665999399531	0·0424305942178376	5·2006341996211	0·0350132089206587	0·0348020860755242	1·98609653089636e-07	4·94700908759024e-05
chr16	90082655	0·122942276872138	0·306529173880688	-0·18358689700855	0·0353353840463191	-5·19555403071032	0·036436655799725	0·0372280689641449	2·04111041407153e-07	5·07999419022304e-05
chr3	113699204	0·439310370607323	0·255759314111612	0·183551056495711	0·0353318123874588	5·19506484645729	0·0355666476671478	0·0348211718379135	2·04648492946843e-07	5·08932170691106e-05
chr3	42345969	0·13778609431	0·446065113641303	-0·308279019331302	0·0593438863072246	-5·19478986824919	0·0399087389280645	0·041541141467874	2·04951203177768e-07	5·09280135508778e-05
chr19	47915013	0·173387424256926	0·352461677667254	-0·179074253410329	0·0344868182363088	-5·19254203688161	0·0553070166225493	0·0348703494497591	2·07442012221986e-07	5·15060406330251e-05
chr3	130727412	0·658413098799639	0·437747099400108	0·220665999399531	0·0425031056214966	5·19176178241258	0·0353311425943056	0·0342107720439093	2·08313428022796e-07	5·16813885936937e-05
chr2	20670398	0·293333457476762	0·140187266075055	0·153146191401708	0·0295006230072721	5·19128668448649	0·0354893403972442	0·0362763344187038	2·08845765933994e-07	5·1772402008837e-05
chr7	149191245	0·583721470399332	0·371295419677175	0·212426050722158	0·040921868819734	5·19101538734511	0·0367984242190897	0·0344856048505016	2·09150338517708e-07	5·18013900746477e-05
chr3	130727379	0·658413098799639	0·437747099400108	0·220665999399531	0·0425102628249782	5·19088767594898	0·0350132089206587	0·0342609424325704	2·09293862668827e-07	5·18013900746477e-05
chr8	143278798	0·126818541213304	0·31400853087629	-0·187189989662986	0·0360697508890228	-5·18966682744554	0·0420432469505496	0·0360452861333031	2·10670684680133e-07	5·21009420475302e-05
chr3	113699183	0·439310370607323	0·255759314111612	0·183551056495711	0·0353735965978812	5·18892830102285	0·0351730853489197	0·0348211718379135	2·1150780856463e-07	5·22666535434587e-05
chr2	187003346	0·891531796741024	0·683952204174269	0·207579592566755	0·0400060381099001	5·18870656465696	0·0379761292003622	0·0342240532318018	2·1175977483175e-07	5·22876166351923e-05
chr2	127695797	0·223674349182834	0·405304528355168	-0·181630179172334	0·0350118809593209	-5·18767270411332	0·0346162072938048	0·0345806204877882	2·12938418583633e-07	5·24949432559573e-05
chr17	43359884	0·399683592464661	0·185015675881269	0·214667916583392	0·041380881003562	5·18761107490472	0·0400081837770474	0·0333533786264154	2·13008878285823e-07	5·24949432559573e-05
chr8	143278724	0·126818541213304	0·31400853087629	-0·187189989662986	0·0360855313619577	-5·18739734730154	0·0356188241759086	0·0399006739680609	2·13253404276942e-07	5·24949432559573e-05
chr1	161458055	0·111730670970838	0·255964837683633	-0·144234166712796	0·0278048075243034	-5·1873823110167	0·0385863986089381	0·0345918132320529	2·13270617516939e-07	5·24949432559573e-05
chr1	143652836	0·294225219553709	0·136962910002463	0·157262309551246	0·0303189748576596	5·18692700823676	0·0439802434705861	0·0459829454189246	2·13792475425868e-07	5·25820240248085e-05
chr14	59965814	0·456536405482924	0·285421295689978	0·171115109792946	0·0330023870835071	5·18493130087734	0·043139498782973	0·0459087136011586	2·16094505692145e-07	5·31064554770388e-05
chr1	143652810	0·294225219553709	0·136962910002463	0·157262309551246	0·0303320833849793	5·18468538923784	0·0439802434705861	0·0465254329848562	2·16379814681292e-07	5·31348319337505e-05
chr1	143667600	0·556259504643435	0·320610390517696	0·235649114125739	0·0454588943926177	5·18378454369113	0·0374101324385929	0·0379851444248826	2·174280965686e-07	5·33027493476947e-05
chr1	161458052	0·111730670970838	0·255964837683633	-0·144234166712796	0·0278247597218981	-5·18366261395901	0·0385863986089381	0·0344057525463597	2·17570358374429e-07	5·33027493476947e-05
chr2	190761267	0·222930827786615	0·397991036006531	-0·175060208219916	0·0337715527838188	-5·18365884271078	0·0346645300437301	0·0343870243427609	2·17574759921003e-07	5·33027493476947e-05
chr2	127695803	0·223674349182834	0·405304528355168	-0·181630179172334	0·0350423056382437	-5·18316862615655	0·035234106795481	0·0339824510357731	2·18147640759334e-07	5·33954314615432e-05
chr16	3443415	0·239584607732109	0·419471477152694	-0·179886869420585	0·0347068048212341	-5·18304322011595	0·035340129844369	0·0349767558791437	2·18294427753227e-07	5·33954314615432e-05
chr2	113603729	0·0734842569756653	0·216994982284636	-0·143510725308971	0·0276939905138595	-5·18201684358744	0·0364141959738937	0·0350010525410641	2·19499387596254e-07	5·36095013110152e-05
chr2	74909057	0·13035957205282	0·317525190416353	-0·187165618363532	0·03611837260575	-5·18200585631412	0·0447955541658021	0·0446500709173987	2·1951232129255e-07	5·36095013110152e-05
chr3	113699191	0·439310370607323	0·255759314111612	0·183551056495711	0·0354290408822006	5·18080794526749	0·0351730853489197	0·0342275399190628	2·20926871011094e-07	5·39090031324235e-05
chr10	133744227	0·416773377514026	0·646648138644623	-0·229874761130597	0·0443715771360501	-5·18067591840978	0·0347593767368099	0·0517278489904814	2·21083312350444e-07	5·39090031324235e-05
chr2	190761316	0·222930827786615	0·397991036006531	-0·175060208219916	0·0337956989729128	-5·17995524697468	0·0344396007335891	0·0343577968765747	2·21939139409988e-07	5·40755404571623e-05
chr2	119355956	0·517620841964572	0·222777519586185	0·294843322378387	0·0569300319857463	5·17904719344277	0·0346662919097911	0·0475827295189273	2·23022049235898e-07	5·42631481359853e-05
chr2	127695793	0·223674349182834	0·405304528355168	-0·181630179172334	0·0350703844043728	-5·1790187720237	0·0354062739655189	0·033683758292121	2·23056025798161e-07	5·42631481359853e-05
chr20	30488909	0·407346355134321	0·21036587607164	0·196980479062681	0·0380485870418515	5·17707737335981	0·0350201375126404	0·0341117937058946	2·25388759894275e-07	5·47880321419146e-05
chr16	49698624	0·269296585881777	0·46253546584295	-0·193238879961173	0·0373272931220684	-5·17687900189385	0·0355129866208616	0·0367908320160577	2·25628440932924e-07	5·47898617476819e-05
chr2	20671577	0·319142777627421	0·146911037864227	0·172231739763194	0·033271552868834	5·17654647627	0·0476058541862405	0·0557850846394035	2·26030765383475e-07	5·47898617476819e-05
chr2	187003382	0·891531796741024	0·683952204174269	0·207579592566755	0·0401000678944943	5·17653967850902	0·0365214239767601	0·0346282572678445	2·26038997254908e-07	5·47898617476819e-05
chr2	187003352	0·891531796741024	0·683952204174269	0·207579592566755	0·0401004377280787	5·17649193692981	0·0352880874211981	0·0347558801761253	2·26096818944268e-07	5·47898617476819e-05
chr2	187003384	0·891531796741024	0·683952204174269	0·207579592566755	0·0401070880206166	5·1756336052134	0·034414602017757	0·0354628785502519	2·27138819476039e-07	5·49997664524925e-05
chr2	130037539	0·685636367594178	0·470103733625346	0·215532633968832	0·041650113134727	5·17483909999575	0·0368334251486495	0·0352163135780267	2·28107469896844e-07	5·51915990988537e-05
chr12	32391197	0·142355223181371	0·261496703360361	-0·11914148017899	0·0230309973664842	-5·17309251888373	0·0394874861929781	0·1039176684044	2·30250930460977e-07	5·56671660293086e-05
chr1	149708199	0·308846223989649	0·13712353325486	0·171722690734789	0·0332009074643311	5·1722288289643	0·0580444564874277	0·0693401944527025	2·31318056743237e-07	5·58819769096151e-05
chr20	30537625	0·373792749327344	0·176708305935627	0·197084443391718	0·0381102663820932	5·17142654988949	0·0396486352254858	0·0440999492339366	2·32313587075284e-07	5·60791734380722e-05
chr17	43360110	0·384063822307105	0·18358204497625	0·200481777330854	0·0387794162928311	5·16979873593188	0·0362377657935588	0·0440321373341342	2·34346241382703e-07	5·65262286644984e-05
chr2	190761337	0·222930827786615	0·397991036006531	-0·175060208219916	0·0338704512552663	-5·16852305570323	0·0347436346162197	0·0345605212694917	2·35951184499818e-07	5·68695071010899e-05
chr15	36578997	0·466324616420426	0·254802112285172	0·211522504135254	0·0409280390252662	5·16815633421074	0·0452707945507736	0·0441569579262125	2·36414521398331e-07	5·69373162247142e-05
chr17	7408353	0·468261195817689	0·66076210721285	-0·192500911395161	0·0372544171986509	-5·16719696267674	0·0349536264374879	0·0351099229084643	2·37630807891444e-07	5·71862195049344e-05
chr2	232386932	0·375225223125662	0·586480382133001	-0·211255159007339	0·0408927064954492	-5·16608405537669	0·0635267753900829	0·0742990998924181	2·39049321029296e-07	5·74748471225998e-05
chr7	42541795	0·19988136469638	0·00309511918490375	0·196786245511476	0·0380928108754292	5·16596809185346	0·0435243627940789	0·0515797527093245	2·39197598038737e-07	5·74748471225998e-05
chr3	113699149	0·439310370607323	0·255759314111612	0·183551056495711	0·0355407123237318	5·16452947886326	0·0448404897189723	0·0379962721837434	2·41044488439909e-07	5·78469435350593e-05
chr9	113082741	0·141958986947784	0·289580615231615	-0·147621628283831	0·0285840587754045	-5·16447399733355	0·0643267809242229	0·0583216238534252	2·41115990786926e-07	5·78469435350593e-05
chr20	30922346	0·631280417615744	0·440984862817978	0·190295554797766	0·0368520591599291	5·16376992590643	0·0496150713382067	0·0500625766387856	2·42025151361472e-07	5·80205689869597e-05
chr9	35036229	0·425036371421188	0·246982601806083	0·178053769615104	0·0345039285894049	5·16039120454763	0·0921757785771155	0·0723934396303783	2·46434340771199e-07	5·90323462536349e-05
chr2	20671500	0·306673528929078	0·146754872012832	0·159918656916246	0·0309927891364465	5·15986658097148	0·0356150791517637	0·0456154004654182	2·47125890741327e-07	5·91527112017995e-05
chr15	36578956	0·466324616420426	0·254802112285172	0·211522504135254	0·0410000260466298	5·15908218923293	0·0348100390602808	0·0593736326183372	2·48163360868844e-07	5·93556291725806e-05
chr6	113860177	0·83985465455256	0·64477517460138	0·195079479951179	0·0378151783937904	5·15876132910729	0·0470374784830697	0·0373457459946416	2·48588955677005e-07	5·94120007766875e-05
chr1	149708049	0·353227395250775	0·177549598428153	0·175677796822622	0·0340657453040843	5·1570219660381	0·0448332103317317	0·0618131567905643	2·50908378340684e-07	5·99205598769067e-05
chr1	161457935	0·108356795689736	0·252045841768695	-0·143689046078959	0·0278668086883666	-5·15627920246725	0·0509880405753532	0·0495397358906409	2·51905203068393e-07	6·01127285006388e-05
chr2	190761142	0·218828683706154	0·392689113852711	-0·173860430146557	0·0337252482154684	-5·15520090573609	0·0392392256803602	0·039722257857561	2·5335914055974e-07	6·04136029319306e-05
chr17	81488860	0·322859425095757	0·147936800976534	0·174922624119223	0·0339333311086494	5·15489102909312	0·152176412026125	0·160974065802776	2·53778464662958e-07	6·04675029203447e-05
chr8	143278796	0·126818541213304	0·31400853087629	-0·187189989662986	0·0363151990031526	-5·15459077194472	0·0420432469505496	0·0344231483994592	2·54185411149651e-07	6·05183739131925e-05
chr8	143278684	0·126818541213304	0·31400853087629	-0·187189989662986	0·0363164772540131	-5·15440934300149	0·0346009270586188	0·0387847286953867	2·54431612056916e-07	6·05309251233232e-05
chr7	149191200	0·578803897003691	0·368576579576124	0·210227317427567	0·040793595574633	5·1534392707049	0·0366988366309163	0·0477955915798894	2·55751923498764e-07	6·07988009200744e-05
chr17	64778502	0·190754577871122	0·0681247307730167	0·122629847098106	0·0238057313816352	5·15127408321121	0·0389218678921327	0·0350131168819608	2·58722753846379e-07	6·14583427278498e-05
chr6	89233768	0·21538776625759	0·409925720167	-0·19453795390941	0·0377698134432227	-5·15061993096281	0·0615949529335022	0·0504276677516327	2·59626846859513e-07	6·16263127158256e-05
chr17	18383163	0·343034792307467	0·151479982518033	0·191554809789434	0·0371958275988663	5·14990046343994	0·0377524859319587	0·0411289833911837	2·60624734907095e-07	6·18162747850493e-05
chr19	1796641	0·691913494877194	0·485424388930794	0·2064891059464	0·040101301311415	5·14918716335078	0·068886100119344	0·0636393138761396	2·61617725526759e-07	6·20047883165681e-05
chr2	190761181	0·216082112543547	0·390909821393388	-0·174827708849841	0·033955191780644	-5·14877695226273	0·0353853364931612	0·0339609620712631	2·62190437625225e-07	6·2093483603133e-05
chr20	30537514	0·365757155384294	0·170792986196474	0·19496416918782	0·0378696020399568	5·14830256156666	0·0449234826230021	0·0495860961377706	2·62854263491655e-07	6·22036064830361e-05
chr2	190761187	0·216082112543547	0·390909821393388	-0·174827708849841	0·0339661717362876	-5·14711255089911	0·0351012672461341	0·0340382145226222	2·64526624556213e-07	6·25265707997354e-05
chr17	18383032	0·348603769632531	0·150956350437236	0·197647419195295	0·0384001566337399	5·14704721338647	0·0355362561732509	0·0462724754232077	2·64618742512633e-07	6·25265707997354e-05
chr20	30892683	0·343699951255383	0·146015247927414	0·197684703327969	0·0384149650425839	5·14603366445422	0·034977230915812	0·0388857615653503	2·66051697902441e-07	6·28177173839132e-05
chr2	232381339	0·333281372919357	0·115530110045209	0·217751262874147	0·0423206206251597	5·14527574637442	0·0355316637546104	0·0347072626565817	2·67128137222168e-07	6·3017459205753e-05
chr2	119355922	0·517620841964572	0·222777519586185	0·294843322378387	0·0573056616432131	5·14509934836963	0·0366928766467549	0·0447596747471354	2·67379270710134e-07	6·3017459205753e-05
chr2	187003280	0·891531796741024	0·683952204174269	0·207579592566755	0·0403457840346012	5·14501322836437	0·0344654463610039	0·0347657583825954	2·67501960463869e-07	6·3017459205753e-05
chr1	143652909	0·29932059005696	0·143142016469025	0·156178573587935	0·0303581394657821	5·1445370611058	0·0416252008457537	0·0572859664537402	2·68181308098625e-07	6·31299606431382e-05
chr17	6996060	0·159909727426116	0·371985377128789	-0·212075649702673	0·0412261111287304	-5·14420700610003	0·0350359196361457	0·0344836235269209	2·68653174942608e-07	6·31934885874212e-05
chr18	80160661	0·375674348106183	0·580452335286407	-0·204777987180224	0·0398133629925771	-5·14344862599031	0·0488821902341438	0·0416770555560659	2·69740441672634e-07	6·34015687122152e-05
chr2	119356099	0·517620841964572	0·222777519586185	0·294843322378387	0·0573316888331362	5·14276359861869	0·0387589685359842	0·0390260146366891	2·70726197079503e-07	6·35668754106528e-05
chr9	33720027	0·687805175234712	0·409432664024071	0·278372511210641	0·0541298774195693	5·14267765753341	0·0648517683999405	0·0373109934389641	2·70850111787552e-07	6·35668754106528e-05
chr2	232381365	0·333281372919357	0·115530110045209	0·217751262874147	0·0423522315759806	5·14143540425958	0·0360941583187412	0·0342830103927393	2·72647392926432e-07	6·39060821934675e-05
chr12	96315995	0·306330480264167	0·528767354436612	-0·222436874172444	0·0432659103026318	-5·14115784497694	0·0357250524563948	0·0345032119947471	2·73050534716841e-07	6·39060821934675e-05
chr2	232381332	0·333281372919357	0·115530110045209	0·217751262874147	0·0423548693583267	5·14111520524237	0·0355316637546104	0·0342252544894408	2·73112517916637e-07	6·39060821934675e-05
chr2	232381335	0·333281372919357	0·115530110045209	0·217751262874147	0·0423548693583267	5·14111520524237	0·0355316637546104	0·0342252544894408	2·73112517916637e-07	6·39060821934675e-05
chr2	74908971	0·0993374037801333	0·288325965629045	-0·188988561848912	0·0367628302577842	-5·14075114793141	0·0368567926349235	0·0352986119244453	2·73642283008622e-07	6·39821878269045e-05
chr8	143278806	0·126818541213304	0·31400853087629	-0·187189989662986	0·0364157096673042	-5·14036363352969	0·035392848923974	0·0361299581440455	2·7420727255814e-07	6·40214864397809e-05
chr3	42345962	0·13778609431	0·446065113641303	-0·308279019331302	0·0599729152485836	-5·14030405314644	0·0340142223541431	0·0401448489385861	2·7429423963136e-07	6·40214864397809e-05
chr19	1796677	0·691913494877194	0·485424388930794	0·2064891059464	0·0401712975221177	5·14021499635929	0·0674983811401131	0·0636393138761396	2·7442428188778e-07	6·40214864397809e-05
chr8	140098569	0·646055422757066	0·450607844947546	0·19544757780952	0·0380290971487479	5·13942198114884	0·0371814397558959	0·0351741404604173	2·7558488517606e-07	6·42443402180886e-05
chr2	74909016	0·0993374037801333	0·288325965629045	-0·188988561848912	0·0367755090826196	-5·13897880854162	0·0339213029550181	0·0381497586580113	2·76235545929818e-07	6·43480728499671e-05
chr19	47915087	0·173387424256926	0·352461677667254	-0·179074253410329	0·0348658562254968	-5·13609223453903	0·0470779122074828	0·0350069859489776	2·80510027123397e-07	6·52951789103226e-05
chr18	80159991	0·161652202577036	0·315110831656721	-0·153458629079684	0·0298805435578615	-5·13573753377422	0·0342018254900915	0·0341173016847275	2·81039659431625e-07	6·53698247837959e-05
chr15	66655230	0·0405934349619132	0·182807518186783	-0·14221408322487	0·0276961469125417	-5·13479668034511	0·0464369778410531	0·0408978021645606	2·82449206040023e-07	6·56488757518596e-05
chr17	43359975	0·399683592464661	0·185015675881269	0·214667916583392	0·0418084905786312	5·13455314010097	0·0372826929045285	0·0353671809959991	2·82815178561896e-07	6·5685137466632e-05
chr22	50061706	0·202488936683544	0·41045441034781	-0·207965473664266	0·0405065716727672	-5·13411688711446	0·0398247908887505	0·0361335139097274	2·83471889342779e-07	6·57888205973444e-05
chr2	74909276	0·143960795886389	0·310194045413087	-0·166233249526698	0·0323791984621896	-5·13395196366008	0·139810530069817	0·139367844780499	2·83720539258676e-07	6·57977164903329e-05
chr17	18383120	0·343034792307467	0·151479982518033	0·191554809789434	0·0373144309010662	5·13353158989114	0·0400790169091599	0·0344191987800748	2·84355276625814e-07	6·58960705381896e-05
chr7	149191228	0·578803897003691	0·368576579576124	0·210227317427567	0·0409577520020234	5·13278456828347	0·0446469285479196	0·0363885551223676	2·85486616538781e-07	6·61092757396804e-05
chr3	8767459	0·277289088193811	0·0942418669014611	0·18304722129235	0·035673274734101	5·13121440789317	0·0357137562784682	0·0457530724066165	2·87878760954691e-07	6·66139103020653e-05
chr15	24848458	0·255038956901485	0·423232763941891	-0·168193807040406	0·032784431106198	-5·13029512379151	0·0824217200121884	0·107762125782953	2·89288264858507e-07	6·68905881716108e-05
chr3	113699220	0·439310370607323	0·255759314111612	0·183551056495711	0·0357837134688962	5·12945803277954	0·0363673147411197	0·0431885869378874	2·9057754058935e-07	6·71390781689487e-05
chr20	30488948	0·40892020084168	0·21223474129007	0·196685459551609	0·0383504611279442	5·1286334966203	0·0358360609057319	0·0342884727421333	2·9185290303847e-07	6·73839890456652e-05
chr1	161458065	0·111730670970838	0·255964837683633	-0·144234166712796	0·0281292867722979	-5·1275443945788	0·0377802026651562	0·0330600884542431	2·9354577399789e-07	6·77248633907949e-05
chr1	143652892	0·297895728993047	0·139983322120108	0·157912406872939	0·0308003837860646	5·12696231221591	0·0342316403905536	0·0467620158185889	2·94454431322138e-07	6·78844402917001e-05
chr1	143652974	0·308336625374327	0·152087403950851	0·156249221423476	0·0304799520583855	5·12629485519449	0·0432418871355554	0·050770939433497	2·95499705350175e-07	6·80752550218602e-05
chr17	74920220	0·753751253290375	0·516546921649448	0·237204331640927	0·0462781927812623	5·12561786416538	0·0367508002730294	0·0345181782101373	2·96563569953406e-07	6·82700685571842e-05
chr10	133744685	0·394896953949674	0·615452555732686	-0·220555601783013	0·0430406770162468	-5·12435252121518	0·0349868974591196	0·0325998503419858	2·98561931205031e-07	6·86795621262501e-05
chr8	143278824	0·126818541213304	0·31400853087629	-0·187189989662986	0·0365357805109902	-5·12347039107808	0·0354974514836853	0·0357223880642087	2·99962768369874e-07	6·89511037444598e-05
chr10	133744698	0·394896953949674	0·615452555732686	-0·220555601783013	0·0430528961290878	-5·12289814654301	0·0349868974591196	0·0325372306756103	3·00874893726072e-07	6·9109991099501e-05
chr13	64077318	0·44018840255007	0·238040552703776	0·202147849846294	0·0394686556844888	5·1217313166746	0·0338193202167121	0·0341824622432611	3·02743059517801e-07	6·94880835957194e-05
chr9	31211385	0·546145720985116	0·292904737840998	0·253240983144118	0·0494539844482769	5·1207397334987	0·0348698137540566	0·0352770691195216	3·04339443629465e-07	6·98032858659437e-05
chr1	147079130	0·313988385470035	0·155393118934407	0·158595266535628	0·0309828690162114	5·11880505490453	0·0390186476724426	0·0411502393185023	3·0747758173678e-07	7·04489561296429e-05
chr2	232381343	0·333281372919357	0·115530110045209	0·217751262874147	0·0425401207499233	5·11872695788106	0·0349826287053782	0·0342830103927393	3·07604912539012e-07	7·04489561296429e-05
chr1	158177859	0·383562513021304	0·201680212253473	0·181882300767831	0·035534195851135	5·11851461419865	0·0396744445024369	0·0342074786086477	3·07951378986913e-07	7·04767118229107e-05
chr2	130037506	0·685636367594178	0·470103733625346	0·215532633968832	0·0421158051318328	5·11761874892719	0·034677067468602	0·0338492805057681	3·09417252801889e-07	7·07604234556378e-05
chr9	31211289	0·546145720985116	0·292904737840998	0·253240983144118	0·0494885088898198	5·11716737531795	0·0357212345044412	0·0344741174700855	3·10158370123437e-07	7·08780976026348e-05
chr9	31211299	0·546145720985116	0·292904737840998	0·253240983144118	0·0494986790897369	5·11611598129748	0·0362197655227085	0·0344741174700855	3·11891322023733e-07	7·12220908183642e-05
chr16	90082645	0·122942276872138	0·306529173880688	-0·18358689700855	0·035889975950714	-5·11526943513869	0·036436655799725	0·0343075064265162	3·13293425321186e-07	7·14900862373867e-05
chr7	3117869	0·267604516403643	0·586452938625946	-0·318848422222303	0·0623726947530681	-5·11198728040556	0·0349510014833424	0·037000052600411	3·18787296503875e-07	7·26907065228482e-05
chr2	130038032	0·643082144533178	0·436422042603903	0·206660101929275	0·0404276808543374	5·11184657546595	0·0454769114287654	0·0359701501708493	3·19024884236989e-07	7·26918994602254e-05
chr1	143667588	0·556259504643435	0·320610390517696	0·235649114125739	0·0461038567066395	5·11126684314466	0·034961680922839	0·0349621007204286	3·20005597418252e-07	7·28622934028442e-05
chr8	143278711	0·126818541213304	0·31400853087629	-0·187189989662986	0·0366334054554985	-5·10981677339227	0·0356188241759086	0·0360452861333031	3·22471392439386e-07	7·33703328803525e-05
chr9	33719898	0·671273329333695	0·401649067888721	0·269624261444974	0·0527749435520193	5·10894457289586	0·0480027705180369	0·0402812096985368	3·23963364260773e-07	7·36562257404724e-05
chr16	90082651	0·122942276872138	0·306529173880688	-0·18358689700855	0·0359355712649793	-5·10877914406395	0·0344874351873766	0·0345906693082393	3·24247094967643e-07	7·36671974722892e-05
chr3	8767447	0·277289088193811	0·0942418669014611	0·18304722129235	0·0358372407912179	5·10773757273208	0·0390784499842942	0·0357606540079158	3·26039035413239e-07	7·40205617648227e-05
chr2	20671501	0·306673528929078	0·146754872012832	0·159918656916246	0·0313121205956499	5·10724453898735	0·0376715453989947	0·0413034175124297	3·26890590878241e-07	7·41253629448737e-05
chr3	8767471	0·277289088193811	0·0942418669014611	0·18304722129235	0·0358410409635163	5·1071960069095	0·0345683597818676	0·0453787098530557	3·26974530246177e-07	7·41253629448737e-05
chr8	143278790	0·126818541213304	0·31400853087629	-0·187189989662986	0·0366545532109788	-5·10686867701115	0·035392848923974	0·0345020762127033	3·27541212173841e-07	7·42000619876535e-05
chr8	140098563	0·646055422757066	0·450607844947546	0·19544757780952	0·0382753737662571	5·10635321298476	0·0349624229459888	0·0351741404604173	3·28435519363057e-07	7·43231951066594e-05
chr1	152188862	0·290631229392557	0·121325357152831	0·169305872239726	0·0331571811976136	5·10615999685498	0·0369975035652346	0·0381832916374802	3·28771347789008e-07	7·43231951066594e-05
chr8	143278810	0·126818541213304	0·31400853087629	-0·187189989662986	0·0366597483133039	-5·10614497577046	0·0346810502493429	0·034803763992952	3·28797469777932e-07	7·43231951066594e-05
chr17	43359868	0·407196751216868	0·185000120942401	0·222196630274467	0·0435399741771027	5·10327887128876	0·035421583267614	0·0379349210124072	3·33818522690354e-07	7·54036991827502e-05
chr9	113065633	0·139750944614528	0·297349047432466	-0·157598102817938	0·0308841041082667	-5·10288730621635	0·0371995770928971	0·0372338508612162	3·34510215938711e-07	7·55016570192695e-05
chr2	232352179	0·25904192308576	0·1159559880625	0·14308593502326	0·028041630704137	5·10262532635631	0·0348202186837153	0·0340853306649202	3·34973771335348e-07	7·55016570192695e-05
chr16	49698531	0·263000262985212	0·456073190872611	-0·193072927887398	0·0378379691799701	-5·10262395344418	0·0384033786656246	0·0357445327461174	3·34976202241818e-07	7·55016570192695e-05
chr4	47529671	0·0675436384590133	0·364570006448664	-0·297026367989651	0·0582198802443593	-5·10180314255161	0·0357566198672903	0·0335273652081776	3·36432599608732e-07	7·5737201898411e-05
chr16	90082678	0·122942276872138	0·306529173880688	-0·18358689700855	0·0359849969627293	-5·10176219269092	0·0341144207437381	0·0338384800412398	3·3650541842751e-07	7·5737201898411e-05
chr11	72822151	0·269086050510991	0·436123736807555	-0·167037686296563	0·0327445156389236	-5·10124162893417	0·0411971008888415	0·0368883303376415	3·37432434577127e-07	7·5891247203559e-05
chr16	90082685	0·122942276872138	0·306529173880688	-0·18358689700855	0·0359904060599923	-5·10099543479809	0·0340593793068254	0·0341351417955585	3·37871713480342e-07	7·59354539850464e-05
chr18	80159943	0·156434692110938	0·309737178205656	-0·153302486094719	0·0300575537330034	-5·10029816319987	0·0363185350151066	0·0349281249712777	3·3911883804274e-07	7·6124677391273e-05
chr3	125991146	0·337252827448943	0·143270880798287	0·193981946650656	0·0380337913027347	5·10025269652011	0·0371737551216247	0·0525252018795788	3·39200312879569e-07	7·6124677391273e-05
chr19	21587074	0·580019964513027	0·385125920494298	0·194894044018729	0·0382183985303503	5·09948222618378	0·161078288596215	0·186407594898241	3·40583847630435e-07	7·63803834979488e-05
chr17	43360338	0·325053437736557	0·148137040778682	0·176916396957875	0·0346956020010124	5·09910152164857	0·0348898682121661	0·0350372783097249	3·4126948860137e-07	7·64611108141347e-05
chr10	133744100	0·412721562293431	0·634596022365972	-0·221874460072541	0·0435132338253596	-5·09901104944382	0·0468450678232389	0·0411952237223955	3·4143262299893e-07	7·64611108141347e-05
chr20	30489011	0·398714447875582	0·207485962557837	0·191228485317744	0·0375043025041169	5·09884126752532	0·0349547660374679	0·0402815084764954	3·41738967421114e-07	7·64749719175918e-05
chr16	90082637	0·122942276872138	0·306529173880688	-0·18358689700855	0·0360119319064242	-5·09794635526898	0·036436655799725	0·0336266069952321	3·43358084047513e-07	7·67823777841403e-05
chr1	149708059	0·353227395250775	0·177549598428153	0·175677796822622	0·0344660030290695	5·09713286668174	0·0492776590631008	0·0392902499393225	3·4483630819931e-07	7·70578603651639e-05
chr20	30892668	0·343699951255383	0·146015247927414	0·197684703327969	0·0387874858435181	5·09661038937909	0·0345721849765497	0·0361473136763138	3·45788961306085e-07	7·72155882781761e-05
chr16	90082724	0·127295924136642	0·314005505890432	-0·18670958175379	0·0366370817112511	-5·09619142772641	0·037148791897564	0·0371311550976017	3·46554705123895e-07	7·73313836190408e-05
chr8	143278819	0·126818541213304	0·31400853087629	-0·187189989662986	0·0367328920325528	-5·09597745522182	0·0346306546165568	0·034803763992952	3·46946417744088e-07	7·73636107997041e-05
chr16	3443336	0·240823467796753	0·420801156615751	-0·179977688818998	0·0353187415714197	-5·09581261424778	0·0388669553323238	0·0436089583784707	3·47248478249549e-07	7·73718793324695e-05
chr9	113065457	0·134090878297888	0·290031814741657	-0·155940936443769	0·0306025320596643	-5·09568738102255	0·0605697425460596	0·0559771327037675	3·47478129763494e-07	7·73718793324695e-05
chr12	32390957	0·140518513850342	0·285435372239655	-0·144916858389313	0·0284443807719423	-5·09474470726604	0·0347778702656835	0·0346402220715655	3·49211507305631e-07	7·77025408435595e-05
chr1	161457274	0·142686783619687	0·298937707491043	-0·156250923871355	0·0306797529725772	-5·09296551412973	0·0555710277506123	0·0427097184889376	3·5250583634977e-07	7·83798105078298e-05
chr2	232352162	0·27895047973476	0·130411238594166	0·148539241140594	0·0291755951012817	5·09121547049673	0·0361892822834612	0·035332928407898	3·55775445057109e-07	7·90506254685948e-05
chr3	8767449	0·277289088193811	0·0942418669014611	0·18304722129235	0·0359627690300529	5·08990898724688	0·0390784499842942	0·0340753102344286	3·5823541236276e-07	7·95407196958498e-05
chr16	90082643	0·122942276872138	0·306529173880688	-0·18358689700855	0·0360728290786706	-5·08934014041894	0·0346370703404968	0·0340712952003593	3·5931161241265e-07	7·97230922045817e-05
chr9	31211277	0·546145720985116	0·292904737840998	0·253240983144118	0·0497725997065097	5·08795973361619	0·0344374771707176	0·0341405266243207	3·61936190964374e-07	8·02485127814538e-05
chr6	42554261	0·182787850763484	0·354954907308218	-0·172167056544734	0·0338402812826865	-5·08763668677953	0·0509223022177613	0·048036325548241	3·625530689916e-07	8·02628272347394e-05
chr6	42554288	0·182787850763484	0·354954907308218	-0·172167056544734	0·0338402812826865	-5·08763668677953	0·0509223022177613	0·048036325548241	3·625530689916e-07	8·02628272347394e-05
chr1	228647596	0·053862454121685	0·203554627739514	-0·149692173617829	0·029423887922893	-5·0874369155465	0·0338036380261919	0·034954215889219	3·62935052246419e-07	8·02628272347394e-05
chr16	90082649	0·122942276872138	0·306529173880688	-0·18358689700855	0·0360866648232475	-5·08738887086848	0·0340593793068254	0·0339241821688546	3·63026976564123e-07	8·02628272347394e-05
chr1	207959378	0·0151741785980639	0·148110638435677	-0·132936459837613	0·0261423120754891	-5·08510721828056	0·0583204427217185	0·0366005617488399	3·6741845091688e-07	8·11763842612947e-05
chr22	41682298	0·504007813003567	0·341264081106445	0·162743731897122	0·0320070086670613	5·0846279822645	0·0399711129126707	0·0348377835551135	3·68347325186077e-07	8·13241747653414e-05
chr19	40223409	0·110298068317529	0·26259781948511	-0·152299751167581	0·0299697877644638	-5·08177609946801	0·0872422804875181	0·0649974374428386	3·73922008634686e-07	8·24847698245513e-05
chr1	228647606	0·053862454121685	0·203554627739514	-0·149692173617829	0·0294572808114053	-5·08166977720057	0·0374045442203657	0·0341551354898381	3·74131407304651e-07	8·24847698245513e-05
chr3	42345970	0·13778609431	0·446065113641303	-0·308279019331302	0·0606679772111771	-5·08141252605513	0·0390456210868275	0·0346918967757377	3·74638524364021e-07	8·25384073462753e-05
chr22	50061720	0·202488936683544	0·41045441034781	-0·207965473664266	0·0409295524089856	-5·08105907404475	0·034357454583549	0·0361890477652419	3·75336363371007e-07	8·2633958671027e-05
chr11	67991360	0·361145416985966	0·563503849233147	-0·202358432247182	0·039853435674405	-5·07756555546205	0·0823293430360443	0·091806296757269	3·8230161991101e-07	8·410823831526e-05
chr2	119355955	0·517620841964572	0·222777519586185	0·294843322378387	0·058078779930562	5·07661012732871	0·038553277211598	0·0369872975089355	3·84228137357864e-07	8·44726775038621e-05
chr2	20671519	0·306673528929078	0·146754872012832	0·159918656916246	0·0315035550221558	5·07620986913314	0·0350988296354207	0·0417168013567261	3·85037996199914e-07	8·45881058927901e-05
chr17	43359956	0·399683592464661	0·185015675881269	0·214667916583392	0·0422900676539065	5·07608354614592	0·0345327327399502	0·0353671809959991	3·85293932488488e-07	8·45881058927901e-05
chr20	44750450	0·433548517824229	0·240697148639972	0·192851369184257	0·0379965460458162	5·07549736104215	0·0352952818173349	0·0345276262993897	3·86483720955981e-07	8·47898125174725e-05
chr17	18383098	0·343034792307467	0·151479982518033	0·191554809789434	0·0377527133814715	5·07393489452988	0·0377524859319587	0·0342042111267107	3·89672427953313e-07	8·53783432015623e-05
chr22	41682292	0·504007813003567	0·341264081106445	0·162743731897122	0·0320745845048146	5·07391551315943	0·036373523950247	0·0371899752190534	3·89712140732789e-07	8·53783432015623e-05
chr2	113236041	0·763434544443522	0·567435430162026	0·195999114281495	0·0386300947231164	5·07374148798576	0·034156515105194	0·035003161912474	3·90068896483145e-07	8·53966998306946e-05
chr9	113081793	0·081758797380247	0·219299885772008	-0·137541088391761	0·0271162034482288	-5·07228412909495	0·0626714247949629	0·0788848669665157	3·9306891282259e-07	8·59933078110551e-05
chr9	113082757	0·134024330151627	0·281275875745934	-0·147251545594307	0·0290358413630606	-5·07137174890479	0·0617688904373753	0·0588274480854825	3·94958393922075e-07	8·63462953622219e-05
chr1	228647602	0·053862454121685	0·203554627739514	-0·149692173617829	0·0295239099801198	-5·07020153220306	0·0338036380261919	0·0342518970868259	3·9739467075353e-07	8·67893738011384e-05
chr17	6995861	0·16290926667253	0·373102358678018	-0·210193092005487	0·0414571243456565	-5·0701319814892	0·0399480127142916	0·0343388839152763	3·97539924170701e-07	8·67893738011384e-05
chr2	74909199	0·129786245266314	0·32141412515892	-0·191627879892606	0·0378058454281354	-5·06873679777559	0·0439607062298731	0·0423632409433605	4·00464544862084e-07	8·73668978148316e-05
chr10	133744574	0·405606692472068	0·635482884400955	-0·229876191928887	0·0453570023240801	-5·06815221796183	0·0410072668582369	0·0375114046376129	4·01696118503923e-07	8·75745126032033e-05
chr8	143278693	0·126818541213304	0·31400853087629	-0·187189989662986	0·0369415312248917	-5·06719628169758	0·0348285266165918	0·0343675672247644	4·03717932156782e-07	8·79539999453014e-05
chr17	18383171	0·343034792307467	0·151479982518033	0·191554809789434	0·0378097530939403	5·06628036722445	0·0353714882471671	0·0363910637017416	4·05664308103945e-07	8·83088780777709e-05
chr3	42345942	0·13778609431	0·446065113641303	-0·308279019331302	0·0608505756083792	-5·06616439120178	0·0361554407299319	0·0354123829231227	4·05911409333746e-07	8·83088780777709e-05
chr19	47915019	0·173387424256926	0·352461677667254	-0·179074253410329	0·0353482815224516	-5·06599601727708	0·0433673110300334	0·0350799264691952	4·06270409253485e-07	8·83255585293433e-05
chr20	20856990	0·148991492858034	0·465369420033324	-0·316377927175289	0·0624570130500762	-5·0655308623489	0·0414390963962996	0·0640653076203053	4·07263786345841e-07	8·84516830442365e-05
chr1	161458294	0·112536468296403	0·256248266929585	-0·143711798633183	0·0283709293285172	-5·06545968124948	0·0352805062274645	0·0334432254048158	4·07416006120387e-07	8·84516830442365e-05
chr2	130037168	0·644031429987496	0·441376801134258	0·202654628853238	0·0400271248699727	5·06293243673028	0·0506194315643894	0·0341262070564731	4·12856198850873e-07	8·9547966659426e-05
chr20	30537677	0·375045868333096	0·171025718661504	0·204020149671592	0·0402985428744789	5·06271778379356	0·0459114566064266	0·0361994287712418	4·13321480388695e-07	8·9547966659426e-05
chr5	116361555	0·950349368144591	0·752704027663234	0·197645340481357	0·0390393854604297	5·06271648875442	0·0374202925334668	0·0354038961971758	4·13324289049315e-07	8·9547966659426e-05
chr19	47915066	0·173387424256926	0·352461677667254	-0·179074253410329	0·0353721899121257	-5·06257186380597	0·0433673110300334	0·0348703494497591	4·13638065260339e-07	8·95539292750873e-05
chr7	3117865	0·267604516403643	0·586452938625946	-0·318848422222303	0·0629853059476495	-5·06226678468967	0·035956541525775	0·033996536196849	4·14300714456488e-07	8·96353634962441e-05
chr17	18383257	0·332150742936654	0·148126604136256	0·184024138800398	0·0363687564130197	5·05995136898658	0·0447811868857943	0·0468155003968546	4·19363421862917e-07	9·0667994775085e-05
chr2	113236060	0·763434544443522	0·567435430162026	0·195999114281495	0·0387379700362318	5·05961241898262	0·034537166864684	0·0339626499999758	4·20109533719881e-07	9·07665796240771e-05
chr17	43360339	0·325053437736557	0·148137040778682	0·176916396957875	0·0349673589694053	5·05947266742875	0·0353329521131162	0·0334823875243422	4·20417533812301e-07	9·07704376815576e-05
chr2	232352426	0·236210738654754	0·106816764330485	0·129393974324269	0·0255780194713525	5·05879567685805	0·0493769304771895	0·060470092597525	4·21912647807463e-07	9·10304180197389e-05
chr1	240493070	0·52911378395962	0·334137406303908	0·194976377655712	0·0385484239985835	5·05795976673072	0·0436006452057467	0·0474493197376784	4·2376580941615e-07	9·13672378900168e-05
chr20	31547421	0·59263953667816	0·397157729783924	0·195481806894236	0·0386505306435807	5·05767459435135	0·0348548126186913	0·0339147084057853	4·24399813762618e-07	9·13972917229806e-05
chr22	41682297	0·504007813003567	0·341264081106445	0·162743731897122	0·0321786707328973	5·05750325263572	0·0368613566534767	0·0387132298729534	4·24781186143472e-07	9·13972917229806e-05
chr6	168132954	0·0705304521112063	0·234071048446657	-0·16354059633545	0·032336232875618	-5·05750304819094	0·036666031800974	0·0659267433224488	4·2478164139408e-07	9·13972917229806e-05
chr2	232352314	0·23876420789221	0·1064939322044	0·13227027568781	0·026165342901684	5·05517073423477	0·0380728276276719	0·0373948103519596	4·30005907259172e-07	9·24216758790115e-05
chr19	1796789	0·712238199206997	0·501727386206247	0·210510813000751	0·0416431374930429	5·05511413581456	0·0826259486032734	0·0611425879032664	4·30133452070312e-07	9·24216758790115e-05
chr1	149708112	0·331709592569704	0·15843263737515	0·173276955194554	0·0342797072714872	5·05479681673595	0·0470669350887618	0·0499345429276753	4·30849208337136e-07	9·25119301857569e-05
chr10	133744662	0·405341233199107	0·625500484264898	-0·220159251065791	0·0435562254451741	-5·05459894230078	0·0352120198337975	0·0355206967956703	4·31296122515955e-07	9·25443745135453e-05
chr2	113236058	0·763434544443522	0·567435430162026	0·195999114281495	0·0387815262447247	5·05392988003293	0·034156515105194	0·0339678773365728	4·32810564656316e-07	9·28056797265486e-05
chr7	149191362	0·601467732676889	0·397936230355012	0·203531502321876	0·040278146697478	5·05314963596923	0·0349840737238855	0·040923007798902	4·34583150269113e-07	9·30866695076053e-05
chr17	18383029	0·348603769632531	0·150956350437236	0·197647419195295	0·0391141599572065	5·05309124397748	0·0365555206597344	0·0357277373228828	4·34716088537244e-07	9·30866695076053e-05
chr19	40223196	0·119696710856171	0·270881626805913	-0·151184915949742	0·029920354636457	-5·05291189849495	0·110554336310412	0·216077096605277	4·35124641196347e-07	9·31104231356727e-05
chr16	49698527	0·263000262985212	0·456073190872611	-0·193072927887398	0·0382227322405668	-5·05125920021188	0·035052374080174	0·0352048791637924	4·38906997108314e-07	9·38553462485604e-05
chr2	130037941	0·645996984745338	0·435262125566124	0·210734859179213	0·041720603725153	5·05109802742771	0·0361635800807944	0·034535729515278	4·39277549010073e-07	9·38553462485604e-05
chr4	47529547	0·0675436384590133	0·364570006448664	-0·297026367989651	0·0588054719147823	-5·05099879854863	0·0334174446054462	0·0335586773909127	4·39505835933031e-07	9·38553462485604e-05
chr11	67991464	0·41768992588391	0·636589298300653	-0·218899372416743	0·043345770469173	-5·05007455277376	0·0385772267813438	0·0344008262591439	4·41637669563864e-07	9·42462619440969e-05
chr15	36578945	0·466324616420426	0·254802112285172	0·211522504135254	0·0418878037946165	5·04973966103325	0·0348100390602808	0·0482960551399446	4·42412578671947e-07	9·43472719834918e-05
chr7	149191213	0·578803897003691	0·368576579576124	0·210227317427567	0·0416328675425864	5·04955170845547	0·0404942661869813	0·034759577252161	4·42848058360496e-07	9·43758082519796e-05
chr17	18383167	0·343034792307467	0·151479982518033	0·191554809789434	0·0379424505613827	5·04856188662719	0·0353841266030648	0·0363910637017416	4·45148273389186e-07	9·48014308270842e-05
chr1	143652849	0·297895728993047	0·139983322120108	0·157912406872939	0·0312814543086998	5·04811590006612	0·0351854459957947	0·0352158583410116	4·46188449626405e-07	9·49583114967836e-05
chr1	152188849	0·290631229392557	0·121325357152831	0·169305872239726	0·0335408722103174	5·04774804835417	0·0354686869127262	0·0356443373749586	4·4704815576843e-07	9·50765971364284e-05
chr16	3443384	0·238112393297395	0·418081613247042	-0·179969219949647	0·0356650161839161	-5·04609948924705	0·0361766961438629	0·0340736206000895	4·50920669543245e-07	9·58350398808395e-05
chr4	190041639	0·366446866430556	0·58936548329016	-0·222918616859604	0·0441930176136826	-5·04420446705559	0·0373886094731518	0·0343664784530899	4·55412113176536e-07	9·6723905886585e-05
chr7	149191356	0·595194219335908	0·394052762741785	0·201141456594123	0·0398796811722379	5·04370773992414	0·0352800412981581	0·0356872664377084	4·56596539372718e-07	9·69096726954795e-05
chr17	18383117	0·343034792307467	0·151479982518033	0·191554809789434	0·0379866330168396	5·04268987737125	0·0353714882471671	0·0336311871450355	4·59032882119321e-07	9·73437594007943e-05
chr2	190761131	0·218828683706154	0·392689113852711	-0·173860430146557	0·0344783746939023	-5·04259355871856	0·036212909629139	0·0356526674831124	4·59264077570098e-07	9·73437594007943e-05
chr2	20671504	0·306673528929078	0·146754872012832	0·159918656916246	0·0317157102249497	5·04225369011107	0·0351145283124503	0·0351789097406615	4·60080768245775e-07	9·74508382555085e-05
chr1	143652873	0·297895728993047	0·139983322120108	0·157912406872939	0·0313196095767096	5·04196600810658	0·0354232489751385	0·0352158583410116	4·60773151157575e-07	9·75314600948538e-05
chr1	143652845	0·297895728993047	0·139983322120108	0·157912406872939	0·0313237688180512	5·04129652438049	0·0351854459957947	0·0345547437954914	4·62388334261435e-07	9·78071691742306e-05
chr16	49698524	0·263000262985212	0·456073190872611	-0·193072927887398	0·038304552637551	-5·04046946362515	0·0353496872019773	0·0344389842748024	4·64391226188152e-07	9·8164460769787e-05
chr8	141738096	0·377184472194346	0·620529038706923	-0·243344566512577	0·0482989373919952	-5·03830062631788	0·0682934112051352	0·0573749391061227	4·69683322215163e-07	9·92160825827461e-05
chr6	42554237	0·182787850763484	0·354954907308218	-0·172167056544734	0·0341738260706806	-5·03798012515915	0·0431864052883999	0·0417275849912537	4·70470281079885e-07	9·92611915556556e-05
chr2	232386963	0·375225223125662	0·586480382133001	-0·211255159007339	0·0419327185062755	-5·03795524193652	0·0417569983142905	0·0918540263129602	4·70531432543822e-07	9·92611915556556e-05
chr16	3443386	0·238112393297395	0·418081613247042	-0·179969219949647	0·035727190617201	-5·0373179878017	0·0350519462991818	0·0342666878046651	4·72100123583397e-07	9·95250049613848e-05
chr20	30922419	0·623042164760356	0·43431314104897	0·188729023711386	0·0374784778309456	5·03566405665372	0·0529991501114707	0·0465454527507484	4·76195079869119e-07	0·000100320674849707
chr6	42554291	0·182787850763484	0·354954907308218	-0·172167056544734	0·0341921241126156	-5·03528403142439	0·0509223022177613	0·0450169173098146	4·77140810299659e-07	0·00010045226855977
chr11	745012	0·405879744588914	0·610132995755105	-0·204253251166192	0·0405658313248879	-5·03510576500569	0·0509750788419496	0·058988331871202	4·77585067898427e-07	0·000100478181396651
chr20	44750741	0·437644550831974	0·249990850919272	0·187653699912702	0·0372708885417492	5·03485983980502	0·0427507054903128	0·0340930410054087	4·78198592757745e-07	0·000100518687580547
chr22	41682293	0·504007813003567	0·341264081106445	0·162743731897122	0·0323239585657677	5·03477108368385	0·0368613566534767	0·0369589216100212	4·78420204788394e-07	0·000100518687580547
chr3	113699014	0·439310370607323	0·255759314111612	0·183551056495711	0·0364653674185361	5·0335721121079	0·0350887500366637	0·0349776653706515	4·8142359882332e-07	0·000101081831289315
chr12	1922416	0·855145428839008	0·655407630871122	0·199737797967886	0·0396872403892284	5·032796334766	0·503885555265047	0·187984727639382	4·83376582651697e-07	0·000101406423891004
chr2	232352301	0·23876420789221	0·1064939322044	0·13227027568781	0·0262822400587029	5·03268653632176	0·0380728276276719	0·0353468966703496	4·83653611708536e-07	0·000101406423891004
chr11	72822165	0·269086050510991	0·436123736807555	-0·167037686296563	0·0331921530055233	-5·0324450561784	0·0373170415578034	0·0347824236690065	4·8426342160607e-07	0·000101406423891004
chr16	49698656	0·270516503954107	0·466043716777129	-0·195527212823021	0·0388533311061834	-5·03244399530787	0·0370948496688805	0·0340162128240394	4·84266102258163e-07	0·000101406423891004
chr2	127695839	0·213186885326111	0·394010945916381	-0·18082406059027	0·0359660167752574	-5·0276365525878	0·0412850240455439	0·0336894429885383	4·96561872393254e-07	0·000103911633506764
chr22	41682284	0·504007813003567	0·341264081106445	0·162743731897122	0·0323802660545082	5·02601589570522	0·0354792629425511	0·0348377835551135	5·00774398392262e-07	0·000104723107094802
chr7	149191333	0·595194219335908	0·394052762741785	0·201141456594123	0·0400336913142477	5·02430452928378	0·0348106507189311	0·0347656609393263	5·05260108051793e-07	0·000105590587190167
chr20	30537734	0·389681286852317	0·194065709022913	0·195615577829405	0·0389377752562132	5·02379955049411	0·0617223518123377	0·0600452611291737	5·06591108880289e-07	0·000105798069853052
chr1	161346488	0·0176005197657139	0·268517014591569	-0·250916494825855	0·0499488141463988	-5·02347251108754	0·0318079163708298	0·0340231634474964	5·07454908224584e-07	0·000105907768961532
chr2	187003454	0·884942857982276	0·674571579878171	0·210371278104105	0·0418824333601033	5·02290008546882	0·0347061722655796	0·03540360696158	5·08970258726983e-07	0·00010615321235464
chr7	16851462	0·538557102638983	0·321740625733448	0·216816476905535	0·043175911070793	5·02170009916025	0·0352424170976997	0·0373334503097618	5·12161090725175e-07	0·00010674754213864
chr2	130037413	0·693619924142502	0·48141385704137	0·212206067101132	0·0422755354378257	5·01959501880755	0·0382981350265282	0·0390806904025632	5·17805278808028e-07	0·000107852082596042
chr19	47914951	0·16405889635885	0·346468576137547	-0·182409679778696	0·0363422641377205	-5·01921616901598	0·0366190143858096	0·0353739692212094	5·18827407710158e-07	0·000107993079188224
chr8	22690765	0·218242796318034	0·0755653679588848	0·142677428359149	0·0284272873456052	5·01903071596477	0·0360397852237672	0·0550246014839741	5·19328465243395e-07	0·000107994005401068
chr5	14870657	0·293354077736821	0·100852700907792	0·192501376829028	0·0383548411946993	5·01895903705715	0·042946087837353	0·0556129907229993	5·19522252502366e-07	0·000107994005401068
chr10	133745760	0·388143404586848	0·588099919146905	-0·199956514560057	0·0398491174068212	-5·01784048360953	0·0511406395945929	0·0447419513449864	5·2255536304517e-07	0·000108552375605971
chr1	161346686	0·0176005197657139	0·268517014591569	-0·250916494825855	0·0500089816817918	-5·01742859757556	0·0318672923396857	0·0340231634474964	5·23676544052157e-07	0·000108648055517805
chr6	113860192	0·832494359565019	0·637693053904297	0·194801305660722	0·0388250248269213	5·01741612604576	0·0371931592407164	0·034619041006048	5·23710528535835e-07	0·000108648055517805
chr3	113698987	0·439310370607323	0·255759314111612	0·183551056495711	0·0365856916647424	5·0170175318183	0·0349800736093872	0·0335413147389611	5·24797804722822e-07	0·000108801470387091
chr16	49698659	0·270516503954107	0·466043716777129	-0·195527212823021	0·0389754816748622	-5·01667213388486	0·0360581174097899	0·0338477290414429	5·25741733267997e-07	0·00010887683380507
chr1	143667527	0·591040944275381	0·349892575229699	0·241148369045682	0·0480697949468638	5·01662986730538	0·0395126919815501	0·0369203489982013	5·25857354807495e-07	0·00010887683380507
chr20	30489182	0·386755095450488	0·20136973341059	0·185385362039898	0·0369583180851765	5·01606598040115	0·0459869512820072	0·0378305651276879	5·27402232442968e-07	0·000109124475008654
chr3	113699184	0·439310370607323	0·255759314111612	0·183551056495711	0·0365995461836078	5·01511837264038	0·0352827110158835	0·0382762112102972	5·30008249572326e-07	0·00010959120347254
chr4	11368896	0·418103403607224	0·254131670543322	0·163971733063902	0·0327029944456673	5·01396694227267	0·0938410882718592	0·0884138391167681	5·3319151162882e-07	0·000110176595005642
chr22	41682296	0·504007813003567	0·341264081106445	0·162743731897122	0·0324592524903341	5·0137855745626	0·0354792629425511	0·0340525430765706	5·33694601180201e-07	0·00011020775900688
chr6	113860189	0·832494359565019	0·637693053904297	0·194801305660722	0·0388712937148297	5·01144384567791	0·035506308734464	0·0354004208085341	5·40231488439836e-07	0·000111484037245341
chr6	42554186	0·182787850763484	0·354954907308218	-0·172167056544734	0·0343575266389113	-5·01104338371518	0·0568972526364436	0·0403779121545341	5·41357071967103e-07	0·000111642673628011
chr20	30922413	0·623042164760356	0·43431314104897	0·188729023711386	0·0376641844490112	5·010835266243	0·0529991501114707	0·0452610696294512	5·41942922960577e-07	0·000111689866679478
chr17	18383035	0·348603769632531	0·150956350437236	0·197647419195295	0·0394452966663616	5·0106713828786	0·0355362561732509	0·0336567112692606	5·42404685038063e-07	0·000111711440750561
chr1	149707856	0·430116670367768	0·243312054361455	0·186804616006313	0·037296034260416	5·0086991743403	0·051953945537976	0·0550062653946101	5·47991469076943e-07	0·000112703670715309
chr11	72822169	0·269086050510991	0·436123736807555	-0·167037686296563	0·0333499718284121	-5·00863050667579	0·0359053471055475	0·0343178673964565	5·48186983837741e-07	0·000112703670715309
chr1	240493148	0·526528777812182	0·332012518561728	0·194516259250455	0·0388369441536284	5·00853667788591	0·0416568678817985	0·0385050198168706	5·48454247628484e-07	0·000112703670715309
chr15	66655043	0·0405934349619132	0·182807518186783	-0·14221408322487	0·028394754035588	-5·00846329031865	0·0392727530761135	0·036282421064566	5·48663373787875e-07	0·000112703670715309
chr19	53682050	0·307395509059241	0·0320258536583862	0·275369655400854	0·0549872406738012	5·00788277474078	0·0349002766927369	0·0330251455427894	5·50320330043995e-07	0·000112956708535519
chr6	42554127	0·176712386471576	0·347266510634269	-0·170554124162693	0·034057838342358	-5·00777889800991	0·0417993128395613	0·0466618797302861	5·50617332167695e-07	0·000112956708535519
chr7	149191380	0·601467732676889	0·397936230355012	0·203531502321876	0·040650913737512	5·00681248239841	0·0408643504919428	0·0375484786386638	5·53387904120104e-07	0·000113380905838665
chr16	90082716	0·127295924136642	0·314005505890432	-0·18670958175379	0·0372911644888856	-5·00680481054534	0·0341406641580255	0·0348071865615902	5·53409951879484e-07	0·000113380905838665
chr17	18383040	0·348603769632531	0·150956350437236	0·197647419195295	0·0394834701485847	5·00582695623017	0·0351990316115256	0·0337382553774882	5·56227103243679e-07	0·000113883495136437
chr21	46661760	0·694290855821903	0·499864096543889	0·194426759278014	0·0388438212143524	5·005345849089	0·0350574208730862	0·0361775830799573	5·57618219564226e-07	0·00011408544650207
chr19	47915009	0·173387424256926	0·352461677667254	-0·179074253410329	0·0357789701044035	-5·00501419934078	0·0396094577778607	0·0349659422227961	5·5857913385257e-07	0·00011408544650207
chr2	187003405	0·884942857982276	0·674571579878171	0·210371278104105	0·0420323310665715	5·00498717929576	0·0346899719266696	0·0342149002230727	5·58657491396943e-07	0·00011408544650207
chr11	78079016	0·551717943365193	0·332631748729431	0·219086194635762	0·0437736217763388	5·00498212725422	0·0743482380530404	0·0551050435507262	5·58672143383733e-07	0·00011408544650207
chr12	32390974	0·147048322643247	0·275768431783414	-0·128720109140167	0·0257196019953657	-5·00474731931545	0·0385432222148694	0·0489462653999231	5·59353544885752e-07	0·000114150083794438
chr10	133744236	0·416773377514026	0·646648138644623	-0·229874761130597	0·0459405812173007	-5·00374081127273	0·0432813210146032	0·0356690692656037	5·62283472871527e-07	0·000114615029665092
chr22	41682313	0·504007813003567	0·341264081106445	0·162743731897122	0·03252459347228	5·003713022142	0·0356821933054611	0·0340525430765706	5·6236457608964e-07	0·000114615029665092
chr11	78078884	0·551717943365193	0·332631748729431	0·219086194635762	0·0437910973949783	5·00298479984849	0·0637161111370112	0·0642495900727392	5·64493934342548e-07	0·000114974110597177
chr2	130038039	0·643082144533178	0·436422042603903	0·206660101929275	0·0413208650632584	5·00134984136701	0·0352401107404411	0·0373310515471018	5·69302988094428e-07	0·000115878159997643
chr2	119355921	0·517620841964572	0·222777519586185	0·294843322378387	0·0589749994056544	4·99946291394311	0·0350337745923542	0·0341641587013917	5·74902282552137e-07	0·000116941777886599
chr6	113860195	0·832494359565019	0·637693053904297	0·194801305660722	0·0389693085796926	4·99883915729096	0·0345165961644694	0·0354004208085341	5·76764874594187e-07	0·000117212130423087
chr20	30922450	0·623606117411254	0·434009862417439	0·189596254993816	0·0379286041462261	4·99876700610614	0·0506254555543203	0·0553846437762135	5·76980699356405e-07	0·000117212130423087
chr1	149708089	0·343601890777869	0·168481090582359	0·17512080019551	0·0350409418315575	4·99760540219834	0·0390235030491822	0·0388200674564551	5·8046612306392e-07	0·000117837615735092
chr19	47914947	0·16405889635885	0·346468576137547	-0·182409679778696	0·0365002578719358	-4·99749016619817	0·0368702903668958	0·0344588878659249	5·80812996332112e-07	0·000117837615735092
chr7	16850963	0·628338838180077	0·416710579710949	0·211628258469128	0·0423488258845334	4·9972638921831	0·0350536080655167	0·0344904359688929	5·81494687956149e-07	0·000117899461207399
chr19	19514414	0·233389377437486	0·394525107868673	-0·161135730431187	0·0322573412383494	-4·99531964648157	0·0628627971760936	0·5383091055417	5·87383953798591e-07	0·000119016391058308
chr2	187003432	0·884942857982276	0·674571579878171	0·210371278104105	0·0421150146713552	4·99516098345777	0·0345641018026865	0·0342149002230727	5·87867085328053e-07	0·000119037187083253
chr15	66655088	0·0405934349619132	0·182807518186783	-0·14221408322487	0·0284756018306583	-4·99424328485149	0·0391202882023997	0·0370921226871298	5·90669017059234e-07	0·000119527186274211
chr2	113603718	0·0761865674260909	0·218073027964279	-0·141886460538189	0·0284118801434172	-4·9939131033207	0·0425888366249987	0·0351863467932689	5·9168027812025e-07	0·000119654427905033
chr1	161458003	0·111891665681341	0·256298131123805	-0·144406465442463	0·0289320574957401	-4·99122696212412	0·0587828185298665	0·0375239117252874	5·99969485034784e-07	0·00012125236013222
chr21	46661818	0·711743595701955	0·523837588426919	0·187906007275036	0·0376519244661176	4·9906083139025	0·0883037757942655	0·072889878082225	6·01894380539372e-07	0·000121562847817044
chr8	22690889	0·22391320069322	0·0728495163323233	0·151063684360897	0·0302841426889856	4·98821069205432	0·0362577869159645	0·0356797203135853	6·09410866105981e-07	0·000123001523373328
chr19	47915073	0·173387424256926	0·352461677667254	-0·179074253410329	0·0359084720880412	-4·98696388337745	0·036992674708209	0·0350799264691952	6·13355256845557e-07	0·000123717828522477
chr9	113065641	0·139750944614528	0·297349047432466	-0·157598102817938	0·0316123235318811	-4·98533752696161	0·0404517562898952	0·0332351189710476	6·18537378679302e-07	0·000124682708316807
chr8	22690798	0·218242796318034	0·0755653679588848	0·142677428359149	0·0286276635811254	4·98390055321239	0·0376096634782949	0·0415462624342623	6·23151156977366e-07	0·000125531854479651
chr19	47915017	0·173387424256926	0·352461677667254	-0·179074253410329	0·0359320077408239	-4·98369739598143	0·036992674708209	0·0348703494497591	6·2380611644532e-07	0·000125582929286724
chr20	44750745	0·437644550831974	0·249990850919272	0·187653699912702	0·0376710826251995	4·98137262949735	0·0379168850983657	0·0354542534480397	6·31348336616181e-07	0·000127019571103127
chr20	30488638	0·457716181625058	0·262596327957995	0·195119853667062	0·0391854020287822	4·97940160276382	0·0392471757580357	0·0508513072379402	6·37811699398104e-07	0·000128237452905912
chr5	8457974	0·29168348079065	0·14982112200306	0·14186235878759	0·028491455718958	4·97911936079826	0·0349483581468914	0·0339744131126695	6·38742426907503e-07	0·000128342101496937
chr10	103668764	0·249244264294455	0·425942439315462	-0·176698175021007	0·0354999467975767	-4·97742084033402	0·0384821367986314	0·0394819005354349	6·44371208605676e-07	0·000129389986841245
chr19	53681920	0·307395509059241	0·0320258536583862	0·275369655400854	0·0553324326666187	4·97664104269504	0·0348838431640757	0·0314201756117144	6·46971388105502e-07	0·000129805380048633
chr8	22690886	0·22391320069322	0·0728495163323233	0·151063684360897	0·0303550915477952	4·97655176308862	0·0362577869159645	0·0341445462530121	6·47269728895812e-07	0·000129805380048633
chr22	50035295	0·199631829695428	0·402114124512454	-0·202482294817026	0·0406901162984009	-4·97620339377068	0·0508911234574434	0·0342392490210306	6·48435124169798e-07	0·000129955786861722
chr16	3443614	0·237112770197765	0·423999030062419	-0·186886259864654	0·0375604113945895	-4·97561802242598	0·0385483311935298	0·0369016944745125	6·50397914308653e-07	0·000130224184782966
chr3	130727513	0·65825669731301	0·43857143836706	0·21968525894595	0·0441529081931593	4·97555581129277	0·0404862415230757	0·0406774079638108	6·50606848765612e-07	0·000130224184782966
chr1	8898909	0·320965203568809	0·604005580140141	-0·283040376571332	0·056900914896585	-4·97426758578039	0·0455655026936624	0·0391138244581397	6·54947886127506e-07	0·000131009259163256
chr11	72822119	0·268599806506849	0·436693371454021	-0·168093564947172	0·0337988103215232	-4·97335744507343	0·0387442167751666	0·0356118044013014	6·58031673435273e-07	0·00013146654993748
chr4	183627750	0·379294141359749	0·740034403508091	-0·360740262148342	0·072534737300687	-4·97334484928127	0·0344914966570408	0·0357896201321985	6·58074449178331e-07	0·00013146654993748
chr2	190761375	0·220891813664032	0·396243739947988	-0·175351926283955	0·0352605508181233	-4·97303423274453	0·0370678985817057	0·0358426884048286	6·5913016186041e-07	0·00013159342294036
chr9	35036515	0·41144559114393	0·225215461273352	0·186230129870578	0·0374525329444501	4·97243084057349	0·0354460840169297	0·0346100585146872	6·61185616784324e-07	0·000131919602457988
chr6	42554300	0·182787850763484	0·354954907308218	-0·172167056544734	0·0346330521179776	-4·97117770499253	0·0401903282367181	0·0412259011021144	6·65474175741029e-07	0·000132690630629735
chr7	149191394	0·601467732676889	0·397936230355012	0·203531502321876	0·0409544037639514	4·96970981423559	0·0362533979221148	0·0346309292608627	6·70531776745004e-07	0·000133613920228882
chr11	72822162	0·269086050510991	0·436123736807555	-0·167037686296563	0·0336127826360978	-4·96946914823934	0·0354761649351723	0·0351875777470657	6·71364515123222e-07	0·000133694700485522
chr1	147079126	0·313988385470035	0·155393118934407	0·158595266535628	0·0319229172791936	4·96806933866898	0·0346021953925091	0·0345550417264123	6·76227845413796e-07	0·000134577514474663
chr15	36578856	0·466324616420426	0·254802112285172	0·211522504135254	0·0425951668039873	4·96588040395827	0·0389665892947365	0·0363416006078401	6·83900934142781e-07	0·000136018026410532
chr6	42554323	0·182787850763484	0·354954907308218	-0·172167056544734	0·0346737254598735	-4·96534636129528	0·0407829731844033	0·0478149532723806	6·85785658920287e-07	0·000136306217303834
chr2	127695852	0·213186885326111	0·394010945916381	-0·18082406059027	0·036428914484822	-4·96375099690687	0·0361276588215301	0·0336697949391579	6·91445818500984e-07	0·000137343968241636
chr1	147079354	0·290513874226321	0·134114563751732	0·156399310474589	0·0315135500216814	4·9629226274725	0·052703127535613	0·0666933880187893	6·94402500455059e-07	0·000137843743058289
chr10	62924633	0·509660323858699	0·735191397095348	-0·225531073236649	0·045445395890001	-4·96268255166132	0·0496267078939485	0·05581723686323	6·95261672548849e-07	0·000137926777724724
chr11	72822441	0·254073997498494	0·428265286330561	-0·174191288832068	0·0351058892993189	-4·96188224565065	0·0349783720568016	0·0352378795515906	6·98133175079592e-07	0·000138408662499446
chr6	113860141	0·83985465455256	0·64477517460138	0·195079479951179	0·0393182310280751	4·96155281787432	0·0342804415894883	0·0343312924229159	6·99318480806672e-07	0·000138555851022752
chr6	42554286	0·182787850763484	0·354954907308218	-0·172167056544734	0·0347349922283193	-4·95658831339444	0·0442553319639694	0·0450169173098146	7·1741765812628e-07	0·000142051874741666
chr16	808220	0·129604496755999	0·295335796935972	-0·165731300179973	0·0334408035827653	-4·95596045620708	0·0345558402327095	0·0433865215600111	7·19738544468135e-07	0·000142312593260165
chr15	66655057	0·0405934349619132	0·182807518186783	-0·14221408322487	0·0286960554597521	-4·95587567511965	0·0392727530761135	0·0341547338041476	7·20052493221872e-07	0·000142312593260165
chr20	30488275	0·57973146354068	0·382262028328289	0·197469435212391	0·0398456194747289	4·95586309901973	0·0672999419983554	0·0638118159771103	7·20099074406471e-07	0·000142312593260165
chr3	113699173	0·439310370607323	0·255759314111612	0·183551056495711	0·0370463109883758	4·95463790047288	0·0345565148524171	0·0346737889064824	7·24651088672704e-07	0·000143121792385094
chr17	74920272	0·750515572510077	0·515988186837872	0·234527385672205	0·0473363689691024	4·95448617584688	0·0350489193860676	0·0446218986464776	7·25216720813853e-07	0·000143143139089244
chr2	130038008	0·643082144533178	0·436422042603903	0·206660101929275	0·041718977403127	4·95362338180861	0·0352843873528894	0·0348396878668503	7·28441328468905e-07	0·000143688956045089
chr16	90082456	0·114802468709036	0·298473132564261	-0·183670663855225	0·0370802728682745	-4·95332557308044	0·0416756110993258	0·0453754861499326	7·29557562718061e-07	0·000143818459246161
chr20	30488641	0·451825162602746	0·258303095732657	0·193522066870089	0·0390756161522627	4·95250199295662	0·0406260770641873	0·0401289895464605	7·32653058130424e-07	0·000144271596826278
chr15	66655078	0·0405934349619132	0·182807518186783	-0·14221408322487	0·0287157965955078	-4·95246867875911	0·0392727530761135	0·0351215693386338	7·3277853825338e-07	0·000144271596826278
chr15	36578916	0·466324616420426	0·254802112285172	0·211522504135254	0·0427134040502455	4·95213408620937	0·0352234805593336	0·0393634536423504	7·34039951941541e-07	0·000144429054619532
chr6	113860168	0·83985465455256	0·64477517460138	0·195079479951179	0·0393987154462254	4·95141726682536	0·0342804415894883	0·0343583333331553	7·3674940599507e-07	0·000144871050545154
chr2	127695890	0·204887095383058	0·386412407840775	-0·181525312457716	0·0366626238769086	-4·95123625267986	0·0345330639742758	0·0347561516154724	7·37435130586318e-07	0·000144914804207624
chr11	72822443	0·254073997498494	0·428265286330561	-0·174191288832068	0·0351830309464238	-4·9510029166425	0·0351621627726636	0·0344288644179142	7·38319970130748e-07	0·000144997606839607
chr1	207959845	0·0243672314150386	0·162267460432176	-0·137900229017138	0·0278574263173826	-4·95021426050008	0·0336940208565635	0·0339990453071097	7·41318230514488e-07	0·000145495096901986
chr8	22690785	0·218242796318034	0·0755653679588848	0·142677428359149	0·0288347060644813	4·94811454086226	0·0364570758103469	0·0398815618254815	7·49358102965452e-07	0·000146980836638516
chr2	127695910	0·204887095383058	0·386412407840775	-0·181525312457716	0·0366987727164735	-4·94635921097799	0·0346902459842413	0·0337128379418837	7·56143702650933e-07	0·000148218852721326
chr2	127695846	0·213186885326111	0·394010945916381	-0·18082406059027	0·0365582555632721	-4·94618952146976	0·0347260305532545	0·0336894429885383	7·5680280216146e-07	0·000148255157324863
chr2	127695867	0·213186885326111	0·394010945916381	-0·18082406059027	0·0365612292335568	-4·94578722819049	0·0347260305532545	0·0336697949391579	7·58367581718018e-07	0·000148468725180061
chr17	64779010	0·201119310012621	0·0665710200192905	0·134548289993331	0·0272089568268076	4·94499994431124	0·0353152221524549	0·0401658125369121	7·61438862184313e-07	0·000148976775308178
chr4	183627751	0·379294141359749	0·740034403508091	-0·360740262148342	0·0729573887705363	-4·94453362747032	0·0350597404494166	0·0341410978745888	7·63263661787671e-07	0·000149240466749555
chr8	141544984	0·506501709956475	0·262095822776692	0·244405887179782	0·0494383560907036	4·9436491523176	0·0492653988239296	0·0669605764485815	7·66736385702964e-07	0·000149825845133051
chr1	158177812	0·38187587699848	0·200689161370738	0·181186715627742	0·0366609424688454	4·94222743405233	0·0396900577888873	0·0340855922285827	7·7235041041484e-07	0·000150828657207897
chr8	22690808	0·218242796318034	0·0755653679588848	0·142677428359149	0·0288706210206655	4·94195910288945	0·0357922464581142	0·0418331855679199	7·73414418467917e-07	0·000150942221194281
chr20	30922305	0·637718392577559	0·44799709248592	0·189721300091638	0·0383938182502262	4·94145434702943	0·0400688574474734	0·0386162810402192	7·75419743912473e-07	0·00015123923979039
chr1	68050562	0·330802130939609	0·548481853114386	-0·217679722174777	0·0440545299354341	-4·94114277223719	0·0366121478839146	0·0378610166828195	7·76660086604853e-07	0·000151386777641164
chr20	30537668	0·375045868333096	0·171025718661504	0·204020149671592	0·0413022902819731	4·93968126897405	0·0407204388831734	0·0342340457844796	7·82503711819689e-07	0·000152419991283924
chr1	161458298	0·112536468296403	0·256248266929585	-0·143711798633183	0·0290939674686905	-4·93957377204873	0·0336924119836399	0·0325469566269355	7·82935191941321e-07	0·000152419991283924
chr2	232386986	0·383897368464115	0·598461860541031	-0·214564492076917	0·043448773989463	-4·93833248618136	0·0409171451634407	0·0523576794792238	7·87934200144956e-07	0·000153224346418383
chr15	36578847	0·466324616420426	0·254802112285172	0·211522504135254	0·0428330200613652	4·93830469652185	0·049658444036451	0·0355015488213202	7·88046468040856e-07	0·000153224346418383
chr14	59965751	0·456536405482924	0·285421295689978	0·171115109792946	0·0346599924653949	4·9369632715238	0·0367837106506612	0·0344174057773362	7·93484073323125e-07	0·000154179194971137
chr7	3118074	0·267604516403643	0·586452938625946	-0·318848422222303	0·0645854822091023	-4·93684356478128	0·0352146950473511	0·0355706554300506	7·93971069600283e-07	0·000154179194971137
chr13	100975844	0·72998056279846	0·524298354724832	0·205682208073628	0·0416636586113791	4·93672939268594	0·0366443237257479	0·0566138882271289	7·94435817807021e-07	0·000154179194971137
chr14	59965649	0·456536405482924	0·285421295689978	0·171115109792946	0·0346649501238284	4·9362572045163	0·0359100666129556	0·0352654782024371	7·96360688264197e-07	0·000154456944972963
chr2	130037319	0·696786212474389	0·488685869678053	0·208100342796336	0·0421648365419383	4·93540020223614	0·036610391442783	0·0364219852084231	7·99865731044668e-07	0·000155040640867492
chr9	113065605	0·143898342930713	0·302553485855419	-0·158655142924706	0·0321505426273545	-4·93475785972328	0·0345756244774945	0·0382816686980742	8·02502576969357e-07	0·000155455432629803
chr20	44750742	0·437644550831974	0·249990850919272	0·187653699912702	0·0380281956417451	4·93459383875439	0·036479703067875	0·0341018068747314	8·03177231424603e-07	0·0001554898436383
chr3	176131453	0·82825863584894	0·477725101343303	0·350533534505637	0·0710505038305464	4·93358267158316	0·0455745472203282	0·0342889039866485	8·0734846587683e-07	0·000156200708413215
chr2	232352067	0·307781727876278	0·155587629821393	0·152194098054885	0·0308553754790505	4·93249865516038	0·034762402402434	0·0372103721725606	8·11843387843181e-07	0·000156973280813706
chr5	8458057	0·290197667983928	0·14736297201877	0·142834695965159	0·0289602568537817	4·93209354759251	0·0368132987076965	0·0367131924390829	8·13529363298542e-07	0·000157202112859703
chr1	149708225	0·280998986775885	0·125969638664519	0·155029348111366	0·0314405006180868	4·9308803951481	0·0602776835118954	0·0761539291845735	8·18598452001887e-07	0·000158083993773725
chr1	149708166	0·321640522615702	0·149287503459391	0·172353019156311	0·0349552175165594	4·93068077961928	0·0352704654657695	0·0410993951155802	8·1943544340901e-07	0·00015814800750412
chr14	104748300	0·571552634438158	0·825094830694222	-0·253542196256064	0·0514325633322249	-4·92960451180174	0·0346007601349954	0·03378611315524	8·23962474826677e-07	0·000158923667300926
chr15	66655076	0·0405934349619132	0·182807518186783	-0·14221408322487	0·028850344231321	-4·92937214490762	0·0392727530761135	0·0342093385289173	8·24943020504387e-07	0·000158953926573255
chr17	74920392	0·750515572510077	0·515988186837872	0·234527385672205	0·0475779770471538	4·92932655458993	0·0367005612154475	0·0399534686537156	8·25135535117698e-07	0·000158953926573255
chr1	149707947	0·37412941677033	0·19281558250694	0·181313834263391	0·0367892056183486	4·92845200693761	0·0360391176705896	0·0343666507414998	8·28836881651741e-07	0·000159568696562524
chr6	42554105	0·176712386471576	0·347266510634269	-0·170554124162693	0·0346138652954987	-4·92733541043948	0·0531668644626438	0·0346061131790073	8·33585897613046e-07	0·000160346975626349
chr17	6995742	0·174369244946713	0·394015011969943	-0·21964576702323	0·0445782378825746	-4·92719715843879	0·0365808472908958	0·0504074729845805	8·34175719625061e-07	0·000160346975626349
chr14	59965755	0·456536405482924	0·285421295689978	0·171115109792946	0·0347290899892358	4·92714061456786	0·0367837106506612	0·0342364472489934	8·34417067511265e-07	0·000160346975626349
chr2	113603710	0·0761865674260909	0·218073027964279	-0·141886460538189	0·0288158907827179	-4·92389638786678	0·0343406425570467	0·0351863467932689	8·48377682781865e-07	0·000162929658026555
chr20	44750746	0·437644550831974	0·249990850919272	0·187653699912702	0·038118352148432	4·9229226694266	0·0351674863513077	0·0348031957548138	8·52611509887477e-07	0·000163642302474704
chr9	35036434	0·417499544924261	0·231879970586142	0·18561957433812	0·0377089829499038	4·92242324818768	0·044191714227574	0·0498293871993711	8·5479093153852e-07	0·000163960011378928
chr1	149708091	0·343601890777869	0·168481090582359	0·17512080019551	0·0355831073908575	4·92145888980186	0·0358647946131178	0·0369926740866508	8·59014480995353e-07	0·000164669180965658
chr15	66655054	0·0405934349619132	0·182807518186783	-0·14221408322487	0·0289044477578468	-4·92014531522272	0·0337476476697564	0·0341547338041476	8·64799816275268e-07	0·00016567668592913
chr1	161458032	0·111891665681341	0·256298131123805	-0·144406465442463	0·0293517846224852	-4·91985299360093	0·0399405662346754	0·0428454281957087	8·66092373770105e-07	0·000165822766742262
chr20	5504335	0·265786423472625	0·0847252557135237	0·181061167759102	0·0368117566246903	4·91856907577349	0·0359285136630434	0·033410612761959	8·71791531531304e-07	0·000166811844198761
chr14	59965799	0·456536405482924	0·285421295689978	0·171115109792946	0·0347936500222204	4·91799824633708	0·0367837106506612	0·0340966219864254	8·74336956481504e-07	0·000167196634366974
chr1	228623852	0·552867531393444	0·764422923662775	-0·211555392269332	0·0430230880150918	-4·91725262015413	0·0478780186704177	0·0571896700949118	8·77672610914477e-07	0·000167698325889062
chr19	47914901	0·16405889635885	0·346468576137547	-0·182409679778696	0·0370973156715144	-4·91705872721033	0·0343438675084969	0·0365319150896209	8·78542021463948e-07	0·000167698325889062
chr6	158210271	0·662858209773985	0·879587777725748	-0·216729567951763	0·044077128478567	-4·91705279887165	0·0349401143150265	0·0341269618955203	8·78568617030604e-07	0·000167698325889062
chr17	6996137	0·163907538796813	0·371260705881653	-0·207353167084841	0·0421777559810285	-4·9161735199499	0·039325618520112	0·0391897526858887	8·82521812998891e-07	0·000168350183921502
chr20	5504355	0·245136771708602	0·0674510405623516	0·177685731146251	0·0361474355115246	4·91558332235216	0·0344958408947141	0·035142943646475	8·85184914253964e-07	0·000168755298518958
chr14	59965739	0·456536405482924	0·285421295689978	0·171115109792946	0·0348161269708544	4·91482323511147	0·0348247920133423	0·0351622346001175	8·88625996627219e-07	0·000169308146873834
chr21	43657920	0·307345643319668	0·502865407624542	-0·195519764304874	0·0397876108623902	-4·91408657285558	0·0723464137866114	0·0507519150154807	8·91973318102947e-07	0·000169842469049637
chr8	140098241	0·663149814176254	0·45760408095643	0·205545733219824	0·0418329994668605	4·91348303586632	0·0360243628600412	0·034644324895755	8·94724776385569e-07	0·000170262750679985
chr10	63555704	0·807284525371473	0·469654585838262	0·337629939533211	0·0687289105730231	4·91248787036258	0·0358204247774173	0·0343275334081565	8·992794820413e-07	0·000171025463901626
chr1	147079183	0·311311472375706	0·149255726538647	0·162055745837059	0·0329965793764877	4·91128925783547	0·04701005858509	0·0420674540655246	9·04794972701689e-07	0·000171969861983478
chr8	22690860	0·218963305586093	0·0706390150755533	0·14832429051054	0·0302032066765908	4·91087890430852	0·0348694259823628	0·0347389170128804	9·06690713551463e-07	0·000172225543207307
chr14	59965743	0·456536405482924	0·285421295689978	0·171115109792946	0·0348466330452871	4·91052061100316	0·0351836687464173	0·0344174057773362	9·08349074832615e-07	0·000172435851343543
chr16	808222	0·129604496755999	0·295335796935972	-0·165731300179973	0·033751852426732	-4·91028753280253	0·0345558402327095	0·0405269294264898	9·09429445212012e-07	0·000172471900216296
chr7	158973721	0·551629877342137	0·348737199013248	0·20289267832889	0·0413212754092899	4·91012623204934	0·045409306177537	0·0516362882742746	9·10177835091101e-07	0·000172471900216296
chr17	48944249	0·267312119923653	0·458927587987064	-0·191615468063411	0·0390245760238267	-4·91012299394155	0·174836669414176	0·122404202890254	9·10192865065365e-07	0·000172471900216296
chr11	72822140	0·268599806506849	0·436693371454021	-0·168093564947172	0·0342388170417171	-4·90944429366132	0·0350665765202914	0·0348140005313491	9·13348394442861e-07	0·000172871746305909
chr6	127475853	0·848419301840869	0·657557960163198	0·190861341677671	0·0388764652358458	4·90943146502138	0·0371277299822499	0·0368300026332557	9·13408140860124e-07	0·000172871746305909
chr16	3443414	0·239584607732109	0·419471477152694	-0·179886869420585	0·0366439932773277	-4·90904110966215	0·0341448928078059	0·0340004396533244	9·15227930864655e-07	0·000173111434393721
chr8	140098243	0·663149814176254	0·45760408095643	0·205545733219824	0·0418881456752065	4·90701438095615	0·0351284565829397	0·0350547569696691	9·2473255091019e-07	0·0001748035071629
chr6	113860281	0·837003773054367	0·647728955362831	0·189274817691536	0·0385879875749044	4·90501914162092	0·035999121772636	0·0377116219193881	9·34182286975542e-07	0·000176483167834201
chr10	103668707	0·249244264294455	0·425942439315462	-0·176698175021007	0·0360354313121518	-4·90345664216933	0·0384821367986314	0·0350753816337175	9·41647348343648e-07	0·000177786088103359
chr7	2112993	0·0859639847083451	0·246740375010836	-0·160776390302491	0·0327927879046849	-4·90279724827916	0·0515663097747407	0·0424999424041252	9·44814898564494e-07	0·000178276541960921
chr19	52858218	0·414111208456221	0·626216591154773	-0·212105382698552	0·0432704528852237	-4·90185261663816	0·0855370999972991	0·103945374689695	9·49370533730225e-07	0·000179028163571971
chr7	3118088	0·267604516403643	0·586452938625946	-0·318848422222303	0·0650523080830829	-4·90141597766337	0·0353144046868777	0·0337560160559557	9·5148343376258e-07	0·000179318516748387
chr1	147077634	0·452115466988269	0·270089423081033	0·182026043907235	0·037140526126982	4·90100876021237	0·0889687892035654	0·083965630436368	9·53458042089293e-07	0·000179582473265207
chr1	161458293	0·112536468296403	0·256248266929585	-0·143711798633183	0·0293278109284277	-4·90018839059963	0·0326675380666079	0·0318910900177597	9·57448022650661e-07	0·000180225476258839
chr22	41682361	0·504921002210459	0·342352754644542	0·162568247565917	0·0331785993246413	4·89979236239729	0·035582530490463	0·0347867160297818	9·59379908516845e-07	0·000180480532916277
chr13	100975832	0·734388346033774	0·527111555830579	0·207276790203195	0·0423081635129889	4·89921502122302	0·0362798760940693	0·0378195380220343	9·62202991133749e-07	0·000180902836037993
chr12	32391031	0·147048322643247	0·275768431783414	-0·128720109140167	0·0262811846499882	-4·89780467868766	0·0428752896711442	0·0403563956846614	9·69132953231146e-07	0·000182096298510213
chr14	59965839	0·455800389787557	0·283728732381284	0·172071657406274	0·0351378379636792	4·89704738191742	0·0349103921052513	0·0409972436778807	9·7287386296319e-07	0·000182689477434841
chr22	50035086	0·188894207291995	0·391306563457252	-0·202412356165257	0·0413351930229346	-4·89685281142753	0·0380404973298428	0·0395182778623961	9·73837248450659e-07	0·000182760684862654
chr8	22690829	0·218242796318034	0·0755653679588848	0·142677428359149	0·0291392066654296	4·89640744160754	0·034810262095618	0·0362624526807472	9·76045885954842e-07	0·000182970067390988
chr7	158973580	0·560691107582699	0·358511767718306	0·202179339864393	0·041291493961032	4·89639197979118	0·0479634513249598	0·0442672172329264	9·76122649331968e-07	0·000182970067390988
chr9	113065431	0·134090878297888	0·290031814741657	-0·155940936443769	0·0318496966041118	-4·89615139453596	0·0899440697447513	0·0376264228751052	9·77317833492535e-07	0·000183084402547688
chr9	113082830	0·135233849785626	0·282873135076376	-0·147639285290749	0·0301572187321197	-4·89565322990156	0·0619194428416532	0·0542858950479116	9·79797105699092e-07	0·000183439009650894
chr9	113065795	0·132703322903631	0·288643890825735	-0·155940567922104	0·0318561338712863	-4·89515044581922	0·0385251498709858	0·0403865949494109	9·82305506475828e-07	0·000183798642813662
chr5	8457899	0·285119111593946	0·144708429170711	0·140410682423236	0·0286877646669369	4·89444486363418	0·0338820862472572	0·0343177836911081	9·8583609867487e-07	0·000184348993402353
chr20	44750369	0·454469891241796	0·257238459796488	0·197231431445308	0·0403081279449438	4·89309331643243	0·0473537674981469	0·0489635455809907	9·92633110039029e-07	0·000185509134155544
chr6	42554133	0·176712386471576	0·347266510634269	-0·170554124162693	0·0348601263264279	-4·89252742705623	0·0468711414970657	0·0362562761203196	9·95492379549225e-07	0·000185932420576022
chr20	30488658	0·451825162602746	0·258303095732657	0·193522066870089	0·0395560767318041	4·89234734228565	0·0391242015387853	0·0360343716809343	9·96403955706798e-07	0·000185991639815635
chr19	1796788	0·712238199206997	0·501727386206247	0·210510813000751	0·0430683002309903	4·88783657287861	0·0518026370151062	0·0735674604865836	1·01950104703572e-06	0·000190126506116952
chr8	140098288	0·663149814176254	0·45760408095643	0·205545733219824	0·0420529455371529	4·88778444873092	0·0350153110823913	0·0345459901583816	1·01977093360092e-06	0·000190126506116952
chr5	8458007	0·291296537947754	0·148371453458606	0·142925084489149	0·0292463932949142	4·88693026343192	0·0350811983247053	0·0345788416485622	1·02420351359997e-06	0·000190761600318809
chr1	228623739	0·539469729891376	0·750435262252656	-0·21096553236128	0·0431696639932794	-4·88689308293257	0·0392519877995957	0·0632747901804871	1·02439687302611e-06	0·000190761600318809
chr22	30922242	0·404012127858031	0·218497915190826	0·185514212667205	0·0379643187958707	4·88654132488697	0·0563141388186256	0·0364306241510382	1·02622795145304e-06	0·000190886353552914
chr1	149708084	0·343601890777869	0·168481090582359	0·17512080019551	0·0358374554802253	4·88652996840525	0·0358647946131178	0·0345500491101195	1·026287120145e-06	0·000190886353552914
chr9	131318494	0·945699927450155	0·670200733706887	0·275499193743268	0·0563806826065684	4·88641110760819	0·0453199099209323	0·0368173522360501	1·02690659684856e-06	0·000190888085623459
chr7	42541757	0·19988136469638	0·00309511918490375	0·196786245511476	0·0402769499993851	4·88582788702918	0·0358732806486951	0·0515797527093245	1·02995143529964e-06	0·000191340389952012
chr18	80159927	0·153387454163588	0·303113526539708	-0·14972607237612	0·030657465315384	-4·88383729169506	0·0345026956087049	0·0354862349126767	1·04040938079157e-06	0·000193168518428783
chr10	133744172	0·42164249065079	0·648871032453533	-0·227228541802743	0·0465293452230771	-4·88355339438657	0·0386889187172093	0·0415599994163115	1·04190918786809e-06	0·000193221801025209
chr1	147078917	0·321205790411904	0·173375649708645	0·147830140703259	0·0302710459273532	4·88354915314235	0·0380188580899481	0·0413712448967155	1·04193160979497e-06	0·000193221801025209
chr6	110399876	0·67163974036991	0·479946970888163	0·191692769481747	0·0392606201980832	4·88257109833191	0·0348452156683036	0·0348981529023572	1·04711465340351e-06	0·00019406793718799
chr16	3443290	0·240823467796753	0·420801156615751	-0·179977688818998	0·0368674561673	-4·88174958430224	0·0363046585760187	0·0345213521905511	1·05148730144508e-06	0·000194762964946826
chr8	22690810	0·218242796318034	0·0755653679588848	0·142677428359149	0·029231595587502	4·88093193312209	0·0348453322398718	0·0362624526807472	1·05585683635898e-06	0·000195353485940928
chr16	3443315	0·240823467796753	0·420801156615751	-0·179977688818998	0·0368737273410808	-4·88091933734309	0·0359005382486333	0·034513114730804	1·05592428479771e-06	0·000195353485940928
chr11	744935	0·372337582854312	0·572775056419469	-0·200437473565157	0·0410732412974929	-4·88000136423106	0·0537775015610666	0·0724270467592881	1·06085106765304e-06	0·000196148979883009
chr16	3443342	0·240823467796753	0·420801156615751	-0·179977688818998	0·0368957567192832	-4·8780050830326	0·0352678998744779	0·033834424156053	1·07164163990031e-06	0·000198027095167095
chr1	143652759	0·277579933301318	0·126355765254298	0·15122416804702	0·0310029385840677	4·87773659380579	0·0368669631345998	0·0359124493161447	1·07310094859407e-06	0·00019817970039245
chr20	30488637	0·457716181625058	0·262596327957995	0·195119853667062	0·0400086638397708	4·87694001600479	0·0457745181617987	0·0383290343247734	1·07744181891057e-06	0·000198863976826381
chr3	176131441	0·82825863584894	0·477725101343303	0·350533534505637	0·0718813569840488	4·87655699910373	0·0394595322153774	0·0342864115675617	1·07953504231983e-06	0·000199132841618297
chr2	130037321	0·696786212474389	0·488685869678053	0·208100342796336	0·0426781406421715	4·87604051313112	0·0354079623342331	0·0340456775902167	1·08236388457178e-06	0·000199537003062244
chr11	85682776	0·20994618025051	0·0679433077024412	0·142002872548069	0·0291341362869211	4·8741061396015	0·035253976982326	0·0336790838951565	1·09302215655616e-06	0·000201383217086056
chr12	113940247	0·0193065681124871	0·266224093221637	-0·24691752510915	0·0506617297431451	-4·87384711025504	0·0324257468631788	0·0350981991330232	1·094457036642e-06	0·000201528899671771
chr8	22690802	0·218242796318034	0·0755653679588848	0·142677428359149	0·0292772272338139	4·87332448594596	0·0348453322398718	0·0342644539762883	1·0973576081439e-06	0·000201924783542598
chr2	190761099	0·221039433943984	0·39467275608255	-0·173633322138566	0·0356300479938513	-4·87322728749986	0·0349183074180967	0·0342543580573304	1·09789787597758e-06	0·000201924783542598
chr17	74920289	0·750515572510077	0·515988186837872	0·234527385672205	0·0481286299563812	4·87292877201692	0·0378194442002749	0·0376455503118319	1·0995587451603e-06	0·000202111430521248
chr6	134406691	0·981386987110611	0·744127808677417	0·237259178433194	0·0487022374941014	4·87162788900469	0·0319658643787276	0·0362749262718964	1·10682481843094e-06	0·000203327553712076
chr17	76245753	0·744243121384509	0·988605089455399	-0·24436196807089	0·050173245702237	-4·87036396889896	0·0362344557026014	0·057769246032938	1·11392867726638e-06	0·000204478038886201
chr17	74920324	0·750515572510077	0·515988186837872	0·234527385672205	0·0481547923999095	4·87028131539917	0·038494387737741	0·0352762166415219	1·1143947562258e-06	0·000204478038886201
chr10	103668747	0·249244264294455	0·425942439315462	-0·176698175021007	0·0362850377391684	-4·86972554062602	0·0364321989291755	0·0345228423327236	1·11753361928782e-06	0·00020481373180629
chr10	103668752	0·249244264294455	0·425942439315462	-0·176698175021007	0·0362850377391684	-4·86972554062602	0·0364321989291755	0·0345228423327236	1·11753361928782e-06	0·00020481373180629
chr1	161458021	0·111891665681341	0·256298131123805	-0·144406465442463	0·0296577423324734	-4·8690983900129	0·03953433400755	0·0401321067199451	1·12108581022542e-06	0·00020534445695058
chr9	113082168	0·122992706938053	0·274905627382881	-0·151912920444827	0·031208964184192	-4·86760533122001	0·0385004271382676	0·0376403007438323	1·12958629582561e-06	0·00020678038846703
chr7	158973728	0·551629877342137	0·348737199013248	0·20289267832889	0·0417014858692567	4·86535849022269	0·0422266529813927	0·0516362882742746	1·14249531349529e-06	0·000209021187918749
chr1	158177782	0·38187587699848	0·200689161370738	0·181186715627742	0·0372526974542187	4·86372069701554	0·0353473154275701	0·0337975812151345	1·15199442947672e-06	0·000210534736474919
chr22	41682404	0·506260385684757	0·342502358309486	0·163758027375271	0·0336694333454979	4·86370013106169	0·0357070662300262	0·0354232541322644	1·15211419270462e-06	0·000210534736474919
chr3	125990897	0·269351192467866	0·0972056776881421	0·172145514779724	0·0354039726926177	4·86232198500195	0·0413179311627307	0·0712080457237083	1·16016700902248e-06	0·000211882526720173
chr8	22690822	0·218242796318034	0·0755653679588848	0·142677428359149	0·0293448196391725	4·86209934542207	0·0346828068899347	0·0342494910676811	1·16147301280464e-06	0·000211936457430622
chr2	130037982	0·643082144533178	0·436422042603903	0·206660101929275	0·0425051983707099	4·86199594051732	0·0371313598690816	0·0382505601036161	1·16208006693858e-06	0·000211936457430622
chr10	103668750	0·249244264294455	0·425942439315462	-0·176698175021007	0·0363432513288173	-4·86192535231155	0·0350106853264241	0·0350753816337175	1·16249464099367e-06	0·000211936457430622
chr10	103668770	0·249244264294455	0·425942439315462	-0·176698175021007	0·0363490444466646	-4·86115048444476	0·0359090383072454	0·0343865831453007	1·1670549096928e-06	0·000212643929721994
chr12	113940341	0·0193065681124871	0·266224093221637	-0·24691752510915	0·0507970220151057	-4·86086615541601	0·0324085574339563	0·0345979831758405	1·16873256166266e-06	0·000212825655249405
chr6	127475844	0·848419301840869	0·657557960163198	0·190861341677671	0·0392670842551338	4·86059368293224	0·0369597502799015	0·0348679379449986	1·17034243250683e-06	0·000212954490170608
chr22	50034418	0·332919518655008	0·548877339890895	-0·215957821235888	0·0444310477787312	-4·86051605875622	0·0467619820875467	0·0503787595956767	1·17080145596233e-06	0·000212954490170608
chr10	103668848	0·237195340830604	0·411576108899621	-0·174380768069017	0·0358803121454596	-4·8600683116154	0·035652929217665	0·0367032804795801	1·17345255081834e-06	0·00021331267296099
chr19	47915018	0·173387424256926	0·352461677667254	-0·179074253410329	0·0368539638000972	-4·85902288235971	0·0342176507268082	0·035648883146094	1·179665005537e-06	0·000214317455277139
chr14	59965648	0·456536405482924	0·285421295689978	0·171115109792946	0·0352333602566814	4·85662192156358	0·0344802340808582	0·0347825545818215	1·1940527156492e-06	0·000216750706749945
chr6	168133009	0·0705304521112063	0·234071048446657	-0·16354059633545	0·0336749253217038	-4·85645015610612	0·0553983183484963	0·0519963337794724	1·1950884624702e-06	0·000216750706749945
chr1	149708167	0·321640522615702	0·149287503459391	0·172353019156311	0·0354895650336646	4·85644213990282	0·0429109156008315	0·0351689680037973	1·19513682133329e-06	0·000216750706749945
chr16	49698701	0·268168414575667	0·461302366863222	-0·193133952287556	0·0397799663873532	-4·85505569328376	0·0350690969894042	0·0355739843070256	1·20352913567773e-06	0·000218146280132891
chr1	8898879	0·320965203568809	0·604005580140141	-0·283040376571332	0·0583029688500446	-4·85464775043124	0·041494660698998	0·0354343550254186	1·20600923487794e-06	0·000218469236307967
chr12	32391045	0·147048322643247	0·275768431783414	-0·128720109140167	0·026520061880714	-4·85368811427152	0·0495911854164143	0·0346803720720051	1·21186277043079e-06	0·00021940256489639
chr1	147079165	0·312819172268781	0·151380724394517	0·161438447874264	0·0332674511182714	4·8527447233731	0·0401361435827349	0·0407295413792317	1·2176438513873e-06	0·000220321703860592
chr5	8457917	0·28931867381381	0·14763315122424	0·14168552258957	0·0291991634231921	4·85238294454124	0·03395066855788	0·0339300802153509	1·21986785551283e-06	0·000220596531210187
chr2	74909206	0·133471135402811	0·316852943450884	-0·183381808048074	0·037799223093154	-4·85147029599365	0·0517666803472725	0·0486310862831292	1·22549566117708e-06	0·000221486216702637
chr22	41682391	0·506260385684757	0·342502358309486	0·163758027375271	0·03375933156056	4·85074851323728	0·0361642931727423	0·0347241745675382	1·229964181768e-06	0·000222165475966267
chr12	32391006	0·147048322643247	0·275768431783414	-0·128720109140167	0·0265537912453146	-4·84752282455632	0·0424014090078521	0·0370694622419027	1·25012653310976e-06	0·000225677054531903
chr17	8253602	0·978675129206981	0·728500980477861	0·25017414872912	0·0516197308590088	4·84648301271526	0·0330996293693354	0·0361135925164049	1·25669342961163e-06	0·000226731700907561
chr22	50035158	0·181238201745176	0·388831310916715	-0·207593109171539	0·0428372617875933	-4·84608727329212	0·0346780876327382	0·0374128566282596	1·25920141601569e-06	0·00022705324806701
chr1	68050608	0·330802130939609	0·548481853114386	-0·217679722174777	0·044920023075824	-4·84593967833317	0·0354816772519403	0·0344707327357813	1·26013802667727e-06	0·000227091244949253
chr15	24773347	0·415789452848084	0·242400642258862	0·173388810589221	0·0357824838575441	4·84563372625306	0·062272286030606	0·0602328563882372	1·2620816775947e-06	0·000227310573742355
chr14	104748160	0·520738936961873	0·789813785298642	-0·269074848336768	0·055531859298552	-4·84541399721843	0·0349544028875708	0·0337189389522524	1·26347935009132e-06	0·000227431371828549
chr1	180953703	0·238344396110522	0·084569353108687	0·153775043001835	0·0317422148987459	4·84449631168965	0·0348831821546427	0·0391534532071926	1·26933275929451e-06	0·000228353620326054
chr13	100975780	0·734388346033774	0·527111555830579	0·207276790203195	0·0427995541893881	4·84296610394573	0·0365631069591368	0·0356175007901492	1·2791511663658e-06	0·000229987703990829
chr9	113060591	0·108234593690159	0·26456774325545	-0·156333149565291	0·0322821728488371	-4·84270839814062	0·0466832477723611	0·045467794081298	1·28081187817707e-06	0·000230033970430938
chr1	147079175	0·309662435801228	0·148659028388118	0·16100340741311	0·033246634039843	4·84269797718958	0·0376351383763804	0·0447724557045971	1·28087907664352e-06	0·000230033970430938
chr12	32391041	0·147048322643247	0·275768431783414	-0·128720109140167	0·0265824637473763	-4·84229416668993	0·0433587042446754	0·0375429909069925	1·28348562188734e-06	0·000230369837263677
chr1	143667775	0·427994971257443	0·230516195816158	0·197478775441285	0·040785258827733	4·84191546449141	0·0586686117939298	0·0342049138804019	1·28593473185047e-06	0·000230677077439922
chr19	47915014	0·173387424256926	0·352461677667254	-0·179074253410329	0·0369889523396243	-4·84129022541944	0·0338601504053516	0·0348176650312486	1·2899880641365e-06	0·000231271573582184
chr3	130727501	0·65825669731301	0·43857143836706	0·21968525894595	0·0453909183102634	4·83985050587259	0·0380709265712887	0·0343050966589918	1·29936833599808e-06	0·000232819865871702
chr19	47915074	0·173387424256926	0·352461677667254	-0·179074253410329	0·0370036993220775	-4·83936083934959	0·0338093098875417	0·0352175347125577	1·30257360882218e-06	0·000233260587177557
chr2	130037989	0·643082144533178	0·436422042603903	0·206660101929275	0·0427050805965563	4·83923924372455	0·0389820371316882	0·0358253814348773	1·30337073084024e-06	0·000233269807226073
chr2	190761100	0·221039433943984	0·39467275608255	-0·173633322138566	0·0358824235645449	-4·83895191266099	0·0351648775233212	0·0345002809960644	1·30525619886394e-06	0·000233473691278438
chr1	8898837	0·320965203568809	0·604005580140141	-0·283040376571332	0·0584982527250345	-4·83844154972861	0·0415281115396224	0·0343784628477907	1·3086116735484e-06	0·000233940134991198
chr2	187003150	0·898047743680617	0·68353534614696	0·214512397533658	0·0443409891126592	4·83779008602258	0·0514750676576138	0·0443502878157766	1·31290689741067e-06	0·000234573948677463
chr10	133748411	0·311458905369124	0·527178337913701	-0·215719432544576	0·0446097847498503	-4·83569767830589	0·0522828217919576	0·0686637612817892	1·32679445108884e-06	0·000236919899337779
chr1	8899073	0·320965203568809	0·604005580140141	-0·283040376571332	0·0585398753236022	-4·83500135602808	0·0410113923987215	0·0387396125280826	1·3314472757905e-06	0·000237615108892886
chr20	46210405	0·453307690014812	0·279738611681585	0·173569078333227	0·0359179435818011	4·83237794329549	0·110669252870675	0·091253179444544	1·34911825751917e-06	0·000240631470644299
chr15	36578975	0·466324616420426	0·254802112285172	0·211522504135254	0·0437901202097794	4·83037048361461	0·0363875726194329	0·0425875900483878	1·36279237271661e-06	0·000242931911924372
chr19	47915020	0·173387424256926	0·352461677667254	-0·179074253410329	0·0370781497726303	-4·82964372571024	0·0338601504053516	0·0348322827343999	1·36777557901007e-06	0·000243645592511616
chr22	41682393	0·506260385684757	0·342502358309486	0·163758027375271	0·0339074451994938	4·82955959706796	0·0347704134690697	0·0347241745675382	1·36835355954479e-06	0·000243645592511616
chr6	127475817	0·848419301840869	0·657557960163198	0·190861341677671	0·0395225326456549	4·82917791197409	0·0347728205065354	0·0344072027281986	1·37097876374959e-06	0·000243974171389515
chr15	66654988	0·033760965822983	0·175495399509532	-0·141734433686549	0·0293529316663975	-4·82862956577529	0·0724775018550632	0·0356944802951528	1·37475873114255e-06	0·000244507757112991
chr1	149708030	0·353227395250775	0·177549598428153	0·175677796822622	0·0363938167652481	4·82713308020978	0·0351181254576759	0·034876587585853	1·38512566863929e-06	0·00024621159662318
chr5	14870557	0·291581223099536	0·0922391800390199	0·199342043060516	0·0413059431059389	4·82598938727185	0·0372446320545902	0·0421768480447428	1·39309926951874e-06	0·000247488317530453
chr9	113065609	0·143898342930713	0·302553485855419	-0·158655142924706	0·0328900740851552	-4·82380010801844	0·0359452830352491	0·0327904509590716	1·40848578293278e-06	0·000250079768293515
chr20	30488217	0·609952907964148	0·408017234819241	0·201935673144907	0·0418640713965439	4·82360330489923	0·0795829754525505	0·0691397138848007	1·40987691620668e-06	0·000250184777994618
chr19	13702596	0·322523584836522	0·171345492037862	0·15117809279866	0·031353063138662	4·82179658587297	0·0744930915543762	0·130192713212631	1·42270988259065e-06	0·000252318888117254
chr20	30537679	0·375045868333096	0·171025718661504	0·204020149671592	0·0423251197220854	4·82030886176404	0·0347403832381534	0·0338998901328276	1·43336131181055e-06	0·000254056338584098
chr2	207768174	0·148032335661527	0·311660858355183	-0·163628522693656	0·0339464049903598	-4·82020180752937	0·07362884751799	0·0609980622249357	1·43413072185291e-06	0·000254056338584098
chr10	103668889	0·232874160428557	0·407887153522777	-0·17501299309422	0·0363187068825206	-4·81881124403276	0·0389657432520389	0·0369827474706058	1·44416100145735e-06	0·000255688419254629
chr4	2019633	0·00400648704432331	0·173436152495601	-0·169429665451278	0·0351699686517361	-4·81745284248111	0·0517502684677289	0·036727254177926	1·45402440601658e-06	0·000257289125197438
chr9	113065829	0·133086961817215	0·286567641319002	-0·153480679501787	0·0318644089991002	-4·81668056376382	0·035803700021896	0·0345210440380201	1·45966079824252e-06	0·000258140475832548
chr9	113065939	0·121588829031218	0·272245075668661	-0·150656246637443	0·0312809120168524	-4·81623574646025	0·042347127899871	0·0435646210533124	1·46291677781228e-06	0·000258570127224994
chr1	143652983	0·308336625374327	0·152087403950851	0·156249221423476	0·0324572328158401	4·81400316256233	0·0347071118189387	0·034703809170188	1·47936464386546e-06	0·000261329639039739
chr6	42554258	0·182787850763484	0·354954907308218	-0·172167056544734	0·0357675297544637	-4·81350145583504	0·034488953913078	0·0349261749531108	1·48308520407944e-06	0·000261839027562439
chr10	103668824	0·237195340830604	0·411576108899621	-0·174380768069017	0·0362285883129016	-4·81334703309202	0·035652929217665	0·0344378549381612	1·48423218292632e-06	0·000261893731377299
chr22	50061703	0·202848044314073	0·406475858454561	-0·203627814140488	0·0423193010391625	-4·81170078759216	0·0371591516467761	0·0364500206449608	1·4965128439972e-06	0·000263911811559184
chr6	127475806	0·854444273532208	0·661983350439136	0·192460923093072	0·0400015093163426	4·81134153141672	0·0397816969559659	0·036866218837164	1·49920577939851e-06	0·000264237763643654
chr12	32391072	0·147048322643247	0·275768431783414	-0·128720109140167	0·0267596434069939	-4·81023260222235	0·0347024999757173	0·038912920141353	1·50754758005186e-06	0·000265558410910182
chr6	292124	0·16651403143084	0·320171921271954	-0·153657889841115	0·0319535206384405	-4·80879373449265	0·0339889993624424	0·0331487450610803	1·51843784386196e-06	0·00026732623755694
chr6	127475970	0·852538035260296	0·658305483148199	0·194232552112097	0·0403934330837152	4·80851805068292	0·0351812486880806	0·0350412844049832	1·52053300997781e-06	0·000267544539129655
chr2	207768108	0·148032335661527	0·311660858355183	-0·163628522693656	0·0340337796771341	-4·80782693682393	0·049612308125223	0·076343262684296	1·52579762270143e-06	0·000268319960016456
chr3	125990956	0·280886184178814	0·107968634645797	0·172917549533017	0·0359672341677631	4·80764099698275	0·0349785053858602	0·0343516925512915	1·52721702263008e-06	0·000268418687572333
chr22	41682234	0·51529264763847	0·353045352014626	0·162247295623845	0·0337530405358441	4·80689422487866	0·0356903757242254	0·0345016722024869	1·5329304184166e-06	0·000269271579230981
chr14	30690773	0·705958333182236	0·483652512676724	0·222305820505512	0·0462722984291479	4·80429604865872	0·0346187881421675	0·0368397331021221	1·55296906734918e-06	0·000272638447706503
chr9	35036546	0·40694624618243	0·219458225012602	0·187488021169828	0·0390328280796634	4·80334196607987	0·0386017843340201	0·039068777603081	1·56039053225408e-06	0·000273787715560343
chr2	232386843	0·375225223125662	0·586480382133001	-0·211255159007339	0·0439840692564514	-4·80299259660593	0·0502006113547024	0·0553616362574378	1·56311667064519e-06	0·000274112310011959
chr22	41682233	0·51529264763847	0·353045352014626	0·162247295623845	0·033783328471361	4·80258467608914	0·0350430847393988	0·0343784126533839	1·56630547832951e-06	0·000274423471740002
chr21	43657924	0·307345643319668	0·502865407624542	-0·195519764304874	0·040713219499688	-4·80236558807078	0·0541244193028785	0·0537353921832957	1·56802071973637e-06	0·000274423471740002
chr3	130727510	0·65825669731301	0·43857143836706	0·21968525894595	0·0457455603615445	4·80232960771918	0·0350114572447992	0·0344682235533632	1·56830258269251e-06	0·000274423471740002
chr4	7635665	0·214677058691667	0·415084798891524	-0·200407740199857	0·0417314666663197	-4·80231720112537	0·0802706868611742	0·0826196537502141	1·56839978478657e-06	0·000274423471740002
chr21	45251334	0·48268049618071	0·82433360001016	-0·34165310382945	0·0711492341236726	-4·80192243862504	0·0369841820734948	0·036904040062401	1·57149566110608e-06	0·000274811460642847
chr11	745064	0·405879744588914	0·610132995755105	-0·204253251166192	0·0425381053333873	-4·80165370707937	0·0409070075618521	0·0493716808781144	1·57360651499902e-06	0·000275026858881508
chr20	30489794	0·585212013612076	0·393056840062222	0·192155173549854	0·0400247673558783	4·80090669463023	0·0721335693803249	0·0665808266801181	1·57948853656188e-06	0·000275900753879272
chr17	64779188	0·204377072237548	0·0723679245972107	0·132009147640337	0·0275002021339404	4·80029735772062	0·0562100583693894	0·178757623217294	1·58430213871884e-06	0·000276587149102552
chr20	30537449	0·37308961652525	0·175635055548217	0·197454560977034	0·0411402978541633	4·7995413566762	0·0341659413096283	0·0411296014789881	1·59029395323847e-06	0·000277478356045061
chr1	240493079	0·519944113851065	0·324879710424647	0·195064403426419	0·0406480242972765	4·79886554878605	0·035883412004328	0·0393561169370702	1·5956686185515e-06	0·000278260947774795
chr22	41682235	0·51529264763847	0·353045352014626	0·162247295623845	0·0338152173199473	4·79805568270403	0·0350430847393988	0·0340740871213381	1·60213244383048e-06	0·000279232495072442
chr12	3838997	0·361162353360724	0·198274012368846	0·162888340991878	0·0339575641589893	4·79682053251037	0·0421547658558183	0·0448000311850397	1·61203910110964e-06	0·000280802670748801
chr1	161457299	0·142114504063253	0·298463204070386	-0·156348700007134	0·0325953024988822	-4·79666356869966	0·0394070916330634	0·0403651000094495	1·61330225549461e-06	0·000280866316485655
chr22	41682228	0·51529264763847	0·353045352014626	0·162247295623845	0·0338302891079679	4·79591809298583	0·0349440966550914	0·0345445490003368	1·6193144157383e-06	0·000281607983495828
chr20	30922340	0·631280417615744	0·440984862817978	0·190295554797766	0·0396786993088586	4·79591211688941	0·0367889082245132	0·0415121860580799	1·61936269904776e-06	0·000281607983495828
chr9	33720105	0·713841227512957	0·420839105082747	0·293002122430211	0·0611173390366727	4·79409161211025	0·0628237643654612	0·0387080253741508	1·63413589738359e-06	0·00028397670951157
chr10	62924690	0·509660323858699	0·735191397095348	-0·225531073236649	0·047044345391124	-4·79401023356998	0·037525207664564	0·0588531197139571	1·63479929112421e-06	0·00028397670951157
chr17	43360383	0·297492047597962	0·132618954034413	0·164873093563549	0·0343981405049461	4·79308157776267	0·0351570631233699	0·0343681381204001	1·64238800185911e-06	0·00028513660333941
chr22	41682420	0·505727423733617	0·3408943358306	0·164833087903017	0·0344015262426121	4·79144694745677	0·0370210160914117	0·0348498696033878	1·65582806369136e-06	0·000287310505957654
chr12	32391052	0·147048322643247	0·275768431783414	-0·128720109140167	0·0268712520861363	-4·7902534920052	0·0424014090078521	0·034130658048534	1·66570745038612e-06	0·000288772071269035
chr8	100229386	0·370977267760639	0·151668348418031	0·219308919342608	0·045783171960846	4·79016437590131	0·0356354850542792	0·0337083918836258	1·66644741950552e-06	0·000288772071269035
chr6	149451152	0·192197342629826	0·0689544397924579	0·123242902837368	0·0257286949263896	4·79009538532634	0·103161885561736	0·0554436808296921	1·66702049472067e-06	0·000288772071269035
chr17	74920269	0·750515572510077	0·515988186837872	0·234527385672205	0·0489623099287836	4·7899575410827	0·0352533294203083	0·0345416407092091	1·6681660752982e-06	0·000288810598870401
chr12	32390985	0·147048322643247	0·275768431783414	-0·128720109140167	0·0268762066990107	-4·7893704115955	0·0419379112799106	0·0344463424462974	1·6730540063949e-06	0·000289472819169577
chr2	74909117	0·129786245266314	0·32141412515892	-0·191627879892606	0·0400118685030595	-4·78927595890586	0·037109915135931	0·034027106527992	1·67384162187192e-06	0·000289472819169577
chr17	7408695	0·483137693437074	0·676031154343464	-0·19289346090639	0·0402904091008032	-4·78757761986945	0·0475523619569395	0·061026355691311	1·688064574162e-06	0·000291771236371745
chr9	113065777	0·132703322903631	0·288643890825735	-0·155940567922104	0·0325738396731257	-4·78729463541749	0·0377731521395172	0·0346131896442667	1·6904457242886e-06	0·000292021465216188
chr14	30690776	0·705958333182236	0·483652512676724	0·222305820505512	0·0464508428119377	4·78582964372781	0·0346187881421675	0·0356288522315634	1·70282448522839e-06	0·000293997534067465
chr1	158177779	0·386475899238922	0·203536280039454	0·182939619199468	0·0382324436867647	4·78493137133157	0·036583138596437	0·0342415304453008	1·7104576666498e-06	0·000295152537031655
chr2	207768051	0·148032335661527	0·311660858355183	-0·163628522693656	0·0341984746306718	-4·78467313120749	0·100337231725794	0·0496106354654587	1·71265817314924e-06	0·000295369333790089
chr17	43360134	0·380450901685406	0·181757355351804	0·198693546333602	0·0415338803078006	4·7838907624599	0·0398288657376076	0·0332589862443013	1·71934148589636e-06	0·000296358581729046
chr12	32391050	0·147048322643247	0·275768431783414	-0·128720109140167	0·0269114472593502	-4·78309872745487	0·0382256430861226	0·0356473117708713	1·7261328994384e-06	0·000297365362990421
chr17	76245755	0·744243121384509	0·988605089455399	-0·24436196807089	0·0510906607097264	-4·78290874841573	0·0351813846961599	0·0286169375437703	1·72776573045199e-06	0·000297482842858951
chr12	32391034	0·147048322643247	0·275768431783414	-0·128720109140167	0·0269155928248819	-4·78236202998183	0·0388745442357594	0·0365567009372033	1·73247295040179e-06	0·000298129243737266
chr8	22690621	0·224394951787722	0·0777990379053806	0·146595913882341	0·0306556870420219	4·78201364991076	0·0350833500309095	0·0344744754124304	1·73547891288532e-06	0·000298482337250926
chr17	6996113	0·163907538796813	0·371260705881653	-0·207353167084841	0·0433640180100577	-4·78168713602019	0·0349628725918863	0·0343412894511179	1·73830075505915e-06	0·000298803393581312
chr2	130038009	0·643082144533178	0·436422042603903	0·206660101929275	0·0432238653233815	4·78115736256203	0·035226216369391	0·0348668864932062	1·74288861786824e-06	0·000299427498865583
chr15	36578989	0·466324616420426	0·254802112285172	0·211522504135254	0·0442503436604234	4·78013246085669	0·0405802348821139	0·0341252001820976	1·75179736828559e-06	0·000300792838241516
chr2	130037999	0·643082144533178	0·436422042603903	0·206660101929275	0·0432440781022724	4·77892259468506	0·035076700864763	0·0352921043746755	1·76237020982943e-06	0·000302442256190076
chr21	45251317	0·48268049618071	0·82433360001016	-0·34165310382945	0·0715003053745035	-4·77834468034707	0·0370329825160564	0·0349568609806822	1·76744213347497e-06	0·000303146364655287
chr1	149708031	0·353227395250775	0·177549598428153	0·175677796822622	0·0367664302979957	4·77821195581773	0·0416886674753736	0·033303479180185	1·76860893687404e-06	0·000303180274013278
chr6	158209772	0·696945567679149	0·9052080013104	-0·208262433631251	0·0435916450169123	-4·77757683956298	0·0390443829720854	0·0386973018935353	1·77420260304065e-06	0·000303972596798171
chr3	133857904	0·446598580720485	0·163474545411456	0·283124035309029	0·059275962867307	4·77637176375895	0·0352198519693339	0·0344455891437776	1·78486284652168e-06	0·000305631629417497
chr1	161457902	0·108447842137963	0·252702406544525	-0·144254564406562	0·0302128705311909	-4·77460638033839	0·0466336968850997	0·0435507469715688	1·80059083766835e-06	0·000307931846723225
chr5	14870474	0·291581223099536	0·0922391800390199	0·199342043060516	0·0417506882825503	4·77458100119109	0·0371402514863107	0·038035027065115	1·80081791136386e-06	0·000307931846723225
chr14	59965623	0·451654102230944	0·281991936834604	0·16966216539634	0·0355348199805753	4·77453285225826	0·0344374666797783	0·0345738239134359	1·80124878775728e-06	0·000307931846723225
chr3	133857861	0·446598580720485	0·163474545411456	0·283124035309029	0·059303925500536	4·77411963743395	0·0360055731891109	0·0344455891437776	1·80495065054358e-06	0·000308396174861064
chr16	49698502	0·259561162628662	0·45330602448263	-0·193744861853968	0·0405851172669686	-4·7737908598247	0·0361941148840087	0·0359641193928565	1·80790128798543e-06	0·000308731710830992
chr1	147079260	0·301059743876446	0·138607881003521	0·162451862872925	0·0340308529615515	4·77366415283406	0·0425342394194138	0·0407683650696398	1·80903966553792e-06	0·000308757573510388
chr2	27766211	0·323511267480541	0·149199518975705	0·174311748504836	0·0365323078577354	4·77144091699991	0·0803080069458298	0·0843553491519033	1·82912637867728e-06	0·000312015648958589
chr2	190761401	0·218614857724985	0·394917135964942	-0·176302278239956	0·0369525320565933	-4·77104729846244	0·0391438355634962	0·0357598026125087	1·83270494109462e-06	0·000312455718096255
chr2	104659072	0·196840839105396	0·397516264998928	-0·200675425893533	0·042063990689345	-4·77071772327975	0·034824564897217	0·0355960924947536	1·83570643027366e-06	0·000312796976901865
chr14	104748159	0·520738936961873	0·789813785298642	-0·269074848336768	0·0564027433180175	-4·77059860049066	0·0350817823255106	0·0342177752301273	1·83679246054212e-06	0·000312811655363756
chr20	30922304	0·637718392577559	0·44799709248592	0·189721300091638	0·0397943248495632	4·76754664914791	0·0350620173600432	0·0369168731991195	1·8648282521146e-06	0·000317413451680792
chr5	10626743	0·538768727268221	0·259939505531946	0·278829221736275	0·058495052126835	4·76671464676514	0·034952873400911	0·0344414287519763	1·87254221887161e-06	0·000318553135153521
chr22	41682406	0·505727423733617	0·3408943358306	0·164833087903017	0·0345834562570266	4·76624102223811	0·0350298677715969	0·0345058927481035	1·87694714516458e-06	0·000319128958436578
chr5	14870478	0·291581223099536	0·0922391800390199	0·199342043060516	0·0418335916628038	4·76511901409986	0·0350399089583345	0·0421768480447428	1·88742210243726e-06	0·000320735655883318
chr8	100229574	0·370607112949269	0·147566051501896	0·223041061447373	0·0468095097247811	4·76486642903877	0·0376980091910059	0·0450031739415955	1·88978794502721e-06	0·000320963349206258
chr11	745080	0·415293978018392	0·618754812837284	-0·203460834818893	0·0427059686198138	-4·76422480028927	0·051882856612535	0·0511733830940507	1·89581059107813e-06	0·000321811533362464
chr17	43360509	0·295917120444568	0·128034747564228	0·167882372880341	0·0352479688055029	4·76289495734377	0·0351601067791768	0·0389594579049511	1·90835192989651e-06	0·000323764737642263
chr16	49698438	0·258621665194847	0·455992301009677	-0·197370635814831	0·0414426338721671	-4·76250221990319	0·0364568697785561	0·0404835815809976	1·91207093594433e-06	0·000324124597714561
chr5	8457961	0·29168348079065	0·14982112200306	0·14186235878759	0·0297876709197036	4·76245219607796	0·0342110940537253	0·0363196837159909	1·91254513350321e-06	0·000324124597714561
chr6	158209802	0·696945567679149	0·9052080013104	-0·208262433631251	0·0437383106439763	-4·76155641507232	0·0360583884153673	0·0427755779561357	1·92105578177797e-06	0·00032539065412122
chr2	232387059	0·39903308136935	0·61379774317339	-0·21476466180404	0·0451061314439344	-4·76131858195346	0·0351555185878827	0·0358800698166044	1·92332149522676e-06	0·000325598138429225
chr6	168133012	0·0705304521112063	0·234071048446657	-0·16354059633545	0·0343500263844555	-4·76100351438036	0·0553983183484963	0·0474596400995756	1·92632693494536e-06	0·000325930558473148
chr2	190761476	0·213467294196677	0·392942812215325	-0·179475518018648	0·0377203834478998	-4·75805126070745	0·0492269478599305	0·0525288987811228	1·95470865926125e-06	0·000330460992899659
chr10	103668892	0·232874160428557	0·407887153522777	-0·17501299309422	0·0367828988970654	-4·75799891639816	0·0355596779374919	0·0357147274546995	1·95521548187219e-06	0·000330460992899659
chr22	41682457	0·505727423733617	0·3408943358306	0·164833087903017	0·0346477003550873	4·7574034124552	0·0350202537636657	0·0344695114042056	1·96099033065376e-06	0·000331258068020538
chr2	130037419	0·689145254959447	0·484018755962739	0·205126498996708	0·0431282924246418	4·75619338176039	0·0389634854822855	0·0421155066031552	1·97277501505425e-06	0·000333068939630155
chr2	232352369	0·236763570814939	0·107052861698458	0·129710709116481	0·0272727596891863	4·75605368120891	0·0346274070499235	0·0419474624772328	1·97413995391151e-06	0·000333119612816265
chr12	32390987	0·147048322643247	0·275768431783414	-0·128720109140167	0·027070018566749	-4·7550801940815	0·037922658420957	0·0344463424462974	1·98367659114782e-06	0·000334548393806373
chr17	43360524	0·295917120444568	0·128034747564228	0·167882372880341	0·0353113040808964	4·75435210480277	0·0354838639141561	0·0359771653053817	1·99083813263288e-06	0·000335575289482649
chr5	14870485	0·291581223099536	0·0922391800390199	0·199342043060516	0·0419328674352614	4·75383762792451	0·0371402514863107	0·0356331628870755	1·99591353486545e-06	0·000336249629317207
chr1	207959873	0·0259011165733903	0·163971663058217	-0·138070546484827	0·0290466621768187	-4·7534049056768	0·0345440193237006	0·0348782232257434	2·00019203530094e-06	0·000336789062253925
chr20	62728224	0·137741345681427	0·362333916185979	-0·224592570504553	0·0472607817525979	-4·75219753410462	0·0360680810466356	0·0355418104358867	2·01217644413492e-06	0·000338496716231988
chr5	14870477	0·291581223099536	0·0922391800390199	0·199342043060516	0·0419476243567375	4·7521652564932	0·0351180998139121	0·0362601217508879	2·01249777748068e-06	0·000338496716231988
chr1	147079164	0·312819172268781	0·151380724394517	0·161438447874264	0·033974282853018	4·75178382933617	0·0351066380350065	0·0347809459475153	2·0162987346553e-06	0·000338953793788666
chr12	3838859	0·361162353360724	0·198274012368846	0·162888340991878	0·0342807376196888	4·75159965339616	0·0413145127535759	0·0414326529712194	2·01813653290334e-06	0·000339032334914069
chr20	30489154	0·392009455554666	0·205959363766052	0·186050091788614	0·0391568057468405	4·75141136362037	0·0369823769619871	0·0347159083606305	2·02001704436937e-06	0·000339032334914069
chr20	30489158	0·392009455554666	0·205959363766052	0·186050091788614	0·0391568057468405	4·75141136362037	0·0369823769619871	0·0347159083606305	2·02001704436937e-06	0·000339032334914069
chr12	32390996	0·147048322643247	0·275768431783414	-0·128720109140167	0·027096339040101	-4·75046126894368	0·0347024999757173	0·0356473117708713	2·0295316536491e-06	0·000340446589409738
chr12	32390981	0·147048322643247	0·275768431783414	-0·128720109140167	0·0270973659727011	-4·75028123655428	0·0382256430861226	0·0344463424462974	2·0313394113027e-06	0·000340567224441487
chr7	149191108	0·584658957673854	0·362400000218955	0·222258957454899	0·0467922988369164	4·749904641991	0·0474866008259759	0·0356054678215427	2·03512591000811e-06	0·000341019301322071
chr8	141545315	0·488475962716973	0·254677621745919	0·233798340971054	0·0492287812381524	4·74922057972583	0·0372332200867993	0·0414417543095543	2·04202121534362e-06	0·000341991547728376
chr11	78078880	0·551717943365193	0·332631748729431	0·219086194635762	0·0461329227745374	4·74902047083573	0·0579452971913344	0·0468081332649711	2·04404253935802e-06	0·000342146910813558
chr11	745011	0·405879744588914	0·610132995755105	-0·204253251166192	0·0430119523394874	-4·74875563782944	0·0391512557867164	0·0441632444341788	2·04672060450965e-06	0·000342411979122477
chr17	8347532	0·483942668070356	0·288785139915967	0·195157528154389	0·0411162684321247	4·74647957113516	0·0431333556112509	0·0427473829837337	2·06987619438518e-06	0·000346084917420515
chr1	8898884	0·320965203568809	0·604005580140141	-0·283040376571332	0·0596328852425908	-4·74638071627598	0·0355563316752478	0·0343784628477907	2·07088757575174e-06	0·000346084917420515
chr15	36579000	0·466324616420426	0·254802112285172	0·211522504135254	0·0445670366195662	4·7461648828226	0·0385377333425579	0·0341252001820976	2·07309741170918e-06	0·000346269250379595
chr4	3554087	0·356950261083138	0·563992276259508	-0·20704201517637	0·0436273458028682	-4·74569358658437	0·167851033821458	0·149622424219002	2·07793070863114e-06	0·000346891349201241
chr3	72655384	0·261752575374667	0·0976600098638785	0·164092565510788	0·0345781276039607	4·74555960317506	0·0639260538633269	0·0641719142814857	2·0793067269253e-06	0·000346935931519147
chr1	8898957	0·320965203568809	0·604005580140141	-0·283040376571332	0·0596470779745654	-4·74525133807938	0·03465953047896	0·0370096123998014	2·08247595352812e-06	0·000347246428040332
chr2	130037042	0·632043699881385	0·427206625644067	0·204837074237318	0·0431675550333319	4·74516275195926	0·0581336737928747	0·0469456011101382	2·08338755184388e-06	0·000347246428040332
chr10	63555703	0·807284525371473	0·469654585838262	0·337629939533211	0·071161667144533	4·74454791576857	0·0343460056349102	0·0340786530892258	2·08972511333292e-06	0·00034798855173805
chr9	113065832	0·133086961817215	0·286567641319002	-0·153480679501787	0·0323494523259909	-4·74445990476551	0·0340037373449346	0·032740740541053	2·09063382002983e-06	0·00034798855173805
chr5	10626690	0·538768727268221	0·259939505531946	0·278829221736275	0·05877073986311	4·74435445913612	0·0355683934318318	0·0337603617593347	2·09172303763057e-06	0·00034798855173805
chr16	49698460	0·259561162628662	0·45330602448263	-0·193744861853968	0·0408373998579659	-4·7442996500223	0·0361941148840087	0·033927374969115	2·09228941245807e-06	0·00034798855173805
chr6	42554094	0·176712386471576	0·347266510634269	-0·170554124162693	0·0359522777340486	-4·74390316586729	0·0347043838258284	0·034585723379154	2·09639090548731e-06	0·000348485444000524
chr17	43360297	0·330725996248258	0·152719052907845	0·178006943340413	0·0375258643473513	4·74358009965404	0·0362557638895345	0·0332810593768644	2·09973862368075e-06	0·00034885657419153
chr12	32391200	0·144709515112001	0·261001585053089	-0·116292069941088	0·0245208022220517	-4·74258830881582	0·042243062763416	0·0767880820530921	2·11004799336321e-06	0·000350383325148461
chr9	113082165	0·117419045462955	0·270916395631621	-0·153497350168666	0·0323828994954626	-4·74007431577193	0·0417775391099728	0·0347150329787557	2·13639845775107e-06	0·000354570741810106
chr14	68628876	0·210852874381555	0·0751985466548069	0·135654327726748	0·0286196281242832	4·73990532433397	0·0360118489590643	0·0336509550022145	2·13818103508147e-06	0·000354678431750866
chr2	232386906	0·375225223125662	0·586480382133001	-0·211255159007339	0·0445810257887995	-4·73867873763493	0·0455876109332186	0·0550756680853731	2·15116235433574e-06	0·000356642654513446
chr17	6995794	0·167313136021306	0·382603696812173	-0·215290560790867	0·0454402401855948	-4·73788342472533	0·0349001378621216	0·0345758004871911	2·15961979261378e-06	0·000357855176514747
chr14	59965622	0·451654102230944	0·281991936834604	0·16966216539634	0·0358117520142275	4·7376114223324	0·0343430975791308	0·035369820222851	2·16251961512374e-06	0·000358145989429654
chr5	10626746	0·538768727268221	0·259939505531946	0·278829221736275	0·058857054909928	4·73739676854341	0·0347906394013475	0·0335888824648524	2·16481068267112e-06	0·000358335728910906
chr6	113860049	0·829856579121369	0·632746611750584	0·197109967370784	0·0416086527677656	4·73723502827484	0·0353492329561328	0·034482243140383	2·16653852730812e-06	0·000358432088129436
chr1	240493094	0·519944113851065	0·324879710424647	0·195064403426419	0·0411823733795401	4·73659936081608	0·0344433077363257	0·0360798179155353	2·1733420981374e-06	0·000359367629691327
chr17	43360478	0·295917120444568	0·128034747564228	0·167882372880341	0·0354516802525751	4·73552654441947	0·0350910716675277	0·0333889282223885	2·18487104999249e-06	0·000361083123812467
chr20	62728208	0·137741345681427	0·362333916185979	-0·224592570504553	0·0474326681796483	-4·73497652828473	0·0366398889902372	0·0349675491773993	2·19080451436587e-06	0·0003618725553885
chr15	36578955	0·466324616420426	0·254802112285172	0·211522504135254	0·0446768323135773	4·73450092993662	0·0363307424340317	0·03540883349683	2·19594764724456e-06	0·000362364746703952
chr1	161457453	0·147973403626759	0·30497705181775	-0·157003648190991	0·0331617037878511	-4·73448678015483	0·0338103984453627	0·0448627744027855	2·19610084082856e-06	0·000362364746703952
chr1	149707948	0·37412941677033	0·19281558250694	0·181313834263391	0·0382981599385552	4·7342701203997	0·0343943614017732	0·0332480671242791	2·19844780461559e-06	0·000362560780353492
chr15	36578944	0·466324616420426	0·254802112285172	0·211522504135254	0·044689636568114	4·73314442405144	0·0371619651289915	0·0337819848599897	2·21068071492889e-06	0·000364386106229378
chr1	143653009	0·320977423304453	0·162964203425971	0·158013219878482	0·0333899941417128	4·73235242892966	0·0346167504139442	0·0356669327071019	2·21932644775051e-06	0·000365526850206292
chr5	8457964	0·29168348079065	0·14982112200306	0·14186235878759	0·0299780458472975	4·7322083470754	0·0340151535719491	0·0339744131126695	2·2209027892886e-06	0·000365526850206292
chr7	42541973	0·19988136469638	0·00309511918490375	0·196786245511476	0·0415848220773031	4·7321651429857	0·0370786668319574	0·0516310369470299	2·2213756773349e-06	0·000365526850206292
chr22	41682410	0·505727423733617	0·3408943358306	0·164833087903017	0·0348330931244391	4·73208300262515	0·0355507629539913	0·0340520627805227	2·22227500692788e-06	0·000365526850206292
chr22	50035157	0·181238201745176	0·388831310916715	-0·207593109171539	0·0438747406895325	-4·73149483983311	0·0369579628720057	0·0344975191348062	2·22872484357145e-06	0·000366395103067155
chr15	21352912	0·338639785440452	0·513576751479761	-0·17493696603931	0·036979352712518	-4·73066598540248	0·0698000083734013	0·0497167628388455	2·23784464605615e-06	0·000367701147050804
chr5	14870568	0·291581223099536	0·0922391800390199	0·199342043060516	0·0421415155413966	4·73030076160164	0·0351935599192035	0·0356331628870755	2·24187453126072e-06	0·00036797840258038
chr16	49698492	0·259561162628662	0·45330602448263	-0·193744861853968	0·0409582621767084	-4·73029986033306	0·0356349706258604	0·0339287420143539	2·24188448448668e-06	0·00036797840258038
chr20	30488509	0·482811071047223	0·288512991689469	0·194298079357754	0·0410837826080501	4·72931329647536	0·0396681433161472	0·0364434896637326	2·25280515874219e-06	0·000369455427554117
chr5	14870473	0·291581223099536	0·0922391800390199	0·199342043060516	0·0421506678805882	4·72927365291689	0·0351180998139121	0·0341967039712883	2·25324505516516e-06	0·000369455427554117
chr6	292032	0·168029328680381	0·325111730109248	-0·157082401428867	0·0332163154097784	-4·72907363417629	0·0365598771685473	0·037375211894407	2·25546577934917e-06	0·000369625826438999
chr3	125991298	0·382151673329696	0·173950359976777	0·208201313352919	0·0440320199471138	4·72840704566782	0·0604247930006462	0·04571702511346	2·26288181508732e-06	0·000370647009007656
chr14	59965861	0·455591126361967	0·285151457863157	0·17043966849881	0·0360555504702023	4·72714093325708	0·0410056131682506	0·0444089395733211	2·27703229154716e-06	0·00037276960822274
chr1	158177644	0·382754934020983	0·185253812184103	0·19750112183688	0·0417817004117741	4·72697664026195	0·0721093429644065	0·0436554577421107	2·27887469870229e-06	0·000372876105054872
chr14	94690757	0·644891971760358	0·440294989539659	0·204596982220699	0·0432901643775734	4·72617706960454	0·106045375798026	0·0852313813571277	2·2878616621137e-06	0·000374150892528638
chr8	140098582	0·646978457433327	0·454891102011708	0·192087355421618	0·0406465970308139	4·72579181169823	0·0349327560772759	0·034903381487217	2·2922039987043e-06	0·000374665174703577
chr13	100975798	0·734388346033774	0·527111555830579	0·207276790203195	0·0438771371878956	4·72402721525725	0·0349173531124996	0·0363571127609387	2·31219453618554e-06	0·000377735312826129
chr22	50035272	0·199631829695428	0·402114124512454	-0·202482294817026	0·0428638711137603	-4·72384527005599	0·0347393788692735	0·0345100671792623	2·31426522785891e-06	0·000377876270219195
chr8	140098586	0·646978457433327	0·454891102011708	0·192087355421618	0·0406679668025437	4·72330855275517	0·0349327560772759	0·0347235431456262	2·32038390718819e-06	0·000378677696511269
chr1	143652756	0·275045475403266	0·124710858119432	0·150334617283834	0·0318313718552381	4·72284443056748	0·0366352713936931	0·0357667221887711	2·32568750911014e-06	0·000379143562816813
chr12	32391039	0·147048322643247	0·275768431783414	-0·128720109140167	0·0272555570817002	-4·72271062940743	0·0351537364288546	0·0352771367155091	2·32721863748121e-06	0·000379143562816813
chr2	130037162	0·636318469463365	0·433592799198534	0·202725670264831	0·0429263695770869	4·7226372102299	0·035745166443511	0·0344608715537284	2·32805920720906e-06	0·000379143562816813
chr17	43359805	0·393094062892118	0·176262195314403	0·216831867577715	0·045913324730301	4·7226348527667	0·0346541012261965	0·0458250866317219	2·32808620242834e-06	0·000379143562816813
chr11	78078968	0·551717943365193	0·332631748729431	0·219086194635762	0·0463936933694936	4·72232708206463	0·0567982062485482	0·0427963603792007	2·3316130548169e-06	0·000379520369074039
chr11	78078971	0·551717943365193	0·332631748729431	0·219086194635762	0·0464127799554296	4·72038509320388	0·0499276110775393	0·0567688717994539	2·35398557731631e-06	0·000382962727980591
chr1	68050809	0·33907305673547	0·551615207442279	-0·212542150706809	0·0450322320264174	-4·71977828196755	0·0350598477426793	0·0381421177635018	2·36101845839907e-06	0·000383907246182315
chr20	30922302	0·637718392577559	0·44799709248592	0·189721300091638	0·0401980813690738	4·71966058155202	0·0360985532243922	0·0333801183043161	2·3623849283359e-06	0·000383929889701351
chr6	291982	0·167115645398867	0·322539844971184	-0·155424199572318	0·0329365144018972	-4·7189024823879	0·0335453689985556	0·0340225014566834	2·37120446686057e-06	0·000385163138029039
chr2	130037159	0·636318469463365	0·433592799198534	0·202725670264831	0·0429665123620724	4·7182249412401	0·0354140644194078	0·0344608715537284	2·37911355794107e-06	0·000386141342122182
chr9	113747562	0·0204875779518469	0·251507464420071	-0·231019886468224	0·0489638211255839	-4·71817519869817	0·0326917579780952	0·0341857741463413	2·37969521079495e-06	0·000386141342122182
chr8	141545073	0·501976885670828	0·268771107456167	0·233205778214661	0·049433419130404	4·71757329994654	0·0348732467383615	0·0509962612352878	2·38674420383576e-06	0·000387084377365167
chr6	110399888	0·670923478399358	0·481268049687547	0·189655428711811	0·0402068265145162	4·71699572318492	0·0353401018147014	0·0344959850902246	2·3935272005282e-06	0·000387838829631379
chr19	1077508	0·452571300392643	0·663339904638672	-0·210768604246029	0·0446830864529651	-4·716966104566	0·0876041945502536	0·0986588103883617	2·39387553666231e-06	0·000387838829631379
chr10	133744709	0·398240299012069	0·614776928531361	-0·216536629519292	0·0459082072316656	-4·71673024447649	0·0346027909632725	0·0324525374725353	2·39665115740437e-06	0·000388087538633792
chr16	3101959	0·288714164671329	0·132886144381661	0·155828020289668	0·0330473228332951	4·71529936254539	0·0485585761672729	0·0448269979179793	2·41355623782055e-06	0·000390622777203025
chr9	35036427	0·417499544924261	0·231879970586142	0·18561957433812	0·0393697310570493	4·71477882511173	0·0385560131606083	0·0384433153370963	2·4197344512587e-06	0·0003912207737704
chr6	42554242	0·182787850763484	0·354954907308218	-0·172167056544734	0·0365164766537906	-4·71477733673582	0·0344719690776807	0·0387719973248684	2·41975213841182e-06	0·0003912207737704
chr17	10558291	0·228806040705726	0·00311904004850574	0·22568700065722	0·0478709282739086	4·7144897497262	0·03593088956531	0·0515811637655984	2·4231720159149e-06	0·000391571330404406
chr17	83103621	0·402249535979098	0·613878986968301	-0·211629450989203	0·0449005011150299	-4·71329819787608	0·194580324557243	0·164314895024951	2·43739101161299e-06	0·000393665702534894
chr7	158973646	0·560691107582699	0·358511767718306	0·202179339864393	0·0429189708385415	4·71072199342754	0·0402779441259801	0·0360633424797017	2·46840761547908e-06	0·00039846951356026
chr19	50458775	0·442042718894406	0·244044092125543	0·197998626768862	0·0420330300809404	4·71054849930134	0·0605210278258319	0·074963551239428	2·47050998591013e-06	0·000398603216896352
chr4	40807537	0·269274004369109	0·45680406127022	-0·187530056901111	0·0398301399961398	-4·70824498531227	0·0380954043331733	0·0584640406242763	2·49858698849146e-06	0·00040292548638587
chr1	214702660	0·958814412804021	0·708949316269046	0·249865096534975	0·0530728500063623	4·70796455259179	0·0399552795934897	0·0351188642417625	2·50202596045343e-06	0·000403272187351868
chr6	292090	0·16596316672232	0·320433362742326	-0·154470196020006	0·0328152452131799	-4·70726928951804	0·035222730418489	0·0333384407410596	2·51057164233418e-06	0·000404441198037756
chr17	43360515	0·295917120444568	0·128034747564228	0·167882372880341	0·0356661870941162	4·7070457079511	0·03475742771725	0·0342758949572618	2·51332569744615e-06	0·000404676481970631
chr3	158330001	0·589705462775675	0·830572192015107	-0·240866729239432	0·0511756988464046	-4·7066622375271	0·0374650379709804	0·0383927156953723	2·5180560010731e-06	0·000405229560580101
chr1	240493115	0·519944113851065	0·324879710424647	0·195064403426419	0·0414470377157783	4·7063533168297	0·0344433077363257	0·0340889916322355	2·52187290988445e-06	0·00040563515385019
chr2	232386845	0·375225223125662	0·586480382133001	-0·211255159007339	0·044908153019448	-4·70416048764803	0·0455876109332186	0·0516694848614703	2·54912675882136e-06	0·000409808149597629
chr9	39133224	0·308926936722849	0·155199169819026	0·153727766903823	0·0326944676751688	4·7019504471265	0·0476909971836752	0·059518898875821	2·57688045395941e-06	0·000414057174822723
chr21	46296732	0·703304855169101	0·45947911935659	0·243825735812511	0·0518623009863689	4·70140605363028	0·047822112699089	0·0395676183632366	2·58376133929336e-06	0·000414949683631371
chr8	30364817	0·939857494067535	0·671738359848751	0·268119134218784	0·0570340492874691	4·70103626813137	0·0390184104261019	0·033711170138058	2·58844531354991e-06	0·000415488635714802
chr1	26201265	0·278567741637237	0·469321654182746	-0·190753912545509	0·0405859194999589	-4·7000022395871	0·0428332332617108	0·0381368844258734	2·60158637642816e-06	0·000417383842618677
chr8	22690597	0·225416629845494	0·0761741274722122	0·149242502373282	0·031760660955166	4·69897344340394	0·0346739425053756	0·0351521648460881	2·61472447784133e-06	0·000419276631839685
chr14	59965611	0·453441356675296	0·282775884316469	0·170665472358826	0·0363258459070108	4·69818301811075	0·0350094073902872	0·0346043639847647	2·62486172954357e-06	0·000420686535605798
chr19	40223335	0·110298068317529	0·26259781948511	-0·152299751167581	0·0324339522278922	-4·69568895265895	0·0503421520718481	0·0560025720298427	2·65709615287906e-06	0·000425634695412061
chr2	130037130	0·636008575060378	0·432234759314313	0·203773815746066	0·0433984607718768	4·69541573875624	0·0353368892482947	0·0360952793528221	2·66065029277165e-06	0·000425985906930774
chr2	27307676	0·231727627341033	0·0937124855429173	0·138015141798115	0·0293965445150358	4·69494439142407	0·0578864340222657	0·0740298823920043	2·66679260623758e-06	0·000426750929147626
chr8	22690587	0·225416629845494	0·0761741274722122	0·149242502373282	0·0317937095492088	4·69408900343293	0·0347506519103592	0·0353907743381178	2·67797428051885e-06	0·000428321175734908
chr1	147079014	0·324604514808854	0·172527940702555	0·152076574106299	0·0323995863590401	4·69378134711484	0·035829925863364	0·0373336931063871	2·68200697034533e-06	0·000428746977338592
chr2	113603833	0·0668967667065998	0·211972313154223	-0·145075546447623	0·0309092055739977	-4·69360320828393	0·03668492479775	0·0366452982242743	2·68434463764226e-06	0·000428901515246409
chr1	147078981	0·321866038960329	0·172316462349202	0·149549576611127	0·031875987447162	4·69160608307496	0·0359659479123422	0·0357301342236582	2·71068657562718e-06	0·000432889312468217
chr14	59965613	0·453441356675296	0·282775884316469	0·170665472358826	0·0363819539723777	4·69093750402743	0·0345590077663251	0·0346043639847647	2·71956037844766e-06	0·000434084849855212
chr17	8253477	0·978675129206981	0·728500980477861	0·25017414872912	0·0533331765085461	4·69077908174159	0·0330326560843198	0·0363822062567125	2·72166714082197e-06	0·000434117223063596
chr1	26201448	0·228389732555505	0·423439618798899	-0·195049886243395	0·0415821350615382	-4·69071359502672	0·0363496054801413	0·0400429942585351	2·7225384665692e-06	0·000434117223063596
chr9	113060490	0·10527620402634	0·257736705993803	-0·152460501967464	0·0325055574903543	-4·69029032997526	0·061026719939798	0·0542266966186251	2·72817662974828e-06	0·000434794637843536
chr6	291976	0·167115645398867	0·322539844971184	-0·155424199572318	0·0331492868903401	-4·68861366721012	0·0339056421073932	0·0328017662256385	2·75062116147776e-06	0·000438148461560505
chr2	27307702	0·231789786474356	0·0922038347534556	0·1395859517209	0·0297724116242403	4·68843281769124	0·0511087623879365	0·141374954245243	2·75305265127674e-06	0·000438312601930775
chr3	66582831	0·45292709190574	0·737508991404198	-0·284581899498458	0·0607159021838298	-4·68710649537626	0·0352410479419817	0·0357439778747405	2·77094795831333e-06	0·000440937312265742
chr19	1796556	0·690210497524514	0·481734650559536	0·208475846964978	0·0444856276297999	4·6863640702087	0·0508881703070628	0·0417299227634042	2·78101374969923e-06	0·000442314086706739
chr1	26201424	0·228389732555505	0·423439618798899	-0·195049886243395	0·0416460888929534	-4·68351029900427	0·0380882361171469	0·0374407301744502	2·82003277873943e-06	0·000448292070493035
chr3	66582822	0·45292709190574	0·737508991404198	-0·284581899498458	0·060767138936539	-4·68315448906778	0·0356108240060292	0·0349270685411854	2·82493436844528e-06	0·00044884319063738
chr2	232352391	0·236763570814939	0·107052861698458	0·129710709116481	0·0276996016011656	4·68276443048273	0·0346274070499235	0·0339091614237665	2·83031715589857e-06	0·000449470168158072
chr11	78078885	0·551717943365193	0·332631748729431	0·219086194635762	0·0467869491049064	4·68263476946367	0·04282886500208	0·0543588295341058	2·83210864946824e-06	0·000449526481309077
chr13	100975807	0·734388346033774	0·527111555830579	0·207276790203195	0·0442695495868097	4·68215267916242	0·0349173531124996	0·0340295654142736	2·83877911783729e-06	0·000450151184044822
chr9	137330293	0·010233506730663	0·136754571713366	-0·126521064982703	0·0270220457802719	-4·68214235189671	0·0552430973547752	0·034241464372633	2·83892217640071e-06	0·000450151184044822
chr5	8458054	0·290197667983928	0·14736297201877	0·142834695965159	0·0305086357390581	4·68177919153222	0·0340258723248353	0·0353879697761042	2·84395726045251e-06	0·000450721123131098
chr8	100229402	0·370607112949269	0·147566051501896	0·223041061447373	0·0476464907320733	4·68116451013323	0·0398875094034646	0·034166161726465	2·85249912225505e-06	0·000451845971088672
chr1	68050789	0·33907305673547	0·551615207442279	-0·212542150706809	0·0454109454749752	-4·68041676921119	0·0354678090821083	0·0349620590249023	2·86292322258124e-06	0·000453267682902264
chr2	113603676	0·0767896264534589	0·216628542707947	-0·139838916254488	0·0298808625310934	-4·67988218576269	0·0354603253274202	0·0346188229301788	2·87039813536978e-06	0·000454221267301987
chr1	161458329	0·117141501554492	0·262649384933801	-0·145507883379309	0·0310971170964845	-4·6791438231346	0·0342783441083485	0·0382551652684827	2·88075322853097e-06	0·000455629426332775
chr3	158330010	0·572502949803583	0·811191076645295	-0·238688126841712	0·0510131792524079	-4·67895023089442	0·0342790289072628	0·0398867764563222	2·88347416880843e-06	0·000455829329605463
chr9	113082172	0·122992706938053	0·274905627382881	-0·151912920444827	0·0324716560504678	-4·67832377285354	0·0383176228131053	0·0334364789400284	2·89229595149715e-06	0·000456992985625267
chr9	137330367	0·010233506730663	0·136754571713366	-0·126521064982703	0·0270538035542858	-4·6766461037106	0·0551612375079909	0·0343564563230542	2·91604860843015e-06	0·000460513406866
chr2	113603666	0·0767896264534589	0·216628542707947	-0·139838916254488	0·0299037350435704	-4·67630267759996	0·0343818296583325	0·034519812695443	2·92093390330449e-06	0·000461052173989454
chr9	10208167	0·573440102359616	0·385677859648106	0·187762242711509	0·0401539126522634	4·67606343465324	0·0413039683524762	0·0371713114376169	2·92434181445574e-06	0·000461357319025232
chr12	32391159	0·143663681135506	0·270591565743444	-0·126927884607938	0·0271491200001698	-4·67521174193285	0·0345822046425015	0·0348227193688347	2·93650479471094e-06	0·000463042699350269
chr6	158209805	0·696945567679149	0·9052080013104	-0·208262433631251	0·0445697147383231	-4·6727342738	0·0351469366717217	0·0338991418031604	2·97216194949532e-06	0·000468429193659326
chr8	30364775	0·939857494067535	0·671738359848751	0·268119134218784	0·0573811968176652	4·67259571233346	0·0338545504081853	0·0337191356936125	2·97416842339588e-06	0·000468509400178314
chr3	158330015	0·572502949803583	0·811191076645295	-0·238688126841712	0·0510855660897772	-4·67232028753962	0·0344963386587562	0·0343093941776878	2·97816064042222e-06	0·000468902175075073
chr1	68050780	0·33907305673547	0·551615207442279	-0·212542150706809	0·0455009234715609	-4·67116125323594	0·0354678090821083	0·0343780530709703	2·99501697658812e-06	0·000471318951747818
chr18	80159914	0·154665342469015	0·301973447707827	-0·147308105238812	0·0315429044519257	-4·67008691172759	0·0339885843947562	0·0338208719731703	3·01072330115563e-06	0·000473552414578499
chr15	24773254	0·408552051652656	0·229705668129507	0·178846383523149	0·0382995086972761	4·66967827020374	0·037306680771121	0·0448382141501665	3·01671815055024e-06	0·000474256896103112
chr1	147078991	0·321866038960329	0·172316462349202	0·149549576611127	0·032034482559215	4·66839370152734	0·0385978567101992	0·0376119504127149	3·0356376880517e-06	0·000476991533799051
chr20	30922393	0·623042164760356	0·43431314104897	0·188729023711386	0·0404414277229305	4·6667250475031	0·0369713463694183	0·0368394049510258	3·06038417871284e-06	0·000480638558814145
chr17	43360444	0·295917120444568	0·128034747564228	0·167882372880341	0·035976640387122	4·66642718925013	0·0349430189429361	0·0334703450330183	3·06482178621794e-06	0·00048109397960508
chr12	96315962	0·316578940860938	0·543581553684912	-0·227002612823974	0·048648282123733	-4·66619997488527	0·0348075680520229	0·033868688693582	3·06821106333357e-06	0·000481384466665355
chr16	7653880	0·846542757830376	0·641564763721298	0·204977994109078	0·0439336242996118	4·66562905694282	0·0612137485094809	0·0416266012158588	3·07674312104197e-06	0·000482481130420359
[truncated: 6,390 more rows]
