# Supplementary material for: Exploring early DNA methylation alterations in type 1 diabetes: implications of glycemic control
Source: Front Endocrinol (Lausanne). 2024 Jun 5;15:1416433. doi: 10.3389/fendo.2024.1416433 (PMC11188314; doi:10.3389/fendo.2024.1416433)
Supplement: Supplementary file 1 [file DataSheet_1.zip › SUPPLEMENTARY FILES/SUPPLEMENTARY FILE 3.txt]

Supplementary Table 3: Gene annotations of differently methylated CpG sites.
seqnames - chromosome; start, end - genomic coordinate; width - width of CpG site, strand - strand on which CpG sites is located, meth_status - methylation status according to group HbA1c>8%; mu1 - mean methylation of the group HbA1c<7%;
mu2 - mean methylation of the group HbA1c>8%; diff - difference of mean methylations of two groups; diff.se - standard error of the methylation difference; pval - P-value; fdr - false discovery rate;
annot.seqnames - chromosome of annotated gene; annot.start, annot.end - genomic coordinate of annotated gene; annot.width - width of annotated gene; annot.strand - strand on which annotated gene is located;
annot.id - unique name; annot.tx_id - a UCSC knownGene transcript ID or a Ensembl transcript ID; annot.gene_id - Entrez ID; annot.symbol - gene symbol; annot.type - indicating the type of the annotation.
seqnames	start	end	width	strand	meth_status	mu1	mu2	diff	diff.se	pval	fdr	annot.seqnames	annot.start	annot.end	annot.width	annot.strand	annot.id	annot.tx_id	annot.gene_id	annot.symbol	annot.type
chr20	20856537	20856537	1	*	hypo	0.138	0.559	-0.421	0.042	2.14E-23	6.69E-18	chr20	20855643	20859642	4000	-	1to5kb:231436	ENST00000437558.1	NA	NA	hg38_genes_1to5kb
chr20	20856537	20856537	1	*	hypo	0.138	0.559	-0.421	0.042	2.14E-23	6.69E-18	chr20	20717144	21016123	298980	*	inter:17970	NA	NA	NA	hg38_cpg_inter
chr1	161463006	161463006	1	*	hypo	0.062	0.241	-0.179	0.018	8.71E-23	1.36E-17	chr1	161428020	161470469	42450	-	intron:113065	ENST00000637155.1	NA	NA	hg38_genes_introns
chr1	161463006	161463006	1	*	hypo	0.062	0.241	-0.179	0.018	8.71E-23	1.36E-17	chr1	161440076	161472713	32638	*	island:1904	NA	NA	NA	hg38_cpg_islands
chr1	161463006	161463006	1	*	hypo	0.062	0.241	-0.179	0.018	8.71E-23	1.36E-17	chr1	161403409	161470523	67115	-	lncRNA:2362	ENST00000637155.1	NA	AL592295.3	hg38_lncrna_gencode
chr2	20670706	20670706	1	*	hyper	0.287	0.128	0.160	0.016	1.88E-22	1.96E-17	chr2	20670464	20679243	8780	+	exon:155145	ENST00000272224.5	151449	GDF7	hg38_genes_exons
chr2	20670706	20670706	1	*	hyper	0.287	0.128	0.160	0.016	1.88E-22	1.96E-17	chr2	20670246	20671520	1275	*	island:2706	NA	NA	NA	hg38_cpg_islands
chr1	161463106	161463106	1	*	hypo	0.063	0.243	-0.180	0.019	6.69E-22	5.23E-17	chr1	161428020	161470469	42450	-	intron:113065	ENST00000637155.1	NA	NA	hg38_genes_introns
chr1	161463106	161463106	1	*	hypo	0.063	0.243	-0.180	0.019	6.69E-22	5.23E-17	chr1	161440076	161472713	32638	*	island:1904	NA	NA	NA	hg38_cpg_islands
chr1	161463106	161463106	1	*	hypo	0.063	0.243	-0.180	0.019	6.69E-22	5.23E-17	chr1	161403409	161470523	67115	-	lncRNA:2362	ENST00000637155.1	NA	AL592295.3	hg38_lncrna_gencode
chr1	161463444	161463444	1	*	hypo	0.076	0.249	-0.173	0.018	1.41E-21	8.81E-17	chr1	161428020	161470469	42450	-	intron:113065	ENST00000637155.1	NA	NA	hg38_genes_introns
chr1	161463444	161463444	1	*	hypo	0.076	0.249	-0.173	0.018	1.41E-21	8.81E-17	chr1	161440076	161472713	32638	*	island:1904	NA	NA	NA	hg38_cpg_islands
chr1	161463444	161463444	1	*	hypo	0.076	0.249	-0.173	0.018	1.41E-21	8.81E-17	chr1	161403409	161470523	67115	-	lncRNA:2362	ENST00000637155.1	NA	AL592295.3	hg38_lncrna_gencode
chr1	161463244	161463244	1	*	hypo	0.066	0.243	-0.177	0.019	2.09E-21	1.09E-16	chr1	161428020	161470469	42450	-	intron:113065	ENST00000637155.1	NA	NA	hg38_genes_introns
chr1	161463244	161463244	1	*	hypo	0.066	0.243	-0.177	0.019	2.09E-21	1.09E-16	chr1	161440076	161472713	32638	*	island:1904	NA	NA	NA	hg38_cpg_islands
chr1	161463244	161463244	1	*	hypo	0.066	0.243	-0.177	0.019	2.09E-21	1.09E-16	chr1	161403409	161470523	67115	-	lncRNA:2362	ENST00000637155.1	NA	AL592295.3	hg38_lncrna_gencode
chr1	161463216	161463216	1	*	hypo	0.066	0.247	-0.181	0.019	2.85E-21	1.27E-16	chr1	161428020	161470469	42450	-	intron:113065	ENST00000637155.1	NA	NA	hg38_genes_introns
chr1	161463216	161463216	1	*	hypo	0.066	0.247	-0.181	0.019	2.85E-21	1.27E-16	chr1	161440076	161472713	32638	*	island:1904	NA	NA	NA	hg38_cpg_islands
chr1	161463216	161463216	1	*	hypo	0.066	0.247	-0.181	0.019	2.85E-21	1.27E-16	chr1	161403409	161470523	67115	-	lncRNA:2362	ENST00000637155.1	NA	AL592295.3	hg38_lncrna_gencode
chr1	161463237	161463237	1	*	hypo	0.066	0.243	-0.177	0.019	8.43E-21	3.29E-16	chr1	161428020	161470469	42450	-	intron:113065	ENST00000637155.1	NA	NA	hg38_genes_introns
chr1	161463237	161463237	1	*	hypo	0.066	0.243	-0.177	0.019	8.43E-21	3.29E-16	chr1	161440076	161472713	32638	*	island:1904	NA	NA	NA	hg38_cpg_islands
chr1	161463237	161463237	1	*	hypo	0.066	0.243	-0.177	0.019	8.43E-21	3.29E-16	chr1	161403409	161470523	67115	-	lncRNA:2362	ENST00000637155.1	NA	AL592295.3	hg38_lncrna_gencode
chr1	161463226	161463226	1	*	hypo	0.066	0.243	-0.177	0.019	1.28E-20	4.43E-16	chr1	161428020	161470469	42450	-	intron:113065	ENST00000637155.1	NA	NA	hg38_genes_introns
chr1	161463226	161463226	1	*	hypo	0.066	0.243	-0.177	0.019	1.28E-20	4.43E-16	chr1	161440076	161472713	32638	*	island:1904	NA	NA	NA	hg38_cpg_islands
chr1	161463226	161463226	1	*	hypo	0.066	0.243	-0.177	0.019	1.28E-20	4.43E-16	chr1	161403409	161470523	67115	-	lncRNA:2362	ENST00000637155.1	NA	AL592295.3	hg38_lncrna_gencode
chr1	161463219	161463219	1	*	hypo	0.067	0.244	-0.178	0.019	1.74E-20	5.45E-16	chr1	161428020	161470469	42450	-	intron:113065	ENST00000637155.1	NA	NA	hg38_genes_introns
chr1	161463219	161463219	1	*	hypo	0.067	0.244	-0.178	0.019	1.74E-20	5.45E-16	chr1	161440076	161472713	32638	*	island:1904	NA	NA	NA	hg38_cpg_islands
chr1	161463219	161463219	1	*	hypo	0.067	0.244	-0.178	0.019	1.74E-20	5.45E-16	chr1	161403409	161470523	67115	-	lncRNA:2362	ENST00000637155.1	NA	AL592295.3	hg38_lncrna_gencode
chr2	20670734	20670734	1	*	hyper	0.289	0.129	0.160	0.017	2.21E-20	6.30E-16	chr2	20670464	20679243	8780	+	exon:155145	ENST00000272224.5	151449	GDF7	hg38_genes_exons
chr2	20670734	20670734	1	*	hyper	0.289	0.129	0.160	0.017	2.21E-20	6.30E-16	chr2	20670246	20671520	1275	*	island:2706	NA	NA	NA	hg38_cpg_islands
chr1	161463205	161463205	1	*	hypo	0.064	0.244	-0.180	0.020	3.31E-20	8.64E-16	chr1	161428020	161470469	42450	-	intron:113065	ENST00000637155.1	NA	NA	hg38_genes_introns
chr1	161463205	161463205	1	*	hypo	0.064	0.244	-0.180	0.020	3.31E-20	8.64E-16	chr1	161440076	161472713	32638	*	island:1904	NA	NA	NA	hg38_cpg_islands
chr1	161463205	161463205	1	*	hypo	0.064	0.244	-0.180	0.020	3.31E-20	8.64E-16	chr1	161403409	161470523	67115	-	lncRNA:2362	ENST00000637155.1	NA	AL592295.3	hg38_lncrna_gencode
chr1	161463223	161463223	1	*	hypo	0.066	0.243	-0.177	0.019	3.77E-20	9.06E-16	chr1	161428020	161470469	42450	-	intron:113065	ENST00000637155.1	NA	NA	hg38_genes_introns
chr1	161463223	161463223	1	*	hypo	0.066	0.243	-0.177	0.019	3.77E-20	9.06E-16	chr1	161440076	161472713	32638	*	island:1904	NA	NA	NA	hg38_cpg_islands
chr1	161463223	161463223	1	*	hypo	0.066	0.243	-0.177	0.019	3.77E-20	9.06E-16	chr1	161403409	161470523	67115	-	lncRNA:2362	ENST00000637155.1	NA	AL592295.3	hg38_lncrna_gencode
chr1	161463386	161463386	1	*	hypo	0.071	0.247	-0.176	0.019	4.05E-20	9.06E-16	chr1	161428020	161470469	42450	-	intron:113065	ENST00000637155.1	NA	NA	hg38_genes_introns
chr1	161463386	161463386	1	*	hypo	0.071	0.247	-0.176	0.019	4.05E-20	9.06E-16	chr1	161440076	161472713	32638	*	island:1904	NA	NA	NA	hg38_cpg_islands
chr1	161463386	161463386	1	*	hypo	0.071	0.247	-0.176	0.019	4.05E-20	9.06E-16	chr1	161403409	161470523	67115	-	lncRNA:2362	ENST00000637155.1	NA	AL592295.3	hg38_lncrna_gencode
chr1	161463459	161463459	1	*	hypo	0.078	0.247	-0.169	0.018	6.66E-20	1.39E-15	chr1	161428020	161470469	42450	-	intron:113065	ENST00000637155.1	NA	NA	hg38_genes_introns
chr1	161463459	161463459	1	*	hypo	0.078	0.247	-0.169	0.018	6.66E-20	1.39E-15	chr1	161440076	161472713	32638	*	island:1904	NA	NA	NA	hg38_cpg_islands
chr1	161463459	161463459	1	*	hypo	0.078	0.247	-0.169	0.018	6.66E-20	1.39E-15	chr1	161403409	161470523	67115	-	lncRNA:2362	ENST00000637155.1	NA	AL592295.3	hg38_lncrna_gencode
chr1	161463197	161463197	1	*	hypo	0.064	0.244	-0.180	0.020	8.80E-20	1.72E-15	chr1	161428020	161470469	42450	-	intron:113065	ENST00000637155.1	NA	NA	hg38_genes_introns
chr1	161463197	161463197	1	*	hypo	0.064	0.244	-0.180	0.020	8.80E-20	1.72E-15	chr1	161440076	161472713	32638	*	island:1904	NA	NA	NA	hg38_cpg_islands
chr1	161463197	161463197	1	*	hypo	0.064	0.244	-0.180	0.020	8.80E-20	1.72E-15	chr1	161403409	161470523	67115	-	lncRNA:2362	ENST00000637155.1	NA	AL592295.3	hg38_lncrna_gencode
chr1	161463506	161463506	1	*	hypo	0.083	0.246	-0.163	0.018	1.23E-19	2.26E-15	chr1	161428020	161470469	42450	-	intron:113065	ENST00000637155.1	NA	NA	hg38_genes_introns
chr1	161463506	161463506	1	*	hypo	0.083	0.246	-0.163	0.018	1.23E-19	2.26E-15	chr1	161440076	161472713	32638	*	island:1904	NA	NA	NA	hg38_cpg_islands
chr1	161463506	161463506	1	*	hypo	0.083	0.246	-0.163	0.018	1.23E-19	2.26E-15	chr1	161403409	161470523	67115	-	lncRNA:2362	ENST00000637155.1	NA	AL592295.3	hg38_lncrna_gencode
chr1	161463013	161463013	1	*	hypo	0.062	0.241	-0.179	0.020	1.34E-19	2.32E-15	chr1	161428020	161470469	42450	-	intron:113065	ENST00000637155.1	NA	NA	hg38_genes_introns
chr1	161463013	161463013	1	*	hypo	0.062	0.241	-0.179	0.020	1.34E-19	2.32E-15	chr1	161440076	161472713	32638	*	island:1904	NA	NA	NA	hg38_cpg_islands
chr1	161463013	161463013	1	*	hypo	0.062	0.241	-0.179	0.020	1.34E-19	2.32E-15	chr1	161403409	161470523	67115	-	lncRNA:2362	ENST00000637155.1	NA	AL592295.3	hg38_lncrna_gencode
chr1	161463193	161463193	1	*	hypo	0.061	0.242	-0.180	0.020	1.48E-19	2.42E-15	chr1	161428020	161470469	42450	-	intron:113065	ENST00000637155.1	NA	NA	hg38_genes_introns
chr1	161463193	161463193	1	*	hypo	0.061	0.242	-0.180	0.020	1.48E-19	2.42E-15	chr1	161440076	161472713	32638	*	island:1904	NA	NA	NA	hg38_cpg_islands
chr1	161463193	161463193	1	*	hypo	0.061	0.242	-0.180	0.020	1.48E-19	2.42E-15	chr1	161403409	161470523	67115	-	lncRNA:2362	ENST00000637155.1	NA	AL592295.3	hg38_lncrna_gencode
chr1	161463199	161463199	1	*	hypo	0.064	0.244	-0.180	0.020	1.55E-19	2.42E-15	chr1	161428020	161470469	42450	-	intron:113065	ENST00000637155.1	NA	NA	hg38_genes_introns
chr1	161463199	161463199	1	*	hypo	0.064	0.244	-0.180	0.020	1.55E-19	2.42E-15	chr1	161440076	161472713	32638	*	island:1904	NA	NA	NA	hg38_cpg_islands
chr1	161463199	161463199	1	*	hypo	0.064	0.244	-0.180	0.020	1.55E-19	2.42E-15	chr1	161403409	161470523	67115	-	lncRNA:2362	ENST00000637155.1	NA	AL592295.3	hg38_lncrna_gencode
chr1	161463388	161463388	1	*	hypo	0.071	0.247	-0.176	0.020	1.68E-19	2.48E-15	chr1	161428020	161470469	42450	-	intron:113065	ENST00000637155.1	NA	NA	hg38_genes_introns
chr1	161463388	161463388	1	*	hypo	0.071	0.247	-0.176	0.020	1.68E-19	2.48E-15	chr1	161440076	161472713	32638	*	island:1904	NA	NA	NA	hg38_cpg_islands
chr1	161463388	161463388	1	*	hypo	0.071	0.247	-0.176	0.020	1.68E-19	2.48E-15	chr1	161403409	161470523	67115	-	lncRNA:2362	ENST00000637155.1	NA	AL592295.3	hg38_lncrna_gencode
chr1	161463109	161463109	1	*	hypo	0.063	0.243	-0.180	0.020	1.85E-19	2.48E-15	chr1	161428020	161470469	42450	-	intron:113065	ENST00000637155.1	NA	NA	hg38_genes_introns
chr1	161463109	161463109	1	*	hypo	0.063	0.243	-0.180	0.020	1.85E-19	2.48E-15	chr1	161440076	161472713	32638	*	island:1904	NA	NA	NA	hg38_cpg_islands
chr1	161463109	161463109	1	*	hypo	0.063	0.243	-0.180	0.020	1.85E-19	2.48E-15	chr1	161403409	161470523	67115	-	lncRNA:2362	ENST00000637155.1	NA	AL592295.3	hg38_lncrna_gencode
chr1	161463152	161463152	1	*	hypo	0.058	0.240	-0.182	0.020	1.87E-19	2.48E-15	chr1	161428020	161470469	42450	-	intron:113065	ENST00000637155.1	NA	NA	hg38_genes_introns
chr1	161463152	161463152	1	*	hypo	0.058	0.240	-0.182	0.020	1.87E-19	2.48E-15	chr1	161440076	161472713	32638	*	island:1904	NA	NA	NA	hg38_cpg_islands
chr1	161463152	161463152	1	*	hypo	0.058	0.240	-0.182	0.020	1.87E-19	2.48E-15	chr1	161403409	161470523	67115	-	lncRNA:2362	ENST00000637155.1	NA	AL592295.3	hg38_lncrna_gencode
chr1	161463146	161463146	1	*	hypo	0.058	0.240	-0.182	0.020	1.90E-19	2.48E-15	chr1	161428020	161470469	42450	-	intron:113065	ENST00000637155.1	NA	NA	hg38_genes_introns
chr1	161463146	161463146	1	*	hypo	0.058	0.240	-0.182	0.020	1.90E-19	2.48E-15	chr1	161440076	161472713	32638	*	island:1904	NA	NA	NA	hg38_cpg_islands
chr1	161463146	161463146	1	*	hypo	0.058	0.240	-0.182	0.020	1.90E-19	2.48E-15	chr1	161403409	161470523	67115	-	lncRNA:2362	ENST00000637155.1	NA	AL592295.3	hg38_lncrna_gencode
chr1	161463438	161463438	1	*	hypo	0.077	0.252	-0.176	0.019	1.99E-19	2.49E-15	chr1	161428020	161470469	42450	-	intron:113065	ENST00000637155.1	NA	NA	hg38_genes_introns
chr1	161463438	161463438	1	*	hypo	0.077	0.252	-0.176	0.019	1.99E-19	2.49E-15	chr1	161440076	161472713	32638	*	island:1904	NA	NA	NA	hg38_cpg_islands
chr1	161463438	161463438	1	*	hypo	0.077	0.252	-0.176	0.019	1.99E-19	2.49E-15	chr1	161403409	161470523	67115	-	lncRNA:2362	ENST00000637155.1	NA	AL592295.3	hg38_lncrna_gencode
chr10	133745240	133745240	1	*	hypo	0.339	0.556	-0.216	0.024	2.20E-19	2.64E-15	chr10	133741641	133745640	4000	+	1to5kb:126619	ENST00000611504.1	NA	NA	hg38_genes_1to5kb
chr10	133745240	133745240	1	*	hypo	0.339	0.556	-0.216	0.024	2.20E-19	2.64E-15	chr10	133744950	133748949	4000	+	1to5kb:126620	ENST00000614593.1	NA	NA	hg38_genes_1to5kb
chr10	133745240	133745240	1	*	hypo	0.339	0.556	-0.216	0.024	2.20E-19	2.64E-15	chr10	133740607	133761247	20641	*	island:13913	NA	NA	NA	hg38_cpg_islands
chr1	161463010	161463010	1	*	hypo	0.062	0.241	-0.179	0.020	2.30E-19	2.66E-15	chr1	161428020	161470469	42450	-	intron:113065	ENST00000637155.1	NA	NA	hg38_genes_introns
chr1	161463010	161463010	1	*	hypo	0.062	0.241	-0.179	0.020	2.30E-19	2.66E-15	chr1	161440076	161472713	32638	*	island:1904	NA	NA	NA	hg38_cpg_islands
chr1	161463010	161463010	1	*	hypo	0.062	0.241	-0.179	0.020	2.30E-19	2.66E-15	chr1	161403409	161470523	67115	-	lncRNA:2362	ENST00000637155.1	NA	AL592295.3	hg38_lncrna_gencode
chr1	161463148	161463148	1	*	hypo	0.058	0.240	-0.182	0.020	2.45E-19	2.73E-15	chr1	161428020	161470469	42450	-	intron:113065	ENST00000637155.1	NA	NA	hg38_genes_introns
chr1	161463148	161463148	1	*	hypo	0.058	0.240	-0.182	0.020	2.45E-19	2.73E-15	chr1	161440076	161472713	32638	*	island:1904	NA	NA	NA	hg38_cpg_islands
chr1	161463148	161463148	1	*	hypo	0.058	0.240	-0.182	0.020	2.45E-19	2.73E-15	chr1	161403409	161470523	67115	-	lncRNA:2362	ENST00000637155.1	NA	AL592295.3	hg38_lncrna_gencode
chr1	161463183	161463183	1	*	hypo	0.058	0.240	-0.182	0.020	3.39E-19	3.56E-15	chr1	161428020	161470469	42450	-	intron:113065	ENST00000637155.1	NA	NA	hg38_genes_introns
chr1	161463183	161463183	1	*	hypo	0.058	0.240	-0.182	0.020	3.39E-19	3.56E-15	chr1	161440076	161472713	32638	*	island:1904	NA	NA	NA	hg38_cpg_islands
chr1	161463183	161463183	1	*	hypo	0.058	0.240	-0.182	0.020	3.39E-19	3.56E-15	chr1	161403409	161470523	67115	-	lncRNA:2362	ENST00000637155.1	NA	AL592295.3	hg38_lncrna_gencode
chr1	161463440	161463440	1	*	hypo	0.077	0.252	-0.176	0.020	3.42E-19	3.56E-15	chr1	161428020	161470469	42450	-	intron:113065	ENST00000637155.1	NA	NA	hg38_genes_introns
chr1	161463440	161463440	1	*	hypo	0.077	0.252	-0.176	0.020	3.42E-19	3.56E-15	chr1	161440076	161472713	32638	*	island:1904	NA	NA	NA	hg38_cpg_islands
chr1	161463440	161463440	1	*	hypo	0.077	0.252	-0.176	0.020	3.42E-19	3.56E-15	chr1	161403409	161470523	67115	-	lncRNA:2362	ENST00000637155.1	NA	AL592295.3	hg38_lncrna_gencode
chr20	20856611	20856611	1	*	hypo	0.139	0.557	-0.418	0.047	3.97E-19	3.94E-15	chr20	20855643	20859642	4000	-	1to5kb:231436	ENST00000437558.1	NA	NA	hg38_genes_1to5kb
chr20	20856611	20856611	1	*	hypo	0.139	0.557	-0.418	0.047	3.97E-19	3.94E-15	chr20	20717144	21016123	298980	*	inter:17970	NA	NA	NA	hg38_cpg_inter
chr1	161462534	161462534	1	*	hypo	0.028	0.174	-0.146	0.016	4.03E-19	3.94E-15	chr1	161428020	161470469	42450	-	intron:113065	ENST00000637155.1	NA	NA	hg38_genes_introns
chr1	161462534	161462534	1	*	hypo	0.028	0.174	-0.146	0.016	4.03E-19	3.94E-15	chr1	161440076	161472713	32638	*	island:1904	NA	NA	NA	hg38_cpg_islands
chr1	161462534	161462534	1	*	hypo	0.028	0.174	-0.146	0.016	4.03E-19	3.94E-15	chr1	161403409	161470523	67115	-	lncRNA:2362	ENST00000637155.1	NA	AL592295.3	hg38_lncrna_gencode
chr20	20856399	20856399	1	*	hypo	0.131	0.570	-0.438	0.049	4.26E-19	4.04E-15	chr20	20855643	20859642	4000	-	1to5kb:231436	ENST00000437558.1	NA	NA	hg38_genes_1to5kb
chr20	20856399	20856399	1	*	hypo	0.131	0.570	-0.438	0.049	4.26E-19	4.04E-15	chr20	20717144	21016123	298980	*	inter:17970	NA	NA	NA	hg38_cpg_inter
chr1	161463389	161463389	1	*	hypo	0.071	0.247	-0.176	0.020	5.56E-19	5.12E-15	chr1	161428020	161470469	42450	-	intron:113065	ENST00000637155.1	NA	NA	hg38_genes_introns
chr1	161463389	161463389	1	*	hypo	0.071	0.247	-0.176	0.020	5.56E-19	5.12E-15	chr1	161440076	161472713	32638	*	island:1904	NA	NA	NA	hg38_cpg_islands
chr1	161463389	161463389	1	*	hypo	0.071	0.247	-0.176	0.020	5.56E-19	5.12E-15	chr1	161403409	161470523	67115	-	lncRNA:2362	ENST00000637155.1	NA	AL592295.3	hg38_lncrna_gencode
chr1	161462589	161462589	1	*	hypo	0.028	0.175	-0.147	0.017	6.37E-19	5.70E-15	chr1	161428020	161470469	42450	-	intron:113065	ENST00000637155.1	NA	NA	hg38_genes_introns
chr1	161462589	161462589	1	*	hypo	0.028	0.175	-0.147	0.017	6.37E-19	5.70E-15	chr1	161440076	161472713	32638	*	island:1904	NA	NA	NA	hg38_cpg_islands
chr1	161462589	161462589	1	*	hypo	0.028	0.175	-0.147	0.017	6.37E-19	5.70E-15	chr1	161403409	161470523	67115	-	lncRNA:2362	ENST00000637155.1	NA	AL592295.3	hg38_lncrna_gencode
chr4	190041211	190041211	1	*	hypo	0.337	0.568	-0.231	0.026	7.06E-19	6.13E-15	chr4	190040342	190041341	1000	+	promoter:62335	ENST00000509500.1	NA	NA	hg38_genes_promoters
chr4	190041211	190041211	1	*	hypo	0.337	0.568	-0.231	0.026	7.06E-19	6.13E-15	chr4	190039400	190043399	4000	-	1to5kb:67242	ENST00000514074.1	NA	NA	hg38_genes_1to5kb
chr4	190041211	190041211	1	*	hypo	0.337	0.568	-0.231	0.026	7.06E-19	6.13E-15	chr4	190040956	190041534	579	*	island:6395	NA	NA	NA	hg38_cpg_islands
chr2	20670814	20670814	1	*	hyper	0.277	0.118	0.158	0.018	7.54E-19	6.37E-15	chr2	20670464	20679243	8780	+	exon:155145	ENST00000272224.5	151449	GDF7	hg38_genes_exons
chr2	20670814	20670814	1	*	hyper	0.277	0.118	0.158	0.018	7.54E-19	6.37E-15	chr2	20670246	20671520	1275	*	island:2706	NA	NA	NA	hg38_cpg_islands
chr4	190041047	190041047	1	*	hypo	0.341	0.567	-0.226	0.026	1.25E-18	1.03E-14	chr4	190040342	190041341	1000	+	promoter:62335	ENST00000509500.1	NA	NA	hg38_genes_promoters
chr4	190041047	190041047	1	*	hypo	0.341	0.567	-0.226	0.026	1.25E-18	1.03E-14	chr4	190039400	190043399	4000	-	1to5kb:67242	ENST00000514074.1	NA	NA	hg38_genes_1to5kb
chr4	190041047	190041047	1	*	hypo	0.341	0.567	-0.226	0.026	1.25E-18	1.03E-14	chr4	190040956	190041534	579	*	island:6395	NA	NA	NA	hg38_cpg_islands
chr1	161462468	161462468	1	*	hypo	0.026	0.170	-0.144	0.016	1.49E-18	1.20E-14	chr1	161428020	161470469	42450	-	intron:113065	ENST00000637155.1	NA	NA	hg38_genes_introns
chr1	161462468	161462468	1	*	hypo	0.026	0.170	-0.144	0.016	1.49E-18	1.20E-14	chr1	161440076	161472713	32638	*	island:1904	NA	NA	NA	hg38_cpg_islands
chr1	161462468	161462468	1	*	hypo	0.026	0.170	-0.144	0.016	1.49E-18	1.20E-14	chr1	161403409	161470523	67115	-	lncRNA:2362	ENST00000637155.1	NA	AL592295.3	hg38_lncrna_gencode
chr1	161463076	161463076	1	*	hypo	0.063	0.243	-0.180	0.021	2.21E-18	1.73E-14	chr1	161428020	161470469	42450	-	intron:113065	ENST00000637155.1	NA	NA	hg38_genes_introns
chr1	161463076	161463076	1	*	hypo	0.063	0.243	-0.180	0.021	2.21E-18	1.73E-14	chr1	161440076	161472713	32638	*	island:1904	NA	NA	NA	hg38_cpg_islands
chr1	161463076	161463076	1	*	hypo	0.063	0.243	-0.180	0.021	2.21E-18	1.73E-14	chr1	161403409	161470523	67115	-	lncRNA:2362	ENST00000637155.1	NA	AL592295.3	hg38_lncrna_gencode
chr1	161462452	161462452	1	*	hypo	0.024	0.168	-0.144	0.016	2.31E-18	1.74E-14	chr1	161428020	161470469	42450	-	intron:113065	ENST00000637155.1	NA	NA	hg38_genes_introns
chr1	161462452	161462452	1	*	hypo	0.024	0.168	-0.144	0.016	2.31E-18	1.74E-14	chr1	161440076	161472713	32638	*	island:1904	NA	NA	NA	hg38_cpg_islands
chr1	161462452	161462452	1	*	hypo	0.024	0.168	-0.144	0.016	2.31E-18	1.74E-14	chr1	161403409	161470523	67115	-	lncRNA:2362	ENST00000637155.1	NA	AL592295.3	hg38_lncrna_gencode
chr2	20670756	20670756	1	*	hyper	0.282	0.125	0.158	0.018	2.34E-18	1.74E-14	chr2	20670464	20679243	8780	+	exon:155145	ENST00000272224.5	151449	GDF7	hg38_genes_exons
chr2	20670756	20670756	1	*	hyper	0.282	0.125	0.158	0.018	2.34E-18	1.74E-14	chr2	20670246	20671520	1275	*	island:2706	NA	NA	NA	hg38_cpg_islands
chr4	190041297	190041297	1	*	hypo	0.333	0.566	-0.233	0.027	2.86E-18	2.08E-14	chr4	190040342	190041341	1000	+	promoter:62335	ENST00000509500.1	NA	NA	hg38_genes_promoters
chr4	190041297	190041297	1	*	hypo	0.333	0.566	-0.233	0.027	2.86E-18	2.08E-14	chr4	190039400	190043399	4000	-	1to5kb:67242	ENST00000514074.1	NA	NA	hg38_genes_1to5kb
chr4	190041297	190041297	1	*	hypo	0.333	0.566	-0.233	0.027	2.86E-18	2.08E-14	chr4	190040956	190041534	579	*	island:6395	NA	NA	NA	hg38_cpg_islands
chr10	133745257	133745257	1	*	hypo	0.338	0.556	-0.218	0.025	3.19E-18	2.27E-14	chr10	133741641	133745640	4000	+	1to5kb:126619	ENST00000611504.1	NA	NA	hg38_genes_1to5kb
chr10	133745257	133745257	1	*	hypo	0.338	0.556	-0.218	0.025	3.19E-18	2.27E-14	chr10	133744950	133748949	4000	+	1to5kb:126620	ENST00000614593.1	NA	NA	hg38_genes_1to5kb
chr10	133745257	133745257	1	*	hypo	0.338	0.556	-0.218	0.025	3.19E-18	2.27E-14	chr10	133740607	133761247	20641	*	island:13913	NA	NA	NA	hg38_cpg_islands
chr1	161463472	161463472	1	*	hypo	0.081	0.250	-0.169	0.020	7.04E-18	4.89E-14	chr1	161428020	161470469	42450	-	intron:113065	ENST00000637155.1	NA	NA	hg38_genes_introns
chr1	161463472	161463472	1	*	hypo	0.081	0.250	-0.169	0.020	7.04E-18	4.89E-14	chr1	161440076	161472713	32638	*	island:1904	NA	NA	NA	hg38_cpg_islands
chr1	161463472	161463472	1	*	hypo	0.081	0.250	-0.169	0.020	7.04E-18	4.89E-14	chr1	161403409	161470523	67115	-	lncRNA:2362	ENST00000637155.1	NA	AL592295.3	hg38_lncrna_gencode
chr4	190041234	190041234	1	*	hypo	0.334	0.568	-0.234	0.027	1.04E-17	7.00E-14	chr4	190040342	190041341	1000	+	promoter:62335	ENST00000509500.1	NA	NA	hg38_genes_promoters
chr4	190041234	190041234	1	*	hypo	0.334	0.568	-0.234	0.027	1.04E-17	7.00E-14	chr4	190039400	190043399	4000	-	1to5kb:67242	ENST00000514074.1	NA	NA	hg38_genes_1to5kb
chr4	190041234	190041234	1	*	hypo	0.334	0.568	-0.234	0.027	1.04E-17	7.00E-14	chr4	190040956	190041534	579	*	island:6395	NA	NA	NA	hg38_cpg_islands
chr1	161463115	161463115	1	*	hypo	0.063	0.243	-0.180	0.021	1.05E-17	7.00E-14	chr1	161428020	161470469	42450	-	intron:113065	ENST00000637155.1	NA	NA	hg38_genes_introns
chr1	161463115	161463115	1	*	hypo	0.063	0.243	-0.180	0.021	1.05E-17	7.00E-14	chr1	161440076	161472713	32638	*	island:1904	NA	NA	NA	hg38_cpg_islands
chr1	161463115	161463115	1	*	hypo	0.063	0.243	-0.180	0.021	1.05E-17	7.00E-14	chr1	161403409	161470523	67115	-	lncRNA:2362	ENST00000637155.1	NA	AL592295.3	hg38_lncrna_gencode
chr1	161462966	161462966	1	*	hypo	0.062	0.234	-0.172	0.020	1.20E-17	7.80E-14	chr1	161428020	161470469	42450	-	intron:113065	ENST00000637155.1	NA	NA	hg38_genes_introns
chr1	161462966	161462966	1	*	hypo	0.062	0.234	-0.172	0.020	1.20E-17	7.80E-14	chr1	161440076	161472713	32638	*	island:1904	NA	NA	NA	hg38_cpg_islands
chr1	161462966	161462966	1	*	hypo	0.062	0.234	-0.172	0.020	1.20E-17	7.80E-14	chr1	161403409	161470523	67115	-	lncRNA:2362	ENST00000637155.1	NA	AL592295.3	hg38_lncrna_gencode
chr2	20670778	20670778	1	*	hyper	0.282	0.124	0.158	0.018	1.28E-17	8.18E-14	chr2	20670464	20679243	8780	+	exon:155145	ENST00000272224.5	151449	GDF7	hg38_genes_exons
chr2	20670778	20670778	1	*	hyper	0.282	0.124	0.158	0.018	1.28E-17	8.18E-14	chr2	20670246	20671520	1275	*	island:2706	NA	NA	NA	hg38_cpg_islands
chr1	161463473	161463473	1	*	hypo	0.080	0.249	-0.169	0.020	1.40E-17	8.72E-14	chr1	161428020	161470469	42450	-	intron:113065	ENST00000637155.1	NA	NA	hg38_genes_introns
chr1	161463473	161463473	1	*	hypo	0.080	0.249	-0.169	0.020	1.40E-17	8.72E-14	chr1	161440076	161472713	32638	*	island:1904	NA	NA	NA	hg38_cpg_islands
chr1	161463473	161463473	1	*	hypo	0.080	0.249	-0.169	0.020	1.40E-17	8.72E-14	chr1	161403409	161470523	67115	-	lncRNA:2362	ENST00000637155.1	NA	AL592295.3	hg38_lncrna_gencode
chr1	161462500	161462500	1	*	hypo	0.027	0.170	-0.144	0.017	1.43E-17	8.72E-14	chr1	161428020	161470469	42450	-	intron:113065	ENST00000637155.1	NA	NA	hg38_genes_introns
chr1	161462500	161462500	1	*	hypo	0.027	0.170	-0.144	0.017	1.43E-17	8.72E-14	chr1	161440076	161472713	32638	*	island:1904	NA	NA	NA	hg38_cpg_islands
chr1	161462500	161462500	1	*	hypo	0.027	0.170	-0.144	0.017	1.43E-17	8.72E-14	chr1	161403409	161470523	67115	-	lncRNA:2362	ENST00000637155.1	NA	AL592295.3	hg38_lncrna_gencode
chr1	161462551	161462551	1	*	hypo	0.027	0.174	-0.147	0.017	1.45E-17	8.72E-14	chr1	161428020	161470469	42450	-	intron:113065	ENST00000637155.1	NA	NA	hg38_genes_introns
chr1	161462551	161462551	1	*	hypo	0.027	0.174	-0.147	0.017	1.45E-17	8.72E-14	chr1	161440076	161472713	32638	*	island:1904	NA	NA	NA	hg38_cpg_islands
chr1	161462551	161462551	1	*	hypo	0.027	0.174	-0.147	0.017	1.45E-17	8.72E-14	chr1	161403409	161470523	67115	-	lncRNA:2362	ENST00000637155.1	NA	AL592295.3	hg38_lncrna_gencode
chr1	161463537	161463537	1	*	hypo	0.083	0.245	-0.162	0.019	1.52E-17	8.95E-14	chr1	161428020	161470469	42450	-	intron:113065	ENST00000637155.1	NA	NA	hg38_genes_introns
chr1	161463537	161463537	1	*	hypo	0.083	0.245	-0.162	0.019	1.52E-17	8.95E-14	chr1	161440076	161472713	32638	*	island:1904	NA	NA	NA	hg38_cpg_islands
chr1	161463537	161463537	1	*	hypo	0.083	0.245	-0.162	0.019	1.52E-17	8.95E-14	chr1	161403409	161470523	67115	-	lncRNA:2362	ENST00000637155.1	NA	AL592295.3	hg38_lncrna_gencode
chr1	161463050	161463050	1	*	hypo	0.062	0.241	-0.179	0.021	1.55E-17	8.96E-14	chr1	161428020	161470469	42450	-	intron:113065	ENST00000637155.1	NA	NA	hg38_genes_introns
chr1	161463050	161463050	1	*	hypo	0.062	0.241	-0.179	0.021	1.55E-17	8.96E-14	chr1	161440076	161472713	32638	*	island:1904	NA	NA	NA	hg38_cpg_islands
chr1	161463050	161463050	1	*	hypo	0.062	0.241	-0.179	0.021	1.55E-17	8.96E-14	chr1	161403409	161470523	67115	-	lncRNA:2362	ENST00000637155.1	NA	AL592295.3	hg38_lncrna_gencode
chr1	161463039	161463039	1	*	hypo	0.062	0.241	-0.179	0.021	1.99E-17	1.13E-13	chr1	161428020	161470469	42450	-	intron:113065	ENST00000637155.1	NA	NA	hg38_genes_introns
chr1	161463039	161463039	1	*	hypo	0.062	0.241	-0.179	0.021	1.99E-17	1.13E-13	chr1	161440076	161472713	32638	*	island:1904	NA	NA	NA	hg38_cpg_islands
chr1	161463039	161463039	1	*	hypo	0.062	0.241	-0.179	0.021	1.99E-17	1.13E-13	chr1	161403409	161470523	67115	-	lncRNA:2362	ENST00000637155.1	NA	AL592295.3	hg38_lncrna_gencode
chr1	161462584	161462584	1	*	hypo	0.028	0.175	-0.147	0.017	2.15E-17	1.20E-13	chr1	161428020	161470469	42450	-	intron:113065	ENST00000637155.1	NA	NA	hg38_genes_introns
chr1	161462584	161462584	1	*	hypo	0.028	0.175	-0.147	0.017	2.15E-17	1.20E-13	chr1	161440076	161472713	32638	*	island:1904	NA	NA	NA	hg38_cpg_islands
chr1	161462584	161462584	1	*	hypo	0.028	0.175	-0.147	0.017	2.15E-17	1.20E-13	chr1	161403409	161470523	67115	-	lncRNA:2362	ENST00000637155.1	NA	AL592295.3	hg38_lncrna_gencode
chr1	161463042	161463042	1	*	hypo	0.062	0.241	-0.179	0.021	2.27E-17	1.24E-13	chr1	161428020	161470469	42450	-	intron:113065	ENST00000637155.1	NA	NA	hg38_genes_introns
chr1	161463042	161463042	1	*	hypo	0.062	0.241	-0.179	0.021	2.27E-17	1.24E-13	chr1	161440076	161472713	32638	*	island:1904	NA	NA	NA	hg38_cpg_islands
chr1	161463042	161463042	1	*	hypo	0.062	0.241	-0.179	0.021	2.27E-17	1.24E-13	chr1	161403409	161470523	67115	-	lncRNA:2362	ENST00000637155.1	NA	AL592295.3	hg38_lncrna_gencode
chr4	190041213	190041213	1	*	hypo	0.337	0.570	-0.233	0.028	2.47E-17	1.33E-13	chr4	190040342	190041341	1000	+	promoter:62335	ENST00000509500.1	NA	NA	hg38_genes_promoters
chr4	190041213	190041213	1	*	hypo	0.337	0.570	-0.233	0.028	2.47E-17	1.33E-13	chr4	190039400	190043399	4000	-	1to5kb:67242	ENST00000514074.1	NA	NA	hg38_genes_1to5kb
chr4	190041213	190041213	1	*	hypo	0.337	0.570	-0.233	0.028	2.47E-17	1.33E-13	chr4	190040956	190041534	579	*	island:6395	NA	NA	NA	hg38_cpg_islands
chr10	133745154	133745154	1	*	hypo	0.343	0.563	-0.220	0.026	2.51E-17	1.33E-13	chr10	133741641	133745640	4000	+	1to5kb:126619	ENST00000611504.1	NA	NA	hg38_genes_1to5kb
chr10	133745154	133745154	1	*	hypo	0.343	0.563	-0.220	0.026	2.51E-17	1.33E-13	chr10	133744950	133748949	4000	+	1to5kb:126620	ENST00000614593.1	NA	NA	hg38_genes_1to5kb
chr10	133745154	133745154	1	*	hypo	0.343	0.563	-0.220	0.026	2.51E-17	1.33E-13	chr10	133740607	133761247	20641	*	island:13913	NA	NA	NA	hg38_cpg_islands
chr1	161462568	161462568	1	*	hypo	0.028	0.175	-0.147	0.017	2.60E-17	1.35E-13	chr1	161428020	161470469	42450	-	intron:113065	ENST00000637155.1	NA	NA	hg38_genes_introns
chr1	161462568	161462568	1	*	hypo	0.028	0.175	-0.147	0.017	2.60E-17	1.35E-13	chr1	161440076	161472713	32638	*	island:1904	NA	NA	NA	hg38_cpg_islands
chr1	161462568	161462568	1	*	hypo	0.028	0.175	-0.147	0.017	2.60E-17	1.35E-13	chr1	161403409	161470523	67115	-	lncRNA:2362	ENST00000637155.1	NA	AL592295.3	hg38_lncrna_gencode
chr13	64076997	64076997	1	*	hyper	0.458	0.228	0.230	0.027	2.94E-17	1.51E-13	chr13	64076045	64077044	1000	-	promoter:163333	ENST00000650541.1	144766	LINC00355	hg38_genes_promoters
chr13	64076997	64076997	1	*	hyper	0.458	0.228	0.230	0.027	2.94E-17	1.51E-13	chr13	64076012	64077011	1000	-	promoter:163335	ENST00000456627.1	144766	LINC00355	hg38_genes_promoters
chr13	64076997	64076997	1	*	hyper	0.458	0.228	0.230	0.027	2.94E-17	1.51E-13	chr13	64076027	64077026	1000	-	promoter:163336	ENST00000669788.1	144766	LINC00355	hg38_genes_promoters
chr13	64076997	64076997	1	*	hyper	0.458	0.228	0.230	0.027	2.94E-17	1.51E-13	chr13	64076019	64077018	1000	-	promoter:163337	ENST00000654282.1	144766	LINC00355	hg38_genes_promoters
chr13	64076997	64076997	1	*	hyper	0.458	0.228	0.230	0.027	2.94E-17	1.51E-13	chr13	63848547	67226375	3377829	*	inter:12614	NA	NA	NA	hg38_cpg_inter
chr1	161462566	161462566	1	*	hypo	0.028	0.175	-0.147	0.017	3.72E-17	1.88E-13	chr1	161428020	161470469	42450	-	intron:113065	ENST00000637155.1	NA	NA	hg38_genes_introns
chr1	161462566	161462566	1	*	hypo	0.028	0.175	-0.147	0.017	3.72E-17	1.88E-13	chr1	161440076	161472713	32638	*	island:1904	NA	NA	NA	hg38_cpg_islands
chr1	161462566	161462566	1	*	hypo	0.028	0.175	-0.147	0.017	3.72E-17	1.88E-13	chr1	161403409	161470523	67115	-	lncRNA:2362	ENST00000637155.1	NA	AL592295.3	hg38_lncrna_gencode
chr13	64077171	64077171	1	*	hyper	0.456	0.234	0.222	0.026	3.93E-17	1.93E-13	chr13	64077045	64081044	4000	-	1to5kb:163333	ENST00000650541.1	144766	LINC00355	hg38_genes_1to5kb
chr13	64077171	64077171	1	*	hyper	0.456	0.234	0.222	0.026	3.93E-17	1.93E-13	chr13	64077012	64081011	4000	-	1to5kb:163335	ENST00000456627.1	144766	LINC00355	hg38_genes_1to5kb
chr13	64077171	64077171	1	*	hyper	0.456	0.234	0.222	0.026	3.93E-17	1.93E-13	chr13	64077027	64081026	4000	-	1to5kb:163336	ENST00000669788.1	144766	LINC00355	hg38_genes_1to5kb
chr13	64077171	64077171	1	*	hyper	0.456	0.234	0.222	0.026	3.93E-17	1.93E-13	chr13	64077019	64081018	4000	-	1to5kb:163337	ENST00000654282.1	144766	LINC00355	hg38_genes_1to5kb
chr13	64077171	64077171	1	*	hyper	0.456	0.234	0.222	0.026	3.93E-17	1.93E-13	chr13	63848547	67226375	3377829	*	inter:12614	NA	NA	NA	hg38_cpg_inter
chr2	20670880	20670880	1	*	hyper	0.277	0.119	0.158	0.019	3.94E-17	1.93E-13	chr2	20670464	20679243	8780	+	exon:155145	ENST00000272224.5	151449	GDF7	hg38_genes_exons
chr2	20670880	20670880	1	*	hyper	0.277	0.119	0.158	0.019	3.94E-17	1.93E-13	chr2	20670246	20671520	1275	*	island:2706	NA	NA	NA	hg38_cpg_islands
chr1	161463100	161463100	1	*	hypo	0.063	0.243	-0.180	0.021	4.08E-17	1.95E-13	chr1	161428020	161470469	42450	-	intron:113065	ENST00000637155.1	NA	NA	hg38_genes_introns
chr1	161463100	161463100	1	*	hypo	0.063	0.243	-0.180	0.021	4.08E-17	1.95E-13	chr1	161440076	161472713	32638	*	island:1904	NA	NA	NA	hg38_cpg_islands
chr1	161463100	161463100	1	*	hypo	0.063	0.243	-0.180	0.021	4.08E-17	1.95E-13	chr1	161403409	161470523	67115	-	lncRNA:2362	ENST00000637155.1	NA	AL592295.3	hg38_lncrna_gencode
chr1	161463112	161463112	1	*	hypo	0.063	0.243	-0.180	0.021	4.11E-17	1.95E-13	chr1	161428020	161470469	42450	-	intron:113065	ENST00000637155.1	NA	NA	hg38_genes_introns
chr1	161463112	161463112	1	*	hypo	0.063	0.243	-0.180	0.021	4.11E-17	1.95E-13	chr1	161440076	161472713	32638	*	island:1904	NA	NA	NA	hg38_cpg_islands
chr1	161463112	161463112	1	*	hypo	0.063	0.243	-0.180	0.021	4.11E-17	1.95E-13	chr1	161403409	161470523	67115	-	lncRNA:2362	ENST00000637155.1	NA	AL592295.3	hg38_lncrna_gencode
chr1	161462585	161462585	1	*	hypo	0.028	0.175	-0.147	0.018	4.29E-17	2.00E-13	chr1	161428020	161470469	42450	-	intron:113065	ENST00000637155.1	NA	NA	hg38_genes_introns
chr1	161462585	161462585	1	*	hypo	0.028	0.175	-0.147	0.018	4.29E-17	2.00E-13	chr1	161440076	161472713	32638	*	island:1904	NA	NA	NA	hg38_cpg_islands
chr1	161462585	161462585	1	*	hypo	0.028	0.175	-0.147	0.018	4.29E-17	2.00E-13	chr1	161403409	161470523	67115	-	lncRNA:2362	ENST00000637155.1	NA	AL592295.3	hg38_lncrna_gencode
chr1	161462591	161462591	1	*	hypo	0.028	0.175	-0.147	0.018	4.78E-17	2.20E-13	chr1	161428020	161470469	42450	-	intron:113065	ENST00000637155.1	NA	NA	hg38_genes_introns
chr1	161462591	161462591	1	*	hypo	0.028	0.175	-0.147	0.018	4.78E-17	2.20E-13	chr1	161440076	161472713	32638	*	island:1904	NA	NA	NA	hg38_cpg_islands
chr1	161462591	161462591	1	*	hypo	0.028	0.175	-0.147	0.018	4.78E-17	2.20E-13	chr1	161403409	161470523	67115	-	lncRNA:2362	ENST00000637155.1	NA	AL592295.3	hg38_lncrna_gencode
chr1	161463067	161463067	1	*	hypo	0.063	0.243	-0.180	0.022	5.04E-17	2.28E-13	chr1	161428020	161470469	42450	-	intron:113065	ENST00000637155.1	NA	NA	hg38_genes_introns
chr1	161463067	161463067	1	*	hypo	0.063	0.243	-0.180	0.022	5.04E-17	2.28E-13	chr1	161440076	161472713	32638	*	island:1904	NA	NA	NA	hg38_cpg_islands
chr1	161463067	161463067	1	*	hypo	0.063	0.243	-0.180	0.022	5.04E-17	2.28E-13	chr1	161403409	161470523	67115	-	lncRNA:2362	ENST00000637155.1	NA	AL592295.3	hg38_lncrna_gencode
chr1	161463051	161463051	1	*	hypo	0.062	0.241	-0.179	0.021	5.28E-17	2.36E-13	chr1	161428020	161470469	42450	-	intron:113065	ENST00000637155.1	NA	NA	hg38_genes_introns
chr1	161463051	161463051	1	*	hypo	0.062	0.241	-0.179	0.021	5.28E-17	2.36E-13	chr1	161440076	161472713	32638	*	island:1904	NA	NA	NA	hg38_cpg_islands
chr1	161463051	161463051	1	*	hypo	0.062	0.241	-0.179	0.021	5.28E-17	2.36E-13	chr1	161403409	161470523	67115	-	lncRNA:2362	ENST00000637155.1	NA	AL592295.3	hg38_lncrna_gencode
chr2	20670988	20670988	1	*	hyper	0.278	0.120	0.158	0.019	5.91E-17	2.60E-13	chr2	20670464	20679243	8780	+	exon:155145	ENST00000272224.5	151449	GDF7	hg38_genes_exons
chr2	20670988	20670988	1	*	hyper	0.278	0.120	0.158	0.019	5.91E-17	2.60E-13	chr2	20670246	20671520	1275	*	island:2706	NA	NA	NA	hg38_cpg_islands
chr1	161463693	161463693	1	*	hypo	0.081	0.239	-0.158	0.019	6.04E-17	2.63E-13	chr1	161428020	161470469	42450	-	intron:113065	ENST00000637155.1	NA	NA	hg38_genes_introns
chr1	161463693	161463693	1	*	hypo	0.081	0.239	-0.158	0.019	6.04E-17	2.63E-13	chr1	161440076	161472713	32638	*	island:1904	NA	NA	NA	hg38_cpg_islands
chr1	161463693	161463693	1	*	hypo	0.081	0.239	-0.158	0.019	6.04E-17	2.63E-13	chr1	161403409	161470523	67115	-	lncRNA:2362	ENST00000637155.1	NA	AL592295.3	hg38_lncrna_gencode
chr1	161463474	161463474	1	*	hypo	0.080	0.248	-0.168	0.020	6.67E-17	2.86E-13	chr1	161428020	161470469	42450	-	intron:113065	ENST00000637155.1	NA	NA	hg38_genes_introns
chr1	161463474	161463474	1	*	hypo	0.080	0.248	-0.168	0.020	6.67E-17	2.86E-13	chr1	161440076	161472713	32638	*	island:1904	NA	NA	NA	hg38_cpg_islands
chr1	161463474	161463474	1	*	hypo	0.080	0.248	-0.168	0.020	6.67E-17	2.86E-13	chr1	161403409	161470523	67115	-	lncRNA:2362	ENST00000637155.1	NA	AL592295.3	hg38_lncrna_gencode
chr1	161462455	161462455	1	*	hypo	0.026	0.170	-0.144	0.017	7.05E-17	2.98E-13	chr1	161428020	161470469	42450	-	intron:113065	ENST00000637155.1	NA	NA	hg38_genes_introns
chr1	161462455	161462455	1	*	hypo	0.026	0.170	-0.144	0.017	7.05E-17	2.98E-13	chr1	161440076	161472713	32638	*	island:1904	NA	NA	NA	hg38_cpg_islands
chr1	161462455	161462455	1	*	hypo	0.026	0.170	-0.144	0.017	7.05E-17	2.98E-13	chr1	161403409	161470523	67115	-	lncRNA:2362	ENST00000637155.1	NA	AL592295.3	hg38_lncrna_gencode
chr10	133745123	133745123	1	*	hypo	0.345	0.564	-0.218	0.026	7.37E-17	3.07E-13	chr10	133741641	133745640	4000	+	1to5kb:126619	ENST00000611504.1	NA	NA	hg38_genes_1to5kb
chr10	133745123	133745123	1	*	hypo	0.345	0.564	-0.218	0.026	7.37E-17	3.07E-13	chr10	133744950	133748949	4000	+	1to5kb:126620	ENST00000614593.1	NA	NA	hg38_genes_1to5kb
chr10	133745123	133745123	1	*	hypo	0.345	0.564	-0.218	0.026	7.37E-17	3.07E-13	chr10	133740607	133761247	20641	*	island:13913	NA	NA	NA	hg38_cpg_islands
chr1	161462457	161462457	1	*	hypo	0.027	0.171	-0.143	0.017	7.50E-17	3.07E-13	chr1	161428020	161470469	42450	-	intron:113065	ENST00000637155.1	NA	NA	hg38_genes_introns
chr1	161462457	161462457	1	*	hypo	0.027	0.171	-0.143	0.017	7.50E-17	3.07E-13	chr1	161440076	161472713	32638	*	island:1904	NA	NA	NA	hg38_cpg_islands
chr1	161462457	161462457	1	*	hypo	0.027	0.171	-0.143	0.017	7.50E-17	3.07E-13	chr1	161403409	161470523	67115	-	lncRNA:2362	ENST00000637155.1	NA	AL592295.3	hg38_lncrna_gencode
chr13	64077002	64077002	1	*	hyper	0.458	0.228	0.230	0.028	7.55E-17	3.07E-13	chr13	64076045	64077044	1000	-	promoter:163333	ENST00000650541.1	144766	LINC00355	hg38_genes_promoters
chr13	64077002	64077002	1	*	hyper	0.458	0.228	0.230	0.028	7.55E-17	3.07E-13	chr13	64076012	64077011	1000	-	promoter:163335	ENST00000456627.1	144766	LINC00355	hg38_genes_promoters
chr13	64077002	64077002	1	*	hyper	0.458	0.228	0.230	0.028	7.55E-17	3.07E-13	chr13	64076027	64077026	1000	-	promoter:163336	ENST00000669788.1	144766	LINC00355	hg38_genes_promoters
chr13	64077002	64077002	1	*	hyper	0.458	0.228	0.230	0.028	7.55E-17	3.07E-13	chr13	64076019	64077018	1000	-	promoter:163337	ENST00000654282.1	144766	LINC00355	hg38_genes_promoters
chr13	64077002	64077002	1	*	hyper	0.458	0.228	0.230	0.028	7.55E-17	3.07E-13	chr13	63848547	67226375	3377829	*	inter:12614	NA	NA	NA	hg38_cpg_inter
chr4	190041435	190041435	1	*	hypo	0.345	0.578	-0.233	0.028	9.42E-17	3.78E-13	chr4	190039400	190043399	4000	-	1to5kb:67242	ENST00000514074.1	NA	NA	hg38_genes_1to5kb
chr4	190041435	190041435	1	*	hypo	0.345	0.578	-0.233	0.028	9.42E-17	3.78E-13	chr4	190041342	190043414	2073	+	exon:422048	ENST00000509500.1	NA	NA	hg38_genes_exons
chr4	190041435	190041435	1	*	hypo	0.345	0.578	-0.233	0.028	9.42E-17	3.78E-13	chr4	190040956	190041534	579	*	island:6395	NA	NA	NA	hg38_cpg_islands
chr1	161463536	161463536	1	*	hypo	0.083	0.245	-0.162	0.020	9.63E-17	3.81E-13	chr1	161428020	161470469	42450	-	intron:113065	ENST00000637155.1	NA	NA	hg38_genes_introns
chr1	161463536	161463536	1	*	hypo	0.083	0.245	-0.162	0.020	9.63E-17	3.81E-13	chr1	161440076	161472713	32638	*	island:1904	NA	NA	NA	hg38_cpg_islands
chr1	161463536	161463536	1	*	hypo	0.083	0.245	-0.162	0.020	9.63E-17	3.81E-13	chr1	161403409	161470523	67115	-	lncRNA:2362	ENST00000637155.1	NA	AL592295.3	hg38_lncrna_gencode
chr2	20670868	20670868	1	*	hyper	0.276	0.118	0.158	0.019	9.77E-17	3.82E-13	chr2	20670464	20679243	8780	+	exon:155145	ENST00000272224.5	151449	GDF7	hg38_genes_exons
chr2	20670868	20670868	1	*	hyper	0.276	0.118	0.158	0.019	9.77E-17	3.82E-13	chr2	20670246	20671520	1275	*	island:2706	NA	NA	NA	hg38_cpg_islands
chr13	64076933	64076933	1	*	hyper	0.458	0.228	0.230	0.028	1.06E-16	4.11E-13	chr13	64076045	64077044	1000	-	promoter:163333	ENST00000650541.1	144766	LINC00355	hg38_genes_promoters
chr13	64076933	64076933	1	*	hyper	0.458	0.228	0.230	0.028	1.06E-16	4.11E-13	chr13	64076012	64077011	1000	-	promoter:163335	ENST00000456627.1	144766	LINC00355	hg38_genes_promoters
chr13	64076933	64076933	1	*	hyper	0.458	0.228	0.230	0.028	1.06E-16	4.11E-13	chr13	64076027	64077026	1000	-	promoter:163336	ENST00000669788.1	144766	LINC00355	hg38_genes_promoters
chr13	64076933	64076933	1	*	hyper	0.458	0.228	0.230	0.028	1.06E-16	4.11E-13	chr13	64076019	64077018	1000	-	promoter:163337	ENST00000654282.1	144766	LINC00355	hg38_genes_promoters
chr13	64076933	64076933	1	*	hyper	0.458	0.228	0.230	0.028	1.06E-16	4.11E-13	chr13	63848547	67226375	3377829	*	inter:12614	NA	NA	NA	hg38_cpg_inter
chr20	20856440	20856440	1	*	hypo	0.131	0.570	-0.438	0.053	1.16E-16	4.41E-13	chr20	20855643	20859642	4000	-	1to5kb:231436	ENST00000437558.1	NA	NA	hg38_genes_1to5kb
chr20	20856440	20856440	1	*	hypo	0.131	0.570	-0.438	0.053	1.16E-16	4.41E-13	chr20	20717144	21016123	298980	*	inter:17970	NA	NA	NA	hg38_cpg_inter
chr1	161462445	161462445	1	*	hypo	0.025	0.168	-0.143	0.017	1.34E-16	5.04E-13	chr1	161428020	161470469	42450	-	intron:113065	ENST00000637155.1	NA	NA	hg38_genes_introns
chr1	161462445	161462445	1	*	hypo	0.025	0.168	-0.143	0.017	1.34E-16	5.04E-13	chr1	161440076	161472713	32638	*	island:1904	NA	NA	NA	hg38_cpg_islands
chr1	161462445	161462445	1	*	hypo	0.025	0.168	-0.143	0.017	1.34E-16	5.04E-13	chr1	161403409	161470523	67115	-	lncRNA:2362	ENST00000637155.1	NA	AL592295.3	hg38_lncrna_gencode
chr1	161463587	161463587	1	*	hypo	0.083	0.244	-0.161	0.019	1.38E-16	5.10E-13	chr1	161428020	161470469	42450	-	intron:113065	ENST00000637155.1	NA	NA	hg38_genes_introns
chr1	161463587	161463587	1	*	hypo	0.083	0.244	-0.161	0.019	1.38E-16	5.10E-13	chr1	161440076	161472713	32638	*	island:1904	NA	NA	NA	hg38_cpg_islands
chr1	161463587	161463587	1	*	hypo	0.083	0.244	-0.161	0.019	1.38E-16	5.10E-13	chr1	161403409	161470523	67115	-	lncRNA:2362	ENST00000637155.1	NA	AL592295.3	hg38_lncrna_gencode
chr2	20670804	20670804	1	*	hyper	0.279	0.121	0.158	0.019	1.39E-16	5.10E-13	chr2	20670464	20679243	8780	+	exon:155145	ENST00000272224.5	151449	GDF7	hg38_genes_exons
chr2	20670804	20670804	1	*	hyper	0.279	0.121	0.158	0.019	1.39E-16	5.10E-13	chr2	20670246	20671520	1275	*	island:2706	NA	NA	NA	hg38_cpg_islands
chr2	20670745	20670745	1	*	hyper	0.283	0.125	0.158	0.019	1.49E-16	5.37E-13	chr2	20670464	20679243	8780	+	exon:155145	ENST00000272224.5	151449	GDF7	hg38_genes_exons
chr2	20670745	20670745	1	*	hyper	0.283	0.125	0.158	0.019	1.49E-16	5.37E-13	chr2	20670246	20671520	1275	*	island:2706	NA	NA	NA	hg38_cpg_islands
chr1	161463646	161463646	1	*	hypo	0.082	0.240	-0.158	0.019	1.49E-16	5.37E-13	chr1	161428020	161470469	42450	-	intron:113065	ENST00000637155.1	NA	NA	hg38_genes_introns
chr1	161463646	161463646	1	*	hypo	0.082	0.240	-0.158	0.019	1.49E-16	5.37E-13	chr1	161440076	161472713	32638	*	island:1904	NA	NA	NA	hg38_cpg_islands
chr1	161463646	161463646	1	*	hypo	0.082	0.240	-0.158	0.019	1.49E-16	5.37E-13	chr1	161403409	161470523	67115	-	lncRNA:2362	ENST00000637155.1	NA	AL592295.3	hg38_lncrna_gencode
chr4	190041256	190041256	1	*	hypo	0.331	0.563	-0.232	0.028	1.60E-16	5.70E-13	chr4	190040342	190041341	1000	+	promoter:62335	ENST00000509500.1	NA	NA	hg38_genes_promoters
chr4	190041256	190041256	1	*	hypo	0.331	0.563	-0.232	0.028	1.60E-16	5.70E-13	chr4	190039400	190043399	4000	-	1to5kb:67242	ENST00000514074.1	NA	NA	hg38_genes_1to5kb
chr4	190041256	190041256	1	*	hypo	0.331	0.563	-0.232	0.028	1.60E-16	5.70E-13	chr4	190040956	190041534	579	*	island:6395	NA	NA	NA	hg38_cpg_islands
chr2	20670685	20670685	1	*	hyper	0.289	0.128	0.161	0.020	1.67E-16	5.88E-13	chr2	20670464	20679243	8780	+	exon:155145	ENST00000272224.5	151449	GDF7	hg38_genes_exons
chr2	20670685	20670685	1	*	hyper	0.289	0.128	0.161	0.020	1.67E-16	5.88E-13	chr2	20670246	20671520	1275	*	island:2706	NA	NA	NA	hg38_cpg_islands
chr13	64076963	64076963	1	*	hyper	0.458	0.228	0.230	0.028	1.71E-16	5.95E-13	chr13	64076045	64077044	1000	-	promoter:163333	ENST00000650541.1	144766	LINC00355	hg38_genes_promoters
chr13	64076963	64076963	1	*	hyper	0.458	0.228	0.230	0.028	1.71E-16	5.95E-13	chr13	64076012	64077011	1000	-	promoter:163335	ENST00000456627.1	144766	LINC00355	hg38_genes_promoters
chr13	64076963	64076963	1	*	hyper	0.458	0.228	0.230	0.028	1.71E-16	5.95E-13	chr13	64076027	64077026	1000	-	promoter:163336	ENST00000669788.1	144766	LINC00355	hg38_genes_promoters
chr13	64076963	64076963	1	*	hyper	0.458	0.228	0.230	0.028	1.71E-16	5.95E-13	chr13	64076019	64077018	1000	-	promoter:163337	ENST00000654282.1	144766	LINC00355	hg38_genes_promoters
chr13	64076963	64076963	1	*	hyper	0.458	0.228	0.230	0.028	1.71E-16	5.95E-13	chr13	63848547	67226375	3377829	*	inter:12614	NA	NA	NA	hg38_cpg_inter
chr1	161462448	161462448	1	*	hypo	0.025	0.168	-0.143	0.017	1.77E-16	6.08E-13	chr1	161428020	161470469	42450	-	intron:113065	ENST00000637155.1	NA	NA	hg38_genes_introns
chr1	161462448	161462448	1	*	hypo	0.025	0.168	-0.143	0.017	1.77E-16	6.08E-13	chr1	161440076	161472713	32638	*	island:1904	NA	NA	NA	hg38_cpg_islands
chr1	161462448	161462448	1	*	hypo	0.025	0.168	-0.143	0.017	1.77E-16	6.08E-13	chr1	161403409	161470523	67115	-	lncRNA:2362	ENST00000637155.1	NA	AL592295.3	hg38_lncrna_gencode
chr10	62924460	62924460	1	*	hypo	0.502	0.727	-0.225	0.027	1.84E-16	6.26E-13	chr10	62920901	62924900	4000	-	1to5kb:128524	ENST00000493899.2	107984012	LOC107984012	hg38_genes_1to5kb
chr10	62924460	62924460	1	*	hypo	0.502	0.727	-0.225	0.027	1.84E-16	6.26E-13	chr10	62920908	62924907	4000	-	1to5kb:128525	ENST00000690352.1	107984012	LOC107984012	hg38_genes_1to5kb
chr10	62924460	62924460	1	*	hypo	0.502	0.727	-0.225	0.027	1.84E-16	6.26E-13	chr10	62822924	63129336	306413	*	inter:9923	NA	NA	NA	hg38_cpg_inter
chr1	161462874	161462874	1	*	hypo	0.062	0.220	-0.159	0.019	1.99E-16	6.69E-13	chr1	161428020	161470469	42450	-	intron:113065	ENST00000637155.1	NA	NA	hg38_genes_introns
chr1	161462874	161462874	1	*	hypo	0.062	0.220	-0.159	0.019	1.99E-16	6.69E-13	chr1	161440076	161472713	32638	*	island:1904	NA	NA	NA	hg38_cpg_islands
chr1	161462874	161462874	1	*	hypo	0.062	0.220	-0.159	0.019	1.99E-16	6.69E-13	chr1	161403409	161470523	67115	-	lncRNA:2362	ENST00000637155.1	NA	AL592295.3	hg38_lncrna_gencode
chr20	20856320	20856320	1	*	hypo	0.126	0.578	-0.451	0.055	2.03E-16	6.74E-13	chr20	20855643	20859642	4000	-	1to5kb:231436	ENST00000437558.1	NA	NA	hg38_genes_1to5kb
chr20	20856320	20856320	1	*	hypo	0.126	0.578	-0.451	0.055	2.03E-16	6.74E-13	chr20	20717144	21016123	298980	*	inter:17970	NA	NA	NA	hg38_cpg_inter
chr10	133745089	133745089	1	*	hypo	0.351	0.570	-0.219	0.027	2.06E-16	6.78E-13	chr10	133741641	133745640	4000	+	1to5kb:126619	ENST00000611504.1	NA	NA	hg38_genes_1to5kb
chr10	133745089	133745089	1	*	hypo	0.351	0.570	-0.219	0.027	2.06E-16	6.78E-13	chr10	133744950	133748949	4000	+	1to5kb:126620	ENST00000614593.1	NA	NA	hg38_genes_1to5kb
chr10	133745089	133745089	1	*	hypo	0.351	0.570	-0.219	0.027	2.06E-16	6.78E-13	chr10	133740607	133761247	20641	*	island:13913	NA	NA	NA	hg38_cpg_islands
chr4	190041274	190041274	1	*	hypo	0.329	0.560	-0.231	0.028	2.11E-16	6.89E-13	chr4	190040342	190041341	1000	+	promoter:62335	ENST00000509500.1	NA	NA	hg38_genes_promoters
chr4	190041274	190041274	1	*	hypo	0.329	0.560	-0.231	0.028	2.11E-16	6.89E-13	chr4	190039400	190043399	4000	-	1to5kb:67242	ENST00000514074.1	NA	NA	hg38_genes_1to5kb
chr4	190041274	190041274	1	*	hypo	0.329	0.560	-0.231	0.028	2.11E-16	6.89E-13	chr4	190040956	190041534	579	*	island:6395	NA	NA	NA	hg38_cpg_islands
chr13	64077137	64077137	1	*	hyper	0.456	0.234	0.222	0.027	2.33E-16	7.52E-13	chr13	64077045	64081044	4000	-	1to5kb:163333	ENST00000650541.1	144766	LINC00355	hg38_genes_1to5kb
chr13	64077137	64077137	1	*	hyper	0.456	0.234	0.222	0.027	2.33E-16	7.52E-13	chr13	64077012	64081011	4000	-	1to5kb:163335	ENST00000456627.1	144766	LINC00355	hg38_genes_1to5kb
chr13	64077137	64077137	1	*	hyper	0.456	0.234	0.222	0.027	2.33E-16	7.52E-13	chr13	64077027	64081026	4000	-	1to5kb:163336	ENST00000669788.1	144766	LINC00355	hg38_genes_1to5kb
chr13	64077137	64077137	1	*	hyper	0.456	0.234	0.222	0.027	2.33E-16	7.52E-13	chr13	64077019	64081018	4000	-	1to5kb:163337	ENST00000654282.1	144766	LINC00355	hg38_genes_1to5kb
chr13	64077137	64077137	1	*	hyper	0.456	0.234	0.222	0.027	2.33E-16	7.52E-13	chr13	63848547	67226375	3377829	*	inter:12614	NA	NA	NA	hg38_cpg_inter
chr2	20670869	20670869	1	*	hyper	0.276	0.118	0.158	0.019	2.42E-16	7.72E-13	chr2	20670464	20679243	8780	+	exon:155145	ENST00000272224.5	151449	GDF7	hg38_genes_exons
chr2	20670869	20670869	1	*	hyper	0.276	0.118	0.158	0.019	2.42E-16	7.72E-13	chr2	20670246	20671520	1275	*	island:2706	NA	NA	NA	hg38_cpg_islands
chr13	64076955	64076955	1	*	hyper	0.458	0.228	0.230	0.028	2.47E-16	7.81E-13	chr13	64076045	64077044	1000	-	promoter:163333	ENST00000650541.1	144766	LINC00355	hg38_genes_promoters
chr13	64076955	64076955	1	*	hyper	0.458	0.228	0.230	0.028	2.47E-16	7.81E-13	chr13	64076012	64077011	1000	-	promoter:163335	ENST00000456627.1	144766	LINC00355	hg38_genes_promoters
chr13	64076955	64076955	1	*	hyper	0.458	0.228	0.230	0.028	2.47E-16	7.81E-13	chr13	64076027	64077026	1000	-	promoter:163336	ENST00000669788.1	144766	LINC00355	hg38_genes_promoters
chr13	64076955	64076955	1	*	hyper	0.458	0.228	0.230	0.028	2.47E-16	7.81E-13	chr13	64076019	64077018	1000	-	promoter:163337	ENST00000654282.1	144766	LINC00355	hg38_genes_promoters
chr13	64076955	64076955	1	*	hyper	0.458	0.228	0.230	0.028	2.47E-16	7.81E-13	chr13	63848547	67226375	3377829	*	inter:12614	NA	NA	NA	hg38_cpg_inter
chr1	161462344	161462344	1	*	hypo	0.030	0.169	-0.139	0.017	2.50E-16	7.81E-13	chr1	161428020	161470469	42450	-	intron:113065	ENST00000637155.1	NA	NA	hg38_genes_introns
chr1	161462344	161462344	1	*	hypo	0.030	0.169	-0.139	0.017	2.50E-16	7.81E-13	chr1	161440076	161472713	32638	*	island:1904	NA	NA	NA	hg38_cpg_islands
chr1	161462344	161462344	1	*	hypo	0.030	0.169	-0.139	0.017	2.50E-16	7.81E-13	chr1	161403409	161470523	67115	-	lncRNA:2362	ENST00000637155.1	NA	AL592295.3	hg38_lncrna_gencode
chr4	190041314	190041314	1	*	hypo	0.337	0.573	-0.236	0.029	2.58E-16	7.98E-13	chr4	190040342	190041341	1000	+	promoter:62335	ENST00000509500.1	NA	NA	hg38_genes_promoters
chr4	190041314	190041314	1	*	hypo	0.337	0.573	-0.236	0.029	2.58E-16	7.98E-13	chr4	190039400	190043399	4000	-	1to5kb:67242	ENST00000514074.1	NA	NA	hg38_genes_1to5kb
chr4	190041314	190041314	1	*	hypo	0.337	0.573	-0.236	0.029	2.58E-16	7.98E-13	chr4	190040956	190041534	579	*	island:6395	NA	NA	NA	hg38_cpg_islands
chr2	20670815	20670815	1	*	hyper	0.277	0.118	0.158	0.019	2.64E-16	8.10E-13	chr2	20670464	20679243	8780	+	exon:155145	ENST00000272224.5	151449	GDF7	hg38_genes_exons
chr2	20670815	20670815	1	*	hyper	0.277	0.118	0.158	0.019	2.64E-16	8.10E-13	chr2	20670246	20671520	1275	*	island:2706	NA	NA	NA	hg38_cpg_islands
chr13	64076998	64076998	1	*	hyper	0.458	0.228	0.230	0.028	2.82E-16	8.57E-13	chr13	64076045	64077044	1000	-	promoter:163333	ENST00000650541.1	144766	LINC00355	hg38_genes_promoters
chr13	64076998	64076998	1	*	hyper	0.458	0.228	0.230	0.028	2.82E-16	8.57E-13	chr13	64076012	64077011	1000	-	promoter:163335	ENST00000456627.1	144766	LINC00355	hg38_genes_promoters
chr13	64076998	64076998	1	*	hyper	0.458	0.228	0.230	0.028	2.82E-16	8.57E-13	chr13	64076027	64077026	1000	-	promoter:163336	ENST00000669788.1	144766	LINC00355	hg38_genes_promoters
chr13	64076998	64076998	1	*	hyper	0.458	0.228	0.230	0.028	2.82E-16	8.57E-13	chr13	64076019	64077018	1000	-	promoter:163337	ENST00000654282.1	144766	LINC00355	hg38_genes_promoters
chr13	64076998	64076998	1	*	hyper	0.458	0.228	0.230	0.028	2.82E-16	8.57E-13	chr13	63848547	67226375	3377829	*	inter:12614	NA	NA	NA	hg38_cpg_inter
chr13	64077102	64077102	1	*	hyper	0.455	0.232	0.223	0.027	2.92E-16	8.78E-13	chr13	64077045	64081044	4000	-	1to5kb:163333	ENST00000650541.1	144766	LINC00355	hg38_genes_1to5kb
chr13	64077102	64077102	1	*	hyper	0.455	0.232	0.223	0.027	2.92E-16	8.78E-13	chr13	64077012	64081011	4000	-	1to5kb:163335	ENST00000456627.1	144766	LINC00355	hg38_genes_1to5kb
chr13	64077102	64077102	1	*	hyper	0.455	0.232	0.223	0.027	2.92E-16	8.78E-13	chr13	64077027	64081026	4000	-	1to5kb:163336	ENST00000669788.1	144766	LINC00355	hg38_genes_1to5kb
chr13	64077102	64077102	1	*	hyper	0.455	0.232	0.223	0.027	2.92E-16	8.78E-13	chr13	64077019	64081018	4000	-	1to5kb:163337	ENST00000654282.1	144766	LINC00355	hg38_genes_1to5kb
chr13	64077102	64077102	1	*	hyper	0.455	0.232	0.223	0.027	2.92E-16	8.78E-13	chr13	63848547	67226375	3377829	*	inter:12614	NA	NA	NA	hg38_cpg_inter
chr13	64076972	64076972	1	*	hyper	0.458	0.228	0.230	0.028	2.95E-16	8.78E-13	chr13	64076045	64077044	1000	-	promoter:163333	ENST00000650541.1	144766	LINC00355	hg38_genes_promoters
chr13	64076972	64076972	1	*	hyper	0.458	0.228	0.230	0.028	2.95E-16	8.78E-13	chr13	64076012	64077011	1000	-	promoter:163335	ENST00000456627.1	144766	LINC00355	hg38_genes_promoters
chr13	64076972	64076972	1	*	hyper	0.458	0.228	0.230	0.028	2.95E-16	8.78E-13	chr13	64076027	64077026	1000	-	promoter:163336	ENST00000669788.1	144766	LINC00355	hg38_genes_promoters
chr13	64076972	64076972	1	*	hyper	0.458	0.228	0.230	0.028	2.95E-16	8.78E-13	chr13	64076019	64077018	1000	-	promoter:163337	ENST00000654282.1	144766	LINC00355	hg38_genes_promoters
chr13	64076972	64076972	1	*	hyper	0.458	0.228	0.230	0.028	2.95E-16	8.78E-13	chr13	63848547	67226375	3377829	*	inter:12614	NA	NA	NA	hg38_cpg_inter
chr13	64077001	64077001	1	*	hyper	0.458	0.228	0.230	0.028	2.99E-16	8.82E-13	chr13	64076045	64077044	1000	-	promoter:163333	ENST00000650541.1	144766	LINC00355	hg38_genes_promoters
chr13	64077001	64077001	1	*	hyper	0.458	0.228	0.230	0.028	2.99E-16	8.82E-13	chr13	64076012	64077011	1000	-	promoter:163335	ENST00000456627.1	144766	LINC00355	hg38_genes_promoters
chr13	64077001	64077001	1	*	hyper	0.458	0.228	0.230	0.028	2.99E-16	8.82E-13	chr13	64076027	64077026	1000	-	promoter:163336	ENST00000669788.1	144766	LINC00355	hg38_genes_promoters
chr13	64077001	64077001	1	*	hyper	0.458	0.228	0.230	0.028	2.99E-16	8.82E-13	chr13	64076019	64077018	1000	-	promoter:163337	ENST00000654282.1	144766	LINC00355	hg38_genes_promoters
chr13	64077001	64077001	1	*	hyper	0.458	0.228	0.230	0.028	2.99E-16	8.82E-13	chr13	63848547	67226375	3377829	*	inter:12614	NA	NA	NA	hg38_cpg_inter
chr13	64077104	64077104	1	*	hyper	0.455	0.232	0.223	0.027	3.12E-16	9.12E-13	chr13	64077045	64081044	4000	-	1to5kb:163333	ENST00000650541.1	144766	LINC00355	hg38_genes_1to5kb
chr13	64077104	64077104	1	*	hyper	0.455	0.232	0.223	0.027	3.12E-16	9.12E-13	chr13	64077012	64081011	4000	-	1to5kb:163335	ENST00000456627.1	144766	LINC00355	hg38_genes_1to5kb
chr13	64077104	64077104	1	*	hyper	0.455	0.232	0.223	0.027	3.12E-16	9.12E-13	chr13	64077027	64081026	4000	-	1to5kb:163336	ENST00000669788.1	144766	LINC00355	hg38_genes_1to5kb
chr13	64077104	64077104	1	*	hyper	0.455	0.232	0.223	0.027	3.12E-16	9.12E-13	chr13	64077019	64081018	4000	-	1to5kb:163337	ENST00000654282.1	144766	LINC00355	hg38_genes_1to5kb
chr13	64077104	64077104	1	*	hyper	0.455	0.232	0.223	0.027	3.12E-16	9.12E-13	chr13	63848547	67226375	3377829	*	inter:12614	NA	NA	NA	hg38_cpg_inter
chr2	20670758	20670758	1	*	hyper	0.282	0.125	0.158	0.019	3.17E-16	9.15E-13	chr2	20670464	20679243	8780	+	exon:155145	ENST00000272224.5	151449	GDF7	hg38_genes_exons
chr2	20670758	20670758	1	*	hyper	0.282	0.125	0.158	0.019	3.17E-16	9.15E-13	chr2	20670246	20671520	1275	*	island:2706	NA	NA	NA	hg38_cpg_islands
chr2	20670744	20670744	1	*	hyper	0.284	0.125	0.158	0.019	3.20E-16	9.15E-13	chr2	20670464	20679243	8780	+	exon:155145	ENST00000272224.5	151449	GDF7	hg38_genes_exons
chr2	20670744	20670744	1	*	hyper	0.284	0.125	0.158	0.019	3.20E-16	9.15E-13	chr2	20670246	20671520	1275	*	island:2706	NA	NA	NA	hg38_cpg_islands
chr2	20670836	20670836	1	*	hyper	0.277	0.119	0.158	0.019	3.22E-16	9.15E-13	chr2	20670464	20679243	8780	+	exon:155145	ENST00000272224.5	151449	GDF7	hg38_genes_exons
chr2	20670836	20670836	1	*	hyper	0.277	0.119	0.158	0.019	3.22E-16	9.15E-13	chr2	20670246	20671520	1275	*	island:2706	NA	NA	NA	hg38_cpg_islands
chr13	64077177	64077177	1	*	hyper	0.456	0.234	0.222	0.027	3.32E-16	9.34E-13	chr13	64077045	64081044	4000	-	1to5kb:163333	ENST00000650541.1	144766	LINC00355	hg38_genes_1to5kb
chr13	64077177	64077177	1	*	hyper	0.456	0.234	0.222	0.027	3.32E-16	9.34E-13	chr13	64077012	64081011	4000	-	1to5kb:163335	ENST00000456627.1	144766	LINC00355	hg38_genes_1to5kb
chr13	64077177	64077177	1	*	hyper	0.456	0.234	0.222	0.027	3.32E-16	9.34E-13	chr13	64077027	64081026	4000	-	1to5kb:163336	ENST00000669788.1	144766	LINC00355	hg38_genes_1to5kb
chr13	64077177	64077177	1	*	hyper	0.456	0.234	0.222	0.027	3.32E-16	9.34E-13	chr13	64077019	64081018	4000	-	1to5kb:163337	ENST00000654282.1	144766	LINC00355	hg38_genes_1to5kb
chr13	64077177	64077177	1	*	hyper	0.456	0.234	0.222	0.027	3.32E-16	9.34E-13	chr13	63848547	67226375	3377829	*	inter:12614	NA	NA	NA	hg38_cpg_inter
chr13	64077003	64077003	1	*	hyper	0.458	0.228	0.230	0.028	3.57E-16	9.98E-13	chr13	64076045	64077044	1000	-	promoter:163333	ENST00000650541.1	144766	LINC00355	hg38_genes_promoters
chr13	64077003	64077003	1	*	hyper	0.458	0.228	0.230	0.028	3.57E-16	9.98E-13	chr13	64076012	64077011	1000	-	promoter:163335	ENST00000456627.1	144766	LINC00355	hg38_genes_promoters
chr13	64077003	64077003	1	*	hyper	0.458	0.228	0.230	0.028	3.57E-16	9.98E-13	chr13	64076027	64077026	1000	-	promoter:163336	ENST00000669788.1	144766	LINC00355	hg38_genes_promoters
chr13	64077003	64077003	1	*	hyper	0.458	0.228	0.230	0.028	3.57E-16	9.98E-13	chr13	64076019	64077018	1000	-	promoter:163337	ENST00000654282.1	144766	LINC00355	hg38_genes_promoters
chr13	64077003	64077003	1	*	hyper	0.458	0.228	0.230	0.028	3.57E-16	9.98E-13	chr13	63848547	67226375	3377829	*	inter:12614	NA	NA	NA	hg38_cpg_inter
chr13	64076974	64076974	1	*	hyper	0.458	0.228	0.230	0.028	3.79E-16	1.05E-12	chr13	64076045	64077044	1000	-	promoter:163333	ENST00000650541.1	144766	LINC00355	hg38_genes_promoters
chr13	64076974	64076974	1	*	hyper	0.458	0.228	0.230	0.028	3.79E-16	1.05E-12	chr13	64076012	64077011	1000	-	promoter:163335	ENST00000456627.1	144766	LINC00355	hg38_genes_promoters
chr13	64076974	64076974	1	*	hyper	0.458	0.228	0.230	0.028	3.79E-16	1.05E-12	chr13	64076027	64077026	1000	-	promoter:163336	ENST00000669788.1	144766	LINC00355	hg38_genes_promoters
chr13	64076974	64076974	1	*	hyper	0.458	0.228	0.230	0.028	3.79E-16	1.05E-12	chr13	64076019	64077018	1000	-	promoter:163337	ENST00000654282.1	144766	LINC00355	hg38_genes_promoters
chr13	64076974	64076974	1	*	hyper	0.458	0.228	0.230	0.028	3.79E-16	1.05E-12	chr13	63848547	67226375	3377829	*	inter:12614	NA	NA	NA	hg38_cpg_inter
chr2	20670818	20670818	1	*	hyper	0.277	0.118	0.158	0.019	3.97E-16	1.09E-12	chr2	20670464	20679243	8780	+	exon:155145	ENST00000272224.5	151449	GDF7	hg38_genes_exons
chr2	20670818	20670818	1	*	hyper	0.277	0.118	0.158	0.019	3.97E-16	1.09E-12	chr2	20670246	20671520	1275	*	island:2706	NA	NA	NA	hg38_cpg_islands
chr13	64076934	64076934	1	*	hyper	0.458	0.228	0.230	0.028	4.35E-16	1.18E-12	chr13	64076045	64077044	1000	-	promoter:163333	ENST00000650541.1	144766	LINC00355	hg38_genes_promoters
chr13	64076934	64076934	1	*	hyper	0.458	0.228	0.230	0.028	4.35E-16	1.18E-12	chr13	64076012	64077011	1000	-	promoter:163335	ENST00000456627.1	144766	LINC00355	hg38_genes_promoters
chr13	64076934	64076934	1	*	hyper	0.458	0.228	0.230	0.028	4.35E-16	1.18E-12	chr13	64076027	64077026	1000	-	promoter:163336	ENST00000669788.1	144766	LINC00355	hg38_genes_promoters
chr13	64076934	64076934	1	*	hyper	0.458	0.228	0.230	0.028	4.35E-16	1.18E-12	chr13	64076019	64077018	1000	-	promoter:163337	ENST00000654282.1	144766	LINC00355	hg38_genes_promoters
chr13	64076934	64076934	1	*	hyper	0.458	0.228	0.230	0.028	4.35E-16	1.18E-12	chr13	63848547	67226375	3377829	*	inter:12614	NA	NA	NA	hg38_cpg_inter
chr10	133745160	133745160	1	*	hypo	0.343	0.563	-0.220	0.027	4.55E-16	1.23E-12	chr10	133741641	133745640	4000	+	1to5kb:126619	ENST00000611504.1	NA	NA	hg38_genes_1to5kb
chr10	133745160	133745160	1	*	hypo	0.343	0.563	-0.220	0.027	4.55E-16	1.23E-12	chr10	133744950	133748949	4000	+	1to5kb:126620	ENST00000614593.1	NA	NA	hg38_genes_1to5kb
chr10	133745160	133745160	1	*	hypo	0.343	0.563	-0.220	0.027	4.55E-16	1.23E-12	chr10	133740607	133761247	20641	*	island:13913	NA	NA	NA	hg38_cpg_islands
chr1	161463530	161463530	1	*	hypo	0.083	0.245	-0.162	0.020	5.04E-16	1.35E-12	chr1	161428020	161470469	42450	-	intron:113065	ENST00000637155.1	NA	NA	hg38_genes_introns
chr1	161463530	161463530	1	*	hypo	0.083	0.245	-0.162	0.020	5.04E-16	1.35E-12	chr1	161440076	161472713	32638	*	island:1904	NA	NA	NA	hg38_cpg_islands
chr1	161463530	161463530	1	*	hypo	0.083	0.245	-0.162	0.020	5.04E-16	1.35E-12	chr1	161403409	161470523	67115	-	lncRNA:2362	ENST00000637155.1	NA	AL592295.3	hg38_lncrna_gencode
chr20	20856319	20856319	1	*	hypo	0.126	0.578	-0.451	0.056	5.18E-16	1.37E-12	chr20	20855643	20859642	4000	-	1to5kb:231436	ENST00000437558.1	NA	NA	hg38_genes_1to5kb
chr20	20856319	20856319	1	*	hypo	0.126	0.578	-0.451	0.056	5.18E-16	1.37E-12	chr20	20717144	21016123	298980	*	inter:17970	NA	NA	NA	hg38_cpg_inter
chr1	161463593	161463593	1	*	hypo	0.081	0.242	-0.160	0.020	5.44E-16	1.43E-12	chr1	161428020	161470469	42450	-	intron:113065	ENST00000637155.1	NA	NA	hg38_genes_introns
chr1	161463593	161463593	1	*	hypo	0.081	0.242	-0.160	0.020	5.44E-16	1.43E-12	chr1	161440076	161472713	32638	*	island:1904	NA	NA	NA	hg38_cpg_islands
chr1	161463593	161463593	1	*	hypo	0.081	0.242	-0.160	0.020	5.44E-16	1.43E-12	chr1	161403409	161470523	67115	-	lncRNA:2362	ENST00000637155.1	NA	AL592295.3	hg38_lncrna_gencode
chr1	161463551	161463551	1	*	hypo	0.083	0.244	-0.161	0.020	6.29E-16	1.64E-12	chr1	161428020	161470469	42450	-	intron:113065	ENST00000637155.1	NA	NA	hg38_genes_introns
chr1	161463551	161463551	1	*	hypo	0.083	0.244	-0.161	0.020	6.29E-16	1.64E-12	chr1	161440076	161472713	32638	*	island:1904	NA	NA	NA	hg38_cpg_islands
chr1	161463551	161463551	1	*	hypo	0.083	0.244	-0.161	0.020	6.29E-16	1.64E-12	chr1	161403409	161470523	67115	-	lncRNA:2362	ENST00000637155.1	NA	AL592295.3	hg38_lncrna_gencode
chr2	20670736	20670736	1	*	hyper	0.289	0.129	0.160	0.020	6.59E-16	1.69E-12	chr2	20670464	20679243	8780	+	exon:155145	ENST00000272224.5	151449	GDF7	hg38_genes_exons
chr2	20670736	20670736	1	*	hyper	0.289	0.129	0.160	0.020	6.59E-16	1.69E-12	chr2	20670246	20671520	1275	*	island:2706	NA	NA	NA	hg38_cpg_islands
chr1	161463599	161463599	1	*	hypo	0.081	0.242	-0.160	0.020	6.62E-16	1.69E-12	chr1	161428020	161470469	42450	-	intron:113065	ENST00000637155.1	NA	NA	hg38_genes_introns
chr1	161463599	161463599	1	*	hypo	0.081	0.242	-0.160	0.020	6.62E-16	1.69E-12	chr1	161440076	161472713	32638	*	island:1904	NA	NA	NA	hg38_cpg_islands
chr1	161463599	161463599	1	*	hypo	0.081	0.242	-0.160	0.020	6.62E-16	1.69E-12	chr1	161403409	161470523	67115	-	lncRNA:2362	ENST00000637155.1	NA	AL592295.3	hg38_lncrna_gencode
chr20	20856708	20856708	1	*	hypo	0.139	0.539	-0.400	0.050	6.65E-16	1.69E-12	chr20	20855643	20859642	4000	-	1to5kb:231436	ENST00000437558.1	NA	NA	hg38_genes_1to5kb
chr20	20856708	20856708	1	*	hypo	0.139	0.539	-0.400	0.050	6.65E-16	1.69E-12	chr20	20717144	21016123	298980	*	inter:17970	NA	NA	NA	hg38_cpg_inter
chr13	64077144	64077144	1	*	hyper	0.456	0.234	0.222	0.028	6.77E-16	1.71E-12	chr13	64077045	64081044	4000	-	1to5kb:163333	ENST00000650541.1	144766	LINC00355	hg38_genes_1to5kb
chr13	64077144	64077144	1	*	hyper	0.456	0.234	0.222	0.028	6.77E-16	1.71E-12	chr13	64077012	64081011	4000	-	1to5kb:163335	ENST00000456627.1	144766	LINC00355	hg38_genes_1to5kb
chr13	64077144	64077144	1	*	hyper	0.456	0.234	0.222	0.028	6.77E-16	1.71E-12	chr13	64077027	64081026	4000	-	1to5kb:163336	ENST00000669788.1	144766	LINC00355	hg38_genes_1to5kb
chr13	64077144	64077144	1	*	hyper	0.456	0.234	0.222	0.028	6.77E-16	1.71E-12	chr13	64077019	64081018	4000	-	1to5kb:163337	ENST00000654282.1	144766	LINC00355	hg38_genes_1to5kb
chr13	64077144	64077144	1	*	hyper	0.456	0.234	0.222	0.028	6.77E-16	1.71E-12	chr13	63848547	67226375	3377829	*	inter:12614	NA	NA	NA	hg38_cpg_inter
chr4	190041279	190041279	1	*	hypo	0.331	0.563	-0.231	0.029	6.91E-16	1.73E-12	chr4	190040342	190041341	1000	+	promoter:62335	ENST00000509500.1	NA	NA	hg38_genes_promoters
chr4	190041279	190041279	1	*	hypo	0.331	0.563	-0.231	0.029	6.91E-16	1.73E-12	chr4	190039400	190043399	4000	-	1to5kb:67242	ENST00000514074.1	NA	NA	hg38_genes_1to5kb
chr4	190041279	190041279	1	*	hypo	0.331	0.563	-0.231	0.029	6.91E-16	1.73E-12	chr4	190040956	190041534	579	*	island:6395	NA	NA	NA	hg38_cpg_islands
chr13	64077105	64077105	1	*	hyper	0.455	0.232	0.223	0.028	7.74E-16	1.92E-12	chr13	64077045	64081044	4000	-	1to5kb:163333	ENST00000650541.1	144766	LINC00355	hg38_genes_1to5kb
chr13	64077105	64077105	1	*	hyper	0.455	0.232	0.223	0.028	7.74E-16	1.92E-12	chr13	64077012	64081011	4000	-	1to5kb:163335	ENST00000456627.1	144766	LINC00355	hg38_genes_1to5kb
chr13	64077105	64077105	1	*	hyper	0.455	0.232	0.223	0.028	7.74E-16	1.92E-12	chr13	64077027	64081026	4000	-	1to5kb:163336	ENST00000669788.1	144766	LINC00355	hg38_genes_1to5kb
chr13	64077105	64077105	1	*	hyper	0.455	0.232	0.223	0.028	7.74E-16	1.92E-12	chr13	64077019	64081018	4000	-	1to5kb:163337	ENST00000654282.1	144766	LINC00355	hg38_genes_1to5kb
chr13	64077105	64077105	1	*	hyper	0.455	0.232	0.223	0.028	7.74E-16	1.92E-12	chr13	63848547	67226375	3377829	*	inter:12614	NA	NA	NA	hg38_cpg_inter
chr13	64077042	64077042	1	*	hyper	0.455	0.228	0.227	0.028	8.84E-16	2.18E-12	chr13	64076045	64077044	1000	-	promoter:163333	ENST00000650541.1	144766	LINC00355	hg38_genes_promoters
chr13	64077042	64077042	1	*	hyper	0.455	0.228	0.227	0.028	8.84E-16	2.18E-12	chr13	64077012	64081011	4000	-	1to5kb:163335	ENST00000456627.1	144766	LINC00355	hg38_genes_1to5kb
chr13	64077042	64077042	1	*	hyper	0.455	0.228	0.227	0.028	8.84E-16	2.18E-12	chr13	64077027	64081026	4000	-	1to5kb:163336	ENST00000669788.1	144766	LINC00355	hg38_genes_1to5kb
chr13	64077042	64077042	1	*	hyper	0.455	0.228	0.227	0.028	8.84E-16	2.18E-12	chr13	64077019	64081018	4000	-	1to5kb:163337	ENST00000654282.1	144766	LINC00355	hg38_genes_1to5kb
chr13	64077042	64077042	1	*	hyper	0.455	0.228	0.227	0.028	8.84E-16	2.18E-12	chr13	63848547	67226375	3377829	*	inter:12614	NA	NA	NA	hg38_cpg_inter
chr4	190041323	190041323	1	*	hypo	0.337	0.573	-0.236	0.029	1.00E-15	2.45E-12	chr4	190040342	190041341	1000	+	promoter:62335	ENST00000509500.1	NA	NA	hg38_genes_promoters
chr4	190041323	190041323	1	*	hypo	0.337	0.573	-0.236	0.029	1.00E-15	2.45E-12	chr4	190039400	190043399	4000	-	1to5kb:67242	ENST00000514074.1	NA	NA	hg38_genes_1to5kb
chr4	190041323	190041323	1	*	hypo	0.337	0.573	-0.236	0.029	1.00E-15	2.45E-12	chr4	190040956	190041534	579	*	island:6395	NA	NA	NA	hg38_cpg_islands
chr2	20670894	20670894	1	*	hyper	0.275	0.118	0.157	0.020	1.06E-15	2.56E-12	chr2	20670464	20679243	8780	+	exon:155145	ENST00000272224.5	151449	GDF7	hg38_genes_exons
chr2	20670894	20670894	1	*	hyper	0.275	0.118	0.157	0.020	1.06E-15	2.56E-12	chr2	20670246	20671520	1275	*	island:2706	NA	NA	NA	hg38_cpg_islands
chr2	20670893	20670893	1	*	hyper	0.275	0.118	0.157	0.020	1.10E-15	2.65E-12	chr2	20670464	20679243	8780	+	exon:155145	ENST00000272224.5	151449	GDF7	hg38_genes_exons
chr2	20670893	20670893	1	*	hyper	0.275	0.118	0.157	0.020	1.10E-15	2.65E-12	chr2	20670246	20671520	1275	*	island:2706	NA	NA	NA	hg38_cpg_islands
chr13	64077076	64077076	1	*	hyper	0.454	0.232	0.222	0.028	1.15E-15	2.75E-12	chr13	64077045	64081044	4000	-	1to5kb:163333	ENST00000650541.1	144766	LINC00355	hg38_genes_1to5kb
chr13	64077076	64077076	1	*	hyper	0.454	0.232	0.222	0.028	1.15E-15	2.75E-12	chr13	64077012	64081011	4000	-	1to5kb:163335	ENST00000456627.1	144766	LINC00355	hg38_genes_1to5kb
chr13	64077076	64077076	1	*	hyper	0.454	0.232	0.222	0.028	1.15E-15	2.75E-12	chr13	64077027	64081026	4000	-	1to5kb:163336	ENST00000669788.1	144766	LINC00355	hg38_genes_1to5kb
chr13	64077076	64077076	1	*	hyper	0.454	0.232	0.222	0.028	1.15E-15	2.75E-12	chr13	64077019	64081018	4000	-	1to5kb:163337	ENST00000654282.1	144766	LINC00355	hg38_genes_1to5kb
chr13	64077076	64077076	1	*	hyper	0.454	0.232	0.222	0.028	1.15E-15	2.75E-12	chr13	63848547	67226375	3377829	*	inter:12614	NA	NA	NA	hg38_cpg_inter
chr2	20670987	20670987	1	*	hyper	0.278	0.120	0.158	0.020	1.20E-15	2.83E-12	chr2	20670464	20679243	8780	+	exon:155145	ENST00000272224.5	151449	GDF7	hg38_genes_exons
chr2	20670987	20670987	1	*	hyper	0.278	0.120	0.158	0.020	1.20E-15	2.83E-12	chr2	20670246	20671520	1275	*	island:2706	NA	NA	NA	hg38_cpg_islands
chr1	161463539	161463539	1	*	hypo	0.083	0.245	-0.162	0.020	1.23E-15	2.89E-12	chr1	161428020	161470469	42450	-	intron:113065	ENST00000637155.1	NA	NA	hg38_genes_introns
chr1	161463539	161463539	1	*	hypo	0.083	0.245	-0.162	0.020	1.23E-15	2.89E-12	chr1	161440076	161472713	32638	*	island:1904	NA	NA	NA	hg38_cpg_islands
chr1	161463539	161463539	1	*	hypo	0.083	0.245	-0.162	0.020	1.23E-15	2.89E-12	chr1	161403409	161470523	67115	-	lncRNA:2362	ENST00000637155.1	NA	AL592295.3	hg38_lncrna_gencode
chr1	161463640	161463640	1	*	hypo	0.082	0.240	-0.158	0.020	1.25E-15	2.91E-12	chr1	161428020	161470469	42450	-	intron:113065	ENST00000637155.1	NA	NA	hg38_genes_introns
chr1	161463640	161463640	1	*	hypo	0.082	0.240	-0.158	0.020	1.25E-15	2.91E-12	chr1	161440076	161472713	32638	*	island:1904	NA	NA	NA	hg38_cpg_islands
chr1	161463640	161463640	1	*	hypo	0.082	0.240	-0.158	0.020	1.25E-15	2.91E-12	chr1	161403409	161470523	67115	-	lncRNA:2362	ENST00000637155.1	NA	AL592295.3	hg38_lncrna_gencode
chr1	161463553	161463553	1	*	hypo	0.083	0.244	-0.161	0.020	1.26E-15	2.91E-12	chr1	161428020	161470469	42450	-	intron:113065	ENST00000637155.1	NA	NA	hg38_genes_introns
chr1	161463553	161463553	1	*	hypo	0.083	0.244	-0.161	0.020	1.26E-15	2.91E-12	chr1	161440076	161472713	32638	*	island:1904	NA	NA	NA	hg38_cpg_islands
chr1	161463553	161463553	1	*	hypo	0.083	0.244	-0.161	0.020	1.26E-15	2.91E-12	chr1	161403409	161470523	67115	-	lncRNA:2362	ENST00000637155.1	NA	AL592295.3	hg38_lncrna_gencode
chr13	64077136	64077136	1	*	hyper	0.456	0.234	0.222	0.028	1.36E-15	3.12E-12	chr13	64077045	64081044	4000	-	1to5kb:163333	ENST00000650541.1	144766	LINC00355	hg38_genes_1to5kb
chr13	64077136	64077136	1	*	hyper	0.456	0.234	0.222	0.028	1.36E-15	3.12E-12	chr13	64077012	64081011	4000	-	1to5kb:163335	ENST00000456627.1	144766	LINC00355	hg38_genes_1to5kb
chr13	64077136	64077136	1	*	hyper	0.456	0.234	0.222	0.028	1.36E-15	3.12E-12	chr13	64077027	64081026	4000	-	1to5kb:163336	ENST00000669788.1	144766	LINC00355	hg38_genes_1to5kb
chr13	64077136	64077136	1	*	hyper	0.456	0.234	0.222	0.028	1.36E-15	3.12E-12	chr13	64077019	64081018	4000	-	1to5kb:163337	ENST00000654282.1	144766	LINC00355	hg38_genes_1to5kb
chr13	64077136	64077136	1	*	hyper	0.456	0.234	0.222	0.028	1.36E-15	3.12E-12	chr13	63848547	67226375	3377829	*	inter:12614	NA	NA	NA	hg38_cpg_inter
chr2	20670994	20670994	1	*	hyper	0.276	0.119	0.158	0.020	1.37E-15	3.12E-12	chr2	20670464	20679243	8780	+	exon:155145	ENST00000272224.5	151449	GDF7	hg38_genes_exons
chr2	20670994	20670994	1	*	hyper	0.276	0.119	0.158	0.020	1.37E-15	3.12E-12	chr2	20670246	20671520	1275	*	island:2706	NA	NA	NA	hg38_cpg_islands
chr12	96316368	96316368	1	*	hypo	0.244	0.510	-0.265	0.033	1.40E-15	3.18E-12	chr12	96313455	96323947	10493	-	intron:880472	ENST00000261211.8	5128	CDK17	hg38_genes_introns
chr12	96316368	96316368	1	*	hypo	0.244	0.510	-0.265	0.033	1.40E-15	3.18E-12	chr12	96313455	96323947	10493	-	intron:880487	ENST00000543119.6	5128	CDK17	hg38_genes_introns
chr12	96316368	96316368	1	*	hypo	0.244	0.510	-0.265	0.033	1.40E-15	3.18E-12	chr12	96313455	96323947	10493	-	intron:880502	ENST00000542666.5	5128	CDK17	hg38_genes_introns
chr12	96316368	96316368	1	*	hypo	0.244	0.510	-0.265	0.033	1.40E-15	3.18E-12	chr12	96313455	96323947	10493	-	intron:880520	ENST00000551816.5	5128	CDK17	hg38_genes_introns
chr12	96316368	96316368	1	*	hypo	0.244	0.510	-0.265	0.033	1.40E-15	3.18E-12	chr12	96313455	96323947	10493	-	intron:880524	ENST00000552496.5	5128	CDK17	hg38_genes_introns
chr12	96316368	96316368	1	*	hypo	0.244	0.510	-0.265	0.033	1.40E-15	3.18E-12	chr12	96313455	96323947	10493	-	intron:880527	ENST00000548734.1	5128	CDK17	hg38_genes_introns
chr12	96316368	96316368	1	*	hypo	0.244	0.510	-0.265	0.033	1.40E-15	3.18E-12	chr12	96251390	96395412	144023	*	inter:12004	NA	NA	NA	hg38_cpg_inter
chr2	20670928	20670928	1	*	hyper	0.271	0.115	0.155	0.020	1.66E-15	3.73E-12	chr2	20670464	20679243	8780	+	exon:155145	ENST00000272224.5	151449	GDF7	hg38_genes_exons
chr2	20670928	20670928	1	*	hyper	0.271	0.115	0.155	0.020	1.66E-15	3.73E-12	chr2	20670246	20671520	1275	*	island:2706	NA	NA	NA	hg38_cpg_islands
chr4	190041280	190041280	1	*	hypo	0.331	0.563	-0.231	0.029	1.67E-15	3.74E-12	chr4	190040342	190041341	1000	+	promoter:62335	ENST00000509500.1	NA	NA	hg38_genes_promoters
chr4	190041280	190041280	1	*	hypo	0.331	0.563	-0.231	0.029	1.67E-15	3.74E-12	chr4	190039400	190043399	4000	-	1to5kb:67242	ENST00000514074.1	NA	NA	hg38_genes_1to5kb
chr4	190041280	190041280	1	*	hypo	0.331	0.563	-0.231	0.029	1.67E-15	3.74E-12	chr4	190040956	190041534	579	*	island:6395	NA	NA	NA	hg38_cpg_islands
chr10	133744936	133744936	1	*	hypo	0.357	0.571	-0.214	0.027	1.88E-15	4.17E-12	chr10	133741641	133745640	4000	+	1to5kb:126619	ENST00000611504.1	NA	NA	hg38_genes_1to5kb
chr10	133744936	133744936	1	*	hypo	0.357	0.571	-0.214	0.027	1.88E-15	4.17E-12	chr10	133740607	133761247	20641	*	island:13913	NA	NA	NA	hg38_cpg_islands
chr13	64077034	64077034	1	*	hyper	0.455	0.228	0.227	0.029	1.96E-15	4.33E-12	chr13	64076045	64077044	1000	-	promoter:163333	ENST00000650541.1	144766	LINC00355	hg38_genes_promoters
chr13	64077034	64077034	1	*	hyper	0.455	0.228	0.227	0.029	1.96E-15	4.33E-12	chr13	64077012	64081011	4000	-	1to5kb:163335	ENST00000456627.1	144766	LINC00355	hg38_genes_1to5kb
chr13	64077034	64077034	1	*	hyper	0.455	0.228	0.227	0.029	1.96E-15	4.33E-12	chr13	64077027	64081026	4000	-	1to5kb:163336	ENST00000669788.1	144766	LINC00355	hg38_genes_1to5kb
chr13	64077034	64077034	1	*	hyper	0.455	0.228	0.227	0.029	1.96E-15	4.33E-12	chr13	64077019	64081018	4000	-	1to5kb:163337	ENST00000654282.1	144766	LINC00355	hg38_genes_1to5kb
chr13	64077034	64077034	1	*	hyper	0.455	0.228	0.227	0.029	1.96E-15	4.33E-12	chr13	63848547	67226375	3377829	*	inter:12614	NA	NA	NA	hg38_cpg_inter
chr4	190041373	190041373	1	*	hypo	0.342	0.576	-0.234	0.030	2.04E-15	4.46E-12	chr4	190039400	190043399	4000	-	1to5kb:67242	ENST00000514074.1	NA	NA	hg38_genes_1to5kb
chr4	190041373	190041373	1	*	hypo	0.342	0.576	-0.234	0.030	2.04E-15	4.46E-12	chr4	190041342	190043414	2073	+	exon:422048	ENST00000509500.1	NA	NA	hg38_genes_exons
chr4	190041373	190041373	1	*	hypo	0.342	0.576	-0.234	0.030	2.04E-15	4.46E-12	chr4	190040956	190041534	579	*	island:6395	NA	NA	NA	hg38_cpg_islands
chr2	20670999	20670999	1	*	hyper	0.279	0.120	0.159	0.020	2.11E-15	4.54E-12	chr2	20670464	20679243	8780	+	exon:155145	ENST00000272224.5	151449	GDF7	hg38_genes_exons
chr2	20670999	20670999	1	*	hyper	0.279	0.120	0.159	0.020	2.11E-15	4.54E-12	chr2	20670246	20671520	1275	*	island:2706	NA	NA	NA	hg38_cpg_islands
chr1	161463543	161463543	1	*	hypo	0.083	0.245	-0.162	0.020	2.11E-15	4.54E-12	chr1	161428020	161470469	42450	-	intron:113065	ENST00000637155.1	NA	NA	hg38_genes_introns
chr1	161463543	161463543	1	*	hypo	0.083	0.245	-0.162	0.020	2.11E-15	4.54E-12	chr1	161440076	161472713	32638	*	island:1904	NA	NA	NA	hg38_cpg_islands
chr1	161463543	161463543	1	*	hypo	0.083	0.245	-0.162	0.020	2.11E-15	4.54E-12	chr1	161403409	161470523	67115	-	lncRNA:2362	ENST00000637155.1	NA	AL592295.3	hg38_lncrna_gencode
chr1	161463526	161463526	1	*	hypo	0.083	0.245	-0.162	0.020	2.15E-15	4.60E-12	chr1	161428020	161470469	42450	-	intron:113065	ENST00000637155.1	NA	NA	hg38_genes_introns
chr1	161463526	161463526	1	*	hypo	0.083	0.245	-0.162	0.020	2.15E-15	4.60E-12	chr1	161440076	161472713	32638	*	island:1904	NA	NA	NA	hg38_cpg_islands
chr1	161463526	161463526	1	*	hypo	0.083	0.245	-0.162	0.020	2.15E-15	4.60E-12	chr1	161403409	161470523	67115	-	lncRNA:2362	ENST00000637155.1	NA	AL592295.3	hg38_lncrna_gencode
chr13	64077074	64077074	1	*	hyper	0.454	0.232	0.222	0.028	2.37E-15	5.05E-12	chr13	64077045	64081044	4000	-	1to5kb:163333	ENST00000650541.1	144766	LINC00355	hg38_genes_1to5kb
chr13	64077074	64077074	1	*	hyper	0.454	0.232	0.222	0.028	2.37E-15	5.05E-12	chr13	64077012	64081011	4000	-	1to5kb:163335	ENST00000456627.1	144766	LINC00355	hg38_genes_1to5kb
chr13	64077074	64077074	1	*	hyper	0.454	0.232	0.222	0.028	2.37E-15	5.05E-12	chr13	64077027	64081026	4000	-	1to5kb:163336	ENST00000669788.1	144766	LINC00355	hg38_genes_1to5kb
chr13	64077074	64077074	1	*	hyper	0.454	0.232	0.222	0.028	2.37E-15	5.05E-12	chr13	64077019	64081018	4000	-	1to5kb:163337	ENST00000654282.1	144766	LINC00355	hg38_genes_1to5kb
chr13	64077074	64077074	1	*	hyper	0.454	0.232	0.222	0.028	2.37E-15	5.05E-12	chr13	63848547	67226375	3377829	*	inter:12614	NA	NA	NA	hg38_cpg_inter
chr13	64077103	64077103	1	*	hyper	0.455	0.232	0.223	0.028	2.42E-15	5.06E-12	chr13	64077045	64081044	4000	-	1to5kb:163333	ENST00000650541.1	144766	LINC00355	hg38_genes_1to5kb
chr13	64077103	64077103	1	*	hyper	0.455	0.232	0.223	0.028	2.42E-15	5.06E-12	chr13	64077012	64081011	4000	-	1to5kb:163335	ENST00000456627.1	144766	LINC00355	hg38_genes_1to5kb
chr13	64077103	64077103	1	*	hyper	0.455	0.232	0.223	0.028	2.42E-15	5.06E-12	chr13	64077027	64081026	4000	-	1to5kb:163336	ENST00000669788.1	144766	LINC00355	hg38_genes_1to5kb
chr13	64077103	64077103	1	*	hyper	0.455	0.232	0.223	0.028	2.42E-15	5.06E-12	chr13	64077019	64081018	4000	-	1to5kb:163337	ENST00000654282.1	144766	LINC00355	hg38_genes_1to5kb
chr13	64077103	64077103	1	*	hyper	0.455	0.232	0.223	0.028	2.42E-15	5.06E-12	chr13	63848547	67226375	3377829	*	inter:12614	NA	NA	NA	hg38_cpg_inter
chr10	133745080	133745080	1	*	hypo	0.351	0.570	-0.219	0.028	2.42E-15	5.06E-12	chr10	133741641	133745640	4000	+	1to5kb:126619	ENST00000611504.1	NA	NA	hg38_genes_1to5kb
chr10	133745080	133745080	1	*	hypo	0.351	0.570	-0.219	0.028	2.42E-15	5.06E-12	chr10	133744950	133748949	4000	+	1to5kb:126620	ENST00000614593.1	NA	NA	hg38_genes_1to5kb
chr10	133745080	133745080	1	*	hypo	0.351	0.570	-0.219	0.028	2.42E-15	5.06E-12	chr10	133740607	133761247	20641	*	island:13913	NA	NA	NA	hg38_cpg_islands
chr2	20670993	20670993	1	*	hyper	0.276	0.119	0.158	0.020	2.43E-15	5.06E-12	chr2	20670464	20679243	8780	+	exon:155145	ENST00000272224.5	151449	GDF7	hg38_genes_exons
chr2	20670993	20670993	1	*	hyper	0.276	0.119	0.158	0.020	2.43E-15	5.06E-12	chr2	20670246	20671520	1275	*	island:2706	NA	NA	NA	hg38_cpg_islands
chr2	20670775	20670775	1	*	hyper	0.282	0.124	0.158	0.020	2.58E-15	5.35E-12	chr2	20670464	20679243	8780	+	exon:155145	ENST00000272224.5	151449	GDF7	hg38_genes_exons
chr2	20670775	20670775	1	*	hyper	0.282	0.124	0.158	0.020	2.58E-15	5.35E-12	chr2	20670246	20671520	1275	*	island:2706	NA	NA	NA	hg38_cpg_islands
chr4	190041315	190041315	1	*	hypo	0.337	0.573	-0.236	0.030	2.69E-15	5.53E-12	chr4	190040342	190041341	1000	+	promoter:62335	ENST00000509500.1	NA	NA	hg38_genes_promoters
chr4	190041315	190041315	1	*	hypo	0.337	0.573	-0.236	0.030	2.69E-15	5.53E-12	chr4	190039400	190043399	4000	-	1to5kb:67242	ENST00000514074.1	NA	NA	hg38_genes_1to5kb
chr4	190041315	190041315	1	*	hypo	0.337	0.573	-0.236	0.030	2.69E-15	5.53E-12	chr4	190040956	190041534	579	*	island:6395	NA	NA	NA	hg38_cpg_islands
chr13	64077035	64077035	1	*	hyper	0.455	0.228	0.227	0.029	2.81E-15	5.74E-12	chr13	64076045	64077044	1000	-	promoter:163333	ENST00000650541.1	144766	LINC00355	hg38_genes_promoters
chr13	64077035	64077035	1	*	hyper	0.455	0.228	0.227	0.029	2.81E-15	5.74E-12	chr13	64077012	64081011	4000	-	1to5kb:163335	ENST00000456627.1	144766	LINC00355	hg38_genes_1to5kb
chr13	64077035	64077035	1	*	hyper	0.455	0.228	0.227	0.029	2.81E-15	5.74E-12	chr13	64077027	64081026	4000	-	1to5kb:163336	ENST00000669788.1	144766	LINC00355	hg38_genes_1to5kb
chr13	64077035	64077035	1	*	hyper	0.455	0.228	0.227	0.029	2.81E-15	5.74E-12	chr13	64077019	64081018	4000	-	1to5kb:163337	ENST00000654282.1	144766	LINC00355	hg38_genes_1to5kb
chr13	64077035	64077035	1	*	hyper	0.455	0.228	0.227	0.029	2.81E-15	5.74E-12	chr13	63848547	67226375	3377829	*	inter:12614	NA	NA	NA	hg38_cpg_inter
chr1	161463514	161463514	1	*	hypo	0.083	0.246	-0.163	0.021	2.89E-15	5.88E-12	chr1	161428020	161470469	42450	-	intron:113065	ENST00000637155.1	NA	NA	hg38_genes_introns
chr1	161463514	161463514	1	*	hypo	0.083	0.246	-0.163	0.021	2.89E-15	5.88E-12	chr1	161440076	161472713	32638	*	island:1904	NA	NA	NA	hg38_cpg_islands
chr1	161463514	161463514	1	*	hypo	0.083	0.246	-0.163	0.021	2.89E-15	5.88E-12	chr1	161403409	161470523	67115	-	lncRNA:2362	ENST00000637155.1	NA	AL592295.3	hg38_lncrna_gencode
chr12	96316228	96316228	1	*	hypo	0.269	0.518	-0.249	0.032	2.98E-15	6.02E-12	chr12	96313455	96323947	10493	-	intron:880472	ENST00000261211.8	5128	CDK17	hg38_genes_introns
chr12	96316228	96316228	1	*	hypo	0.269	0.518	-0.249	0.032	2.98E-15	6.02E-12	chr12	96313455	96323947	10493	-	intron:880487	ENST00000543119.6	5128	CDK17	hg38_genes_introns
chr12	96316228	96316228	1	*	hypo	0.269	0.518	-0.249	0.032	2.98E-15	6.02E-12	chr12	96313455	96323947	10493	-	intron:880502	ENST00000542666.5	5128	CDK17	hg38_genes_introns
chr12	96316228	96316228	1	*	hypo	0.269	0.518	-0.249	0.032	2.98E-15	6.02E-12	chr12	96313455	96323947	10493	-	intron:880520	ENST00000551816.5	5128	CDK17	hg38_genes_introns
chr12	96316228	96316228	1	*	hypo	0.269	0.518	-0.249	0.032	2.98E-15	6.02E-12	chr12	96313455	96323947	10493	-	intron:880524	ENST00000552496.5	5128	CDK17	hg38_genes_introns
chr12	96316228	96316228	1	*	hypo	0.269	0.518	-0.249	0.032	2.98E-15	6.02E-12	chr12	96313455	96323947	10493	-	intron:880527	ENST00000548734.1	5128	CDK17	hg38_genes_introns
chr12	96316228	96316228	1	*	hypo	0.269	0.518	-0.249	0.032	2.98E-15	6.02E-12	chr12	96251390	96395412	144023	*	inter:12004	NA	NA	NA	hg38_cpg_inter
chr13	64077043	64077043	1	*	hyper	0.455	0.228	0.227	0.029	3.26E-15	6.55E-12	chr13	64076045	64077044	1000	-	promoter:163333	ENST00000650541.1	144766	LINC00355	hg38_genes_promoters
chr13	64077043	64077043	1	*	hyper	0.455	0.228	0.227	0.029	3.26E-15	6.55E-12	chr13	64077012	64081011	4000	-	1to5kb:163335	ENST00000456627.1	144766	LINC00355	hg38_genes_1to5kb
chr13	64077043	64077043	1	*	hyper	0.455	0.228	0.227	0.029	3.26E-15	6.55E-12	chr13	64077027	64081026	4000	-	1to5kb:163336	ENST00000669788.1	144766	LINC00355	hg38_genes_1to5kb
chr13	64077043	64077043	1	*	hyper	0.455	0.228	0.227	0.029	3.26E-15	6.55E-12	chr13	64077019	64081018	4000	-	1to5kb:163337	ENST00000654282.1	144766	LINC00355	hg38_genes_1to5kb
chr13	64077043	64077043	1	*	hyper	0.455	0.228	0.227	0.029	3.26E-15	6.55E-12	chr13	63848547	67226375	3377829	*	inter:12614	NA	NA	NA	hg38_cpg_inter
chr2	20670945	20670945	1	*	hyper	0.270	0.115	0.155	0.020	3.35E-15	6.68E-12	chr2	20670464	20679243	8780	+	exon:155145	ENST00000272224.5	151449	GDF7	hg38_genes_exons
chr2	20670945	20670945	1	*	hyper	0.270	0.115	0.155	0.020	3.35E-15	6.68E-12	chr2	20670246	20671520	1275	*	island:2706	NA	NA	NA	hg38_cpg_islands
chr4	190041408	190041408	1	*	hypo	0.345	0.578	-0.233	0.030	3.53E-15	6.98E-12	chr4	190039400	190043399	4000	-	1to5kb:67242	ENST00000514074.1	NA	NA	hg38_genes_1to5kb
chr4	190041408	190041408	1	*	hypo	0.345	0.578	-0.233	0.030	3.53E-15	6.98E-12	chr4	190041342	190043414	2073	+	exon:422048	ENST00000509500.1	NA	NA	hg38_genes_exons
chr4	190041408	190041408	1	*	hypo	0.345	0.578	-0.233	0.030	3.53E-15	6.98E-12	chr4	190040956	190041534	579	*	island:6395	NA	NA	NA	hg38_cpg_islands
chr2	20670952	20670952	1	*	hyper	0.272	0.117	0.155	0.020	3.59E-15	7.04E-12	chr2	20670464	20679243	8780	+	exon:155145	ENST00000272224.5	151449	GDF7	hg38_genes_exons
chr2	20670952	20670952	1	*	hyper	0.272	0.117	0.155	0.020	3.59E-15	7.04E-12	chr2	20670246	20671520	1275	*	island:2706	NA	NA	NA	hg38_cpg_islands
chr4	190041244	190041244	1	*	hypo	0.328	0.560	-0.232	0.029	3.60E-15	7.04E-12	chr4	190040342	190041341	1000	+	promoter:62335	ENST00000509500.1	NA	NA	hg38_genes_promoters
chr4	190041244	190041244	1	*	hypo	0.328	0.560	-0.232	0.029	3.60E-15	7.04E-12	chr4	190039400	190043399	4000	-	1to5kb:67242	ENST00000514074.1	NA	NA	hg38_genes_1to5kb
chr4	190041244	190041244	1	*	hypo	0.328	0.560	-0.232	0.029	3.60E-15	7.04E-12	chr4	190040956	190041534	579	*	island:6395	NA	NA	NA	hg38_cpg_islands
chr2	20670717	20670717	1	*	hyper	0.290	0.129	0.161	0.020	3.86E-15	7.51E-12	chr2	20670464	20679243	8780	+	exon:155145	ENST00000272224.5	151449	GDF7	hg38_genes_exons
chr2	20670717	20670717	1	*	hyper	0.290	0.129	0.161	0.020	3.86E-15	7.51E-12	chr2	20670246	20671520	1275	*	island:2706	NA	NA	NA	hg38_cpg_islands
chr2	20670733	20670733	1	*	hyper	0.289	0.129	0.160	0.020	3.90E-15	7.53E-12	chr2	20670464	20679243	8780	+	exon:155145	ENST00000272224.5	151449	GDF7	hg38_genes_exons
chr2	20670733	20670733	1	*	hyper	0.289	0.129	0.160	0.020	3.90E-15	7.53E-12	chr2	20670246	20671520	1275	*	island:2706	NA	NA	NA	hg38_cpg_islands
chr1	161462649	161462649	1	*	hypo	0.038	0.186	-0.149	0.019	4.12E-15	7.90E-12	chr1	161428020	161470469	42450	-	intron:113065	ENST00000637155.1	NA	NA	hg38_genes_introns
chr1	161462649	161462649	1	*	hypo	0.038	0.186	-0.149	0.019	4.12E-15	7.90E-12	chr1	161440076	161472713	32638	*	island:1904	NA	NA	NA	hg38_cpg_islands
chr1	161462649	161462649	1	*	hypo	0.038	0.186	-0.149	0.019	4.12E-15	7.90E-12	chr1	161403409	161470523	67115	-	lncRNA:2362	ENST00000637155.1	NA	AL592295.3	hg38_lncrna_gencode
chr1	161462808	161462808	1	*	hypo	0.055	0.217	-0.162	0.021	4.20E-15	8.00E-12	chr1	161428020	161470469	42450	-	intron:113065	ENST00000637155.1	NA	NA	hg38_genes_introns
chr1	161462808	161462808	1	*	hypo	0.055	0.217	-0.162	0.021	4.20E-15	8.00E-12	chr1	161440076	161472713	32638	*	island:1904	NA	NA	NA	hg38_cpg_islands
chr1	161462808	161462808	1	*	hypo	0.055	0.217	-0.162	0.021	4.20E-15	8.00E-12	chr1	161403409	161470523	67115	-	lncRNA:2362	ENST00000637155.1	NA	AL592295.3	hg38_lncrna_gencode
chr12	96316237	96316237	1	*	hypo	0.269	0.518	-0.249	0.032	4.40E-15	8.34E-12	chr12	96313455	96323947	10493	-	intron:880472	ENST00000261211.8	5128	CDK17	hg38_genes_introns
chr12	96316237	96316237	1	*	hypo	0.269	0.518	-0.249	0.032	4.40E-15	8.34E-12	chr12	96313455	96323947	10493	-	intron:880487	ENST00000543119.6	5128	CDK17	hg38_genes_introns
chr12	96316237	96316237	1	*	hypo	0.269	0.518	-0.249	0.032	4.40E-15	8.34E-12	chr12	96313455	96323947	10493	-	intron:880502	ENST00000542666.5	5128	CDK17	hg38_genes_introns
chr12	96316237	96316237	1	*	hypo	0.269	0.518	-0.249	0.032	4.40E-15	8.34E-12	chr12	96313455	96323947	10493	-	intron:880520	ENST00000551816.5	5128	CDK17	hg38_genes_introns
chr12	96316237	96316237	1	*	hypo	0.269	0.518	-0.249	0.032	4.40E-15	8.34E-12	chr12	96313455	96323947	10493	-	intron:880524	ENST00000552496.5	5128	CDK17	hg38_genes_introns
chr12	96316237	96316237	1	*	hypo	0.269	0.518	-0.249	0.032	4.40E-15	8.34E-12	chr12	96313455	96323947	10493	-	intron:880527	ENST00000548734.1	5128	CDK17	hg38_genes_introns
chr12	96316237	96316237	1	*	hypo	0.269	0.518	-0.249	0.032	4.40E-15	8.34E-12	chr12	96251390	96395412	144023	*	inter:12004	NA	NA	NA	hg38_cpg_inter
chr2	20670939	20670939	1	*	hyper	0.268	0.113	0.155	0.020	4.51E-15	8.50E-12	chr2	20670464	20679243	8780	+	exon:155145	ENST00000272224.5	151449	GDF7	hg38_genes_exons
chr2	20670939	20670939	1	*	hyper	0.268	0.113	0.155	0.020	4.51E-15	8.50E-12	chr2	20670246	20671520	1275	*	island:2706	NA	NA	NA	hg38_cpg_islands
chr1	161462666	161462666	1	*	hypo	0.038	0.186	-0.149	0.019	4.57E-15	8.54E-12	chr1	161428020	161470469	42450	-	intron:113065	ENST00000637155.1	NA	NA	hg38_genes_introns
chr1	161462666	161462666	1	*	hypo	0.038	0.186	-0.149	0.019	4.57E-15	8.54E-12	chr1	161440076	161472713	32638	*	island:1904	NA	NA	NA	hg38_cpg_islands
chr1	161462666	161462666	1	*	hypo	0.038	0.186	-0.149	0.019	4.57E-15	8.54E-12	chr1	161403409	161470523	67115	-	lncRNA:2362	ENST00000637155.1	NA	AL592295.3	hg38_lncrna_gencode
chr2	20670941	20670941	1	*	hyper	0.270	0.115	0.155	0.020	4.59E-15	8.54E-12	chr2	20670464	20679243	8780	+	exon:155145	ENST00000272224.5	151449	GDF7	hg38_genes_exons
chr2	20670941	20670941	1	*	hyper	0.270	0.115	0.155	0.020	4.59E-15	8.54E-12	chr2	20670246	20671520	1275	*	island:2706	NA	NA	NA	hg38_cpg_islands
chr2	20670927	20670927	1	*	hyper	0.271	0.115	0.155	0.020	4.74E-15	8.77E-12	chr2	20670464	20679243	8780	+	exon:155145	ENST00000272224.5	151449	GDF7	hg38_genes_exons
chr2	20670927	20670927	1	*	hyper	0.271	0.115	0.155	0.020	4.74E-15	8.77E-12	chr2	20670246	20671520	1275	*	island:2706	NA	NA	NA	hg38_cpg_islands
chr2	20670645	20670645	1	*	hyper	0.289	0.130	0.160	0.020	4.81E-15	8.86E-12	chr2	20670464	20679243	8780	+	exon:155145	ENST00000272224.5	151449	GDF7	hg38_genes_exons
chr2	20670645	20670645	1	*	hyper	0.289	0.130	0.160	0.020	4.81E-15	8.86E-12	chr2	20670264	20670663	400	+	intronexonboundary:141482	ENST00000272224.5	151449	GDF7	hg38_genes_intronexonboundaries
chr2	20670645	20670645	1	*	hyper	0.289	0.130	0.160	0.020	4.81E-15	8.86E-12	chr2	20670246	20671520	1275	*	island:2706	NA	NA	NA	hg38_cpg_islands
chr1	161462715	161462715	1	*	hypo	0.040	0.193	-0.153	0.020	4.89E-15	8.94E-12	chr1	161428020	161470469	42450	-	intron:113065	ENST00000637155.1	NA	NA	hg38_genes_introns
chr1	161462715	161462715	1	*	hypo	0.040	0.193	-0.153	0.020	4.89E-15	8.94E-12	chr1	161440076	161472713	32638	*	island:1904	NA	NA	NA	hg38_cpg_islands
chr1	161462715	161462715	1	*	hypo	0.040	0.193	-0.153	0.020	4.89E-15	8.94E-12	chr1	161403409	161470523	67115	-	lncRNA:2362	ENST00000637155.1	NA	AL592295.3	hg38_lncrna_gencode
chr1	161462343	161462343	1	*	hypo	0.030	0.169	-0.139	0.018	4.94E-15	8.98E-12	chr1	161428020	161470469	42450	-	intron:113065	ENST00000637155.1	NA	NA	hg38_genes_introns
chr1	161462343	161462343	1	*	hypo	0.030	0.169	-0.139	0.018	4.94E-15	8.98E-12	chr1	161440076	161472713	32638	*	island:1904	NA	NA	NA	hg38_cpg_islands
chr1	161462343	161462343	1	*	hypo	0.030	0.169	-0.139	0.018	4.94E-15	8.98E-12	chr1	161403409	161470523	67115	-	lncRNA:2362	ENST00000637155.1	NA	AL592295.3	hg38_lncrna_gencode
chr1	161462345	161462345	1	*	hypo	0.030	0.169	-0.139	0.018	5.35E-15	9.68E-12	chr1	161428020	161470469	42450	-	intron:113065	ENST00000637155.1	NA	NA	hg38_genes_introns
chr1	161462345	161462345	1	*	hypo	0.030	0.169	-0.139	0.018	5.35E-15	9.68E-12	chr1	161440076	161472713	32638	*	island:1904	NA	NA	NA	hg38_cpg_islands
chr1	161462345	161462345	1	*	hypo	0.030	0.169	-0.139	0.018	5.35E-15	9.68E-12	chr1	161403409	161470523	67115	-	lncRNA:2362	ENST00000637155.1	NA	AL592295.3	hg38_lncrna_gencode
chr13	64077172	64077172	1	*	hyper	0.456	0.234	0.222	0.028	5.60E-15	1.01E-11	chr13	64077045	64081044	4000	-	1to5kb:163333	ENST00000650541.1	144766	LINC00355	hg38_genes_1to5kb
chr13	64077172	64077172	1	*	hyper	0.456	0.234	0.222	0.028	5.60E-15	1.01E-11	chr13	64077012	64081011	4000	-	1to5kb:163335	ENST00000456627.1	144766	LINC00355	hg38_genes_1to5kb
chr13	64077172	64077172	1	*	hyper	0.456	0.234	0.222	0.028	5.60E-15	1.01E-11	chr13	64077027	64081026	4000	-	1to5kb:163336	ENST00000669788.1	144766	LINC00355	hg38_genes_1to5kb
chr13	64077172	64077172	1	*	hyper	0.456	0.234	0.222	0.028	5.60E-15	1.01E-11	chr13	64077019	64081018	4000	-	1to5kb:163337	ENST00000654282.1	144766	LINC00355	hg38_genes_1to5kb
chr13	64077172	64077172	1	*	hyper	0.456	0.234	0.222	0.028	5.60E-15	1.01E-11	chr13	63848547	67226375	3377829	*	inter:12614	NA	NA	NA	hg38_cpg_inter
chr4	190041386	190041386	1	*	hypo	0.342	0.577	-0.235	0.030	5.65E-15	1.01E-11	chr4	190039400	190043399	4000	-	1to5kb:67242	ENST00000514074.1	NA	NA	hg38_genes_1to5kb
chr4	190041386	190041386	1	*	hypo	0.342	0.577	-0.235	0.030	5.65E-15	1.01E-11	chr4	190041342	190043414	2073	+	exon:422048	ENST00000509500.1	NA	NA	hg38_genes_exons
chr4	190041386	190041386	1	*	hypo	0.342	0.577	-0.235	0.030	5.65E-15	1.01E-11	chr4	190040956	190041534	579	*	island:6395	NA	NA	NA	hg38_cpg_islands
chr10	133745178	133745178	1	*	hypo	0.343	0.563	-0.220	0.028	5.73E-15	1.02E-11	chr10	133741641	133745640	4000	+	1to5kb:126619	ENST00000611504.1	NA	NA	hg38_genes_1to5kb
chr10	133745178	133745178	1	*	hypo	0.343	0.563	-0.220	0.028	5.73E-15	1.02E-11	chr10	133744950	133748949	4000	+	1to5kb:126620	ENST00000614593.1	NA	NA	hg38_genes_1to5kb
chr10	133745178	133745178	1	*	hypo	0.343	0.563	-0.220	0.028	5.73E-15	1.02E-11	chr10	133740607	133761247	20641	*	island:13913	NA	NA	NA	hg38_cpg_islands
chr1	161462670	161462670	1	*	hypo	0.038	0.186	-0.149	0.019	5.81E-15	1.03E-11	chr1	161428020	161470469	42450	-	intron:113065	ENST00000637155.1	NA	NA	hg38_genes_introns
chr1	161462670	161462670	1	*	hypo	0.038	0.186	-0.149	0.019	5.81E-15	1.03E-11	chr1	161440076	161472713	32638	*	island:1904	NA	NA	NA	hg38_cpg_islands
chr1	161462670	161462670	1	*	hypo	0.038	0.186	-0.149	0.019	5.81E-15	1.03E-11	chr1	161403409	161470523	67115	-	lncRNA:2362	ENST00000637155.1	NA	AL592295.3	hg38_lncrna_gencode
chr4	190041324	190041324	1	*	hypo	0.337	0.573	-0.236	0.030	6.67E-15	1.17E-11	chr4	190040342	190041341	1000	+	promoter:62335	ENST00000509500.1	NA	NA	hg38_genes_promoters
chr4	190041324	190041324	1	*	hypo	0.337	0.573	-0.236	0.030	6.67E-15	1.17E-11	chr4	190039400	190043399	4000	-	1to5kb:67242	ENST00000514074.1	NA	NA	hg38_genes_1to5kb
chr4	190041324	190041324	1	*	hypo	0.337	0.573	-0.236	0.030	6.67E-15	1.17E-11	chr4	190040956	190041534	579	*	island:6395	NA	NA	NA	hg38_cpg_islands
chr20	20856709	20856709	1	*	hypo	0.139	0.539	-0.400	0.051	6.77E-15	1.18E-11	chr20	20855643	20859642	4000	-	1to5kb:231436	ENST00000437558.1	NA	NA	hg38_genes_1to5kb
chr20	20856709	20856709	1	*	hypo	0.139	0.539	-0.400	0.051	6.77E-15	1.18E-11	chr20	20717144	21016123	298980	*	inter:17970	NA	NA	NA	hg38_cpg_inter
chr2	20670995	20670995	1	*	hyper	0.277	0.119	0.158	0.020	7.02E-15	1.22E-11	chr2	20670464	20679243	8780	+	exon:155145	ENST00000272224.5	151449	GDF7	hg38_genes_exons
chr2	20670995	20670995	1	*	hyper	0.277	0.119	0.158	0.020	7.02E-15	1.22E-11	chr2	20670246	20671520	1275	*	island:2706	NA	NA	NA	hg38_cpg_islands
chr1	161462663	161462663	1	*	hypo	0.038	0.186	-0.149	0.019	7.24E-15	1.25E-11	chr1	161428020	161470469	42450	-	intron:113065	ENST00000637155.1	NA	NA	hg38_genes_introns
chr1	161462663	161462663	1	*	hypo	0.038	0.186	-0.149	0.019	7.24E-15	1.25E-11	chr1	161440076	161472713	32638	*	island:1904	NA	NA	NA	hg38_cpg_islands
chr1	161462663	161462663	1	*	hypo	0.038	0.186	-0.149	0.019	7.24E-15	1.25E-11	chr1	161403409	161470523	67115	-	lncRNA:2362	ENST00000637155.1	NA	AL592295.3	hg38_lncrna_gencode
chr1	161462870	161462870	1	*	hypo	0.062	0.220	-0.159	0.020	7.63E-15	1.31E-11	chr1	161428020	161470469	42450	-	intron:113065	ENST00000637155.1	NA	NA	hg38_genes_introns
chr1	161462870	161462870	1	*	hypo	0.062	0.220	-0.159	0.020	7.63E-15	1.31E-11	chr1	161440076	161472713	32638	*	island:1904	NA	NA	NA	hg38_cpg_islands
chr1	161462870	161462870	1	*	hypo	0.062	0.220	-0.159	0.020	7.63E-15	1.31E-11	chr1	161403409	161470523	67115	-	lncRNA:2362	ENST00000637155.1	NA	AL592295.3	hg38_lncrna_gencode
chr4	190041361	190041361	1	*	hypo	0.342	0.576	-0.234	0.030	7.78E-15	1.33E-11	chr4	190039400	190043399	4000	-	1to5kb:67242	ENST00000514074.1	NA	NA	hg38_genes_1to5kb
chr4	190041361	190041361	1	*	hypo	0.342	0.576	-0.234	0.030	7.78E-15	1.33E-11	chr4	190041342	190043414	2073	+	exon:422048	ENST00000509500.1	NA	NA	hg38_genes_exons
chr4	190041361	190041361	1	*	hypo	0.342	0.576	-0.234	0.030	7.78E-15	1.33E-11	chr4	190040956	190041534	579	*	island:6395	NA	NA	NA	hg38_cpg_islands
chr2	20670728	20670728	1	*	hyper	0.289	0.129	0.160	0.021	8.23E-15	1.40E-11	chr2	20670464	20679243	8780	+	exon:155145	ENST00000272224.5	151449	GDF7	hg38_genes_exons
chr2	20670728	20670728	1	*	hyper	0.289	0.129	0.160	0.021	8.23E-15	1.40E-11	chr2	20670246	20671520	1275	*	island:2706	NA	NA	NA	hg38_cpg_islands
chr1	161462718	161462718	1	*	hypo	0.041	0.198	-0.158	0.020	8.26E-15	1.40E-11	chr1	161428020	161470469	42450	-	intron:113065	ENST00000637155.1	NA	NA	hg38_genes_introns
chr1	161462718	161462718	1	*	hypo	0.041	0.198	-0.158	0.020	8.26E-15	1.40E-11	chr1	161440076	161472713	32638	*	island:1904	NA	NA	NA	hg38_cpg_islands
chr1	161462718	161462718	1	*	hypo	0.041	0.198	-0.158	0.020	8.26E-15	1.40E-11	chr1	161403409	161470523	67115	-	lncRNA:2362	ENST00000637155.1	NA	AL592295.3	hg38_lncrna_gencode
chr2	20670925	20670925	1	*	hyper	0.270	0.115	0.155	0.020	8.50E-15	1.43E-11	chr2	20670464	20679243	8780	+	exon:155145	ENST00000272224.5	151449	GDF7	hg38_genes_exons
chr2	20670925	20670925	1	*	hyper	0.270	0.115	0.155	0.020	8.50E-15	1.43E-11	chr2	20670246	20671520	1275	*	island:2706	NA	NA	NA	hg38_cpg_islands
chr13	64076870	64076870	1	*	hyper	0.463	0.230	0.233	0.030	9.79E-15	1.64E-11	chr13	64076045	64077044	1000	-	promoter:163333	ENST00000650541.1	144766	LINC00355	hg38_genes_promoters
chr13	64076870	64076870	1	*	hyper	0.463	0.230	0.233	0.030	9.79E-15	1.64E-11	chr13	64076012	64077011	1000	-	promoter:163335	ENST00000456627.1	144766	LINC00355	hg38_genes_promoters
chr13	64076870	64076870	1	*	hyper	0.463	0.230	0.233	0.030	9.79E-15	1.64E-11	chr13	64076027	64077026	1000	-	promoter:163336	ENST00000669788.1	144766	LINC00355	hg38_genes_promoters
chr13	64076870	64076870	1	*	hyper	0.463	0.230	0.233	0.030	9.79E-15	1.64E-11	chr13	64076019	64077018	1000	-	promoter:163337	ENST00000654282.1	144766	LINC00355	hg38_genes_promoters
chr13	64076870	64076870	1	*	hyper	0.463	0.230	0.233	0.030	9.79E-15	1.64E-11	chr13	63848547	67226375	3377829	*	inter:12614	NA	NA	NA	hg38_cpg_inter
chr2	20670968	20670968	1	*	hyper	0.273	0.119	0.154	0.020	9.94E-15	1.65E-11	chr2	20670464	20679243	8780	+	exon:155145	ENST00000272224.5	151449	GDF7	hg38_genes_exons
chr2	20670968	20670968	1	*	hyper	0.273	0.119	0.154	0.020	9.94E-15	1.65E-11	chr2	20670246	20671520	1275	*	island:2706	NA	NA	NA	hg38_cpg_islands
chr1	158177851	158177851	1	*	hyper	0.384	0.202	0.182	0.024	1.00E-14	1.66E-11	chr1	158177455	158178049	595	*	enhancer:3545	NA	NA	NA	hg38_enhancers_fantom
chr1	158177851	158177851	1	*	hyper	0.384	0.202	0.182	0.024	1.00E-14	1.66E-11	chr1	158177030	158178029	1000	+	promoter:7778	ENST00000368171.5	912	CD1D	hg38_genes_promoters
chr1	158177851	158177851	1	*	hyper	0.384	0.202	0.182	0.024	1.00E-14	1.66E-11	chr1	158177756	158178755	1000	-	promoter:18971	ENST00000413990.1	NA	NA	hg38_genes_promoters
chr1	158177851	158177851	1	*	hyper	0.384	0.202	0.182	0.024	1.00E-14	1.66E-11	chr1	158174947	158178946	4000	+	1to5kb:7779	ENST00000673723.4	912	CD1D	hg38_genes_1to5kb
chr1	158177851	158177851	1	*	hyper	0.384	0.202	0.182	0.024	1.00E-14	1.66E-11	chr1	158175889	158179888	4000	+	1to5kb:7780	ENST00000673623.2	912	CD1D	hg38_genes_1to5kb
chr1	158177851	158177851	1	*	hyper	0.384	0.202	0.182	0.024	1.00E-14	1.66E-11	chr1	158175895	158179894	4000	+	1to5kb:7781	ENST00000674023.1	912	CD1D	hg38_genes_1to5kb
chr1	158177851	158177851	1	*	hyper	0.384	0.202	0.182	0.024	1.00E-14	1.66E-11	chr1	158175895	158179894	4000	+	1to5kb:7782	ENST00000673701.2	912	CD1D	hg38_genes_1to5kb
chr1	158177851	158177851	1	*	hyper	0.384	0.202	0.182	0.024	1.00E-14	1.66E-11	chr1	158175895	158179894	4000	+	1to5kb:7783	ENST00000674085.2	912	CD1D	hg38_genes_1to5kb
chr1	158177851	158177851	1	*	hyper	0.384	0.202	0.182	0.024	1.00E-14	1.66E-11	chr1	158176036	158180035	4000	+	1to5kb:7784	ENST00000674047.1	912	CD1D	hg38_genes_1to5kb
chr1	158177851	158177851	1	*	hyper	0.384	0.202	0.182	0.024	1.00E-14	1.66E-11	chr1	158177556	158177955	400	-	intronexonboundary:116876	ENST00000413990.1	NA	NA	hg38_genes_intronexonboundaries
chr1	158177851	158177851	1	*	hyper	0.384	0.202	0.182	0.024	1.00E-14	1.66E-11	chr1	158177643	158178064	422	*	island:1869	NA	NA	NA	hg38_cpg_islands
chr2	20670650	20670650	1	*	hyper	0.289	0.128	0.160	0.021	1.04E-14	1.72E-11	chr2	20670464	20679243	8780	+	exon:155145	ENST00000272224.5	151449	GDF7	hg38_genes_exons
chr2	20670650	20670650	1	*	hyper	0.289	0.128	0.160	0.021	1.04E-14	1.72E-11	chr2	20670264	20670663	400	+	intronexonboundary:141482	ENST00000272224.5	151449	GDF7	hg38_genes_intronexonboundaries
chr2	20670650	20670650	1	*	hyper	0.289	0.128	0.160	0.021	1.04E-14	1.72E-11	chr2	20670246	20671520	1275	*	island:2706	NA	NA	NA	hg38_cpg_islands
chr12	96316384	96316384	1	*	hypo	0.242	0.509	-0.267	0.035	1.07E-14	1.75E-11	chr12	96313455	96323947	10493	-	intron:880472	ENST00000261211.8	5128	CDK17	hg38_genes_introns
chr12	96316384	96316384	1	*	hypo	0.242	0.509	-0.267	0.035	1.07E-14	1.75E-11	chr12	96313455	96323947	10493	-	intron:880487	ENST00000543119.6	5128	CDK17	hg38_genes_introns
chr12	96316384	96316384	1	*	hypo	0.242	0.509	-0.267	0.035	1.07E-14	1.75E-11	chr12	96313455	96323947	10493	-	intron:880502	ENST00000542666.5	5128	CDK17	hg38_genes_introns
chr12	96316384	96316384	1	*	hypo	0.242	0.509	-0.267	0.035	1.07E-14	1.75E-11	chr12	96313455	96323947	10493	-	intron:880520	ENST00000551816.5	5128	CDK17	hg38_genes_introns
chr12	96316384	96316384	1	*	hypo	0.242	0.509	-0.267	0.035	1.07E-14	1.75E-11	chr12	96313455	96323947	10493	-	intron:880524	ENST00000552496.5	5128	CDK17	hg38_genes_introns
chr12	96316384	96316384	1	*	hypo	0.242	0.509	-0.267	0.035	1.07E-14	1.75E-11	chr12	96313455	96323947	10493	-	intron:880527	ENST00000548734.1	5128	CDK17	hg38_genes_introns
chr12	96316384	96316384	1	*	hypo	0.242	0.509	-0.267	0.035	1.07E-14	1.75E-11	chr12	96251390	96395412	144023	*	inter:12004	NA	NA	NA	hg38_cpg_inter
chr12	96316249	96316249	1	*	hypo	0.266	0.517	-0.251	0.032	1.08E-14	1.75E-11	chr12	96313455	96323947	10493	-	intron:880472	ENST00000261211.8	5128	CDK17	hg38_genes_introns
chr12	96316249	96316249	1	*	hypo	0.266	0.517	-0.251	0.032	1.08E-14	1.75E-11	chr12	96313455	96323947	10493	-	intron:880487	ENST00000543119.6	5128	CDK17	hg38_genes_introns
chr12	96316249	96316249	1	*	hypo	0.266	0.517	-0.251	0.032	1.08E-14	1.75E-11	chr12	96313455	96323947	10493	-	intron:880502	ENST00000542666.5	5128	CDK17	hg38_genes_introns
chr12	96316249	96316249	1	*	hypo	0.266	0.517	-0.251	0.032	1.08E-14	1.75E-11	chr12	96313455	96323947	10493	-	intron:880520	ENST00000551816.5	5128	CDK17	hg38_genes_introns
chr12	96316249	96316249	1	*	hypo	0.266	0.517	-0.251	0.032	1.08E-14	1.75E-11	chr12	96313455	96323947	10493	-	intron:880524	ENST00000552496.5	5128	CDK17	hg38_genes_introns
chr12	96316249	96316249	1	*	hypo	0.266	0.517	-0.251	0.032	1.08E-14	1.75E-11	chr12	96313455	96323947	10493	-	intron:880527	ENST00000548734.1	5128	CDK17	hg38_genes_introns
chr12	96316249	96316249	1	*	hypo	0.266	0.517	-0.251	0.032	1.08E-14	1.75E-11	chr12	96251390	96395412	144023	*	inter:12004	NA	NA	NA	hg38_cpg_inter
chr2	20670998	20670998	1	*	hyper	0.279	0.120	0.159	0.021	1.10E-14	1.77E-11	chr2	20670464	20679243	8780	+	exon:155145	ENST00000272224.5	151449	GDF7	hg38_genes_exons
chr2	20670998	20670998	1	*	hyper	0.279	0.120	0.159	0.021	1.10E-14	1.77E-11	chr2	20670246	20671520	1275	*	island:2706	NA	NA	NA	hg38_cpg_islands
chr12	96316194	96316194	1	*	hypo	0.271	0.519	-0.248	0.032	1.20E-14	1.93E-11	chr12	96313455	96323947	10493	-	intron:880472	ENST00000261211.8	5128	CDK17	hg38_genes_introns
chr12	96316194	96316194	1	*	hypo	0.271	0.519	-0.248	0.032	1.20E-14	1.93E-11	chr12	96313455	96323947	10493	-	intron:880487	ENST00000543119.6	5128	CDK17	hg38_genes_introns
chr12	96316194	96316194	1	*	hypo	0.271	0.519	-0.248	0.032	1.20E-14	1.93E-11	chr12	96313455	96323947	10493	-	intron:880502	ENST00000542666.5	5128	CDK17	hg38_genes_introns
chr12	96316194	96316194	1	*	hypo	0.271	0.519	-0.248	0.032	1.20E-14	1.93E-11	chr12	96313455	96323947	10493	-	intron:880520	ENST00000551816.5	5128	CDK17	hg38_genes_introns
chr12	96316194	96316194	1	*	hypo	0.271	0.519	-0.248	0.032	1.20E-14	1.93E-11	chr12	96313455	96323947	10493	-	intron:880524	ENST00000552496.5	5128	CDK17	hg38_genes_introns
chr12	96316194	96316194	1	*	hypo	0.271	0.519	-0.248	0.032	1.20E-14	1.93E-11	chr12	96313455	96323947	10493	-	intron:880527	ENST00000548734.1	5128	CDK17	hg38_genes_introns
chr12	96316194	96316194	1	*	hypo	0.271	0.519	-0.248	0.032	1.20E-14	1.93E-11	chr12	96251390	96395412	144023	*	inter:12004	NA	NA	NA	hg38_cpg_inter
chr1	161463648	161463648	1	*	hypo	0.082	0.240	-0.158	0.020	1.24E-14	1.98E-11	chr1	161428020	161470469	42450	-	intron:113065	ENST00000637155.1	NA	NA	hg38_genes_introns
chr1	161463648	161463648	1	*	hypo	0.082	0.240	-0.158	0.020	1.24E-14	1.98E-11	chr1	161440076	161472713	32638	*	island:1904	NA	NA	NA	hg38_cpg_islands
chr1	161463648	161463648	1	*	hypo	0.082	0.240	-0.158	0.020	1.24E-14	1.98E-11	chr1	161403409	161470523	67115	-	lncRNA:2362	ENST00000637155.1	NA	AL592295.3	hg38_lncrna_gencode
chr12	96316198	96316198	1	*	hypo	0.271	0.519	-0.248	0.032	1.76E-14	2.81E-11	chr12	96313455	96323947	10493	-	intron:880472	ENST00000261211.8	5128	CDK17	hg38_genes_introns
chr12	96316198	96316198	1	*	hypo	0.271	0.519	-0.248	0.032	1.76E-14	2.81E-11	chr12	96313455	96323947	10493	-	intron:880487	ENST00000543119.6	5128	CDK17	hg38_genes_introns
chr12	96316198	96316198	1	*	hypo	0.271	0.519	-0.248	0.032	1.76E-14	2.81E-11	chr12	96313455	96323947	10493	-	intron:880502	ENST00000542666.5	5128	CDK17	hg38_genes_introns
chr12	96316198	96316198	1	*	hypo	0.271	0.519	-0.248	0.032	1.76E-14	2.81E-11	chr12	96313455	96323947	10493	-	intron:880520	ENST00000551816.5	5128	CDK17	hg38_genes_introns
chr12	96316198	96316198	1	*	hypo	0.271	0.519	-0.248	0.032	1.76E-14	2.81E-11	chr12	96313455	96323947	10493	-	intron:880524	ENST00000552496.5	5128	CDK17	hg38_genes_introns
chr12	96316198	96316198	1	*	hypo	0.271	0.519	-0.248	0.032	1.76E-14	2.81E-11	chr12	96313455	96323947	10493	-	intron:880527	ENST00000548734.1	5128	CDK17	hg38_genes_introns
chr12	96316198	96316198	1	*	hypo	0.271	0.519	-0.248	0.032	1.76E-14	2.81E-11	chr12	96251390	96395412	144023	*	inter:12004	NA	NA	NA	hg38_cpg_inter
chr12	96316236	96316236	1	*	hypo	0.269	0.518	-0.249	0.033	1.96E-14	3.10E-11	chr12	96313455	96323947	10493	-	intron:880472	ENST00000261211.8	5128	CDK17	hg38_genes_introns
chr12	96316236	96316236	1	*	hypo	0.269	0.518	-0.249	0.033	1.96E-14	3.10E-11	chr12	96313455	96323947	10493	-	intron:880487	ENST00000543119.6	5128	CDK17	hg38_genes_introns
chr12	96316236	96316236	1	*	hypo	0.269	0.518	-0.249	0.033	1.96E-14	3.10E-11	chr12	96313455	96323947	10493	-	intron:880502	ENST00000542666.5	5128	CDK17	hg38_genes_introns
chr12	96316236	96316236	1	*	hypo	0.269	0.518	-0.249	0.033	1.96E-14	3.10E-11	chr12	96313455	96323947	10493	-	intron:880520	ENST00000551816.5	5128	CDK17	hg38_genes_introns
chr12	96316236	96316236	1	*	hypo	0.269	0.518	-0.249	0.033	1.96E-14	3.10E-11	chr12	96313455	96323947	10493	-	intron:880524	ENST00000552496.5	5128	CDK17	hg38_genes_introns
chr12	96316236	96316236	1	*	hypo	0.269	0.518	-0.249	0.033	1.96E-14	3.10E-11	chr12	96313455	96323947	10493	-	intron:880527	ENST00000548734.1	5128	CDK17	hg38_genes_introns
chr12	96316236	96316236	1	*	hypo	0.269	0.518	-0.249	0.033	1.96E-14	3.10E-11	chr12	96251390	96395412	144023	*	inter:12004	NA	NA	NA	hg38_cpg_inter
chr1	161463654	161463654	1	*	hypo	0.082	0.240	-0.158	0.021	2.10E-14	3.32E-11	chr1	161428020	161470469	42450	-	intron:113065	ENST00000637155.1	NA	NA	hg38_genes_introns
chr1	161463654	161463654	1	*	hypo	0.082	0.240	-0.158	0.021	2.10E-14	3.32E-11	chr1	161440076	161472713	32638	*	island:1904	NA	NA	NA	hg38_cpg_islands
chr1	161463654	161463654	1	*	hypo	0.082	0.240	-0.158	0.021	2.10E-14	3.32E-11	chr1	161403409	161470523	67115	-	lncRNA:2362	ENST00000637155.1	NA	AL592295.3	hg38_lncrna_gencode
chr2	87825964	87825964	1	*	hyper	0.889	0.701	0.188	0.025	2.42E-14	3.81E-11	chr2	87825797	87826796	1000	-	promoter:35823	ENST00000398146.5	729857	RGPD2	hg38_genes_promoters
chr2	87825964	87825964	1	*	hyper	0.889	0.701	0.188	0.025	2.42E-14	3.81E-11	chr2	87825597	87825996	400	-	intronexonboundary:216181	ENST00000398146.5	729857	RGPD2	hg38_genes_intronexonboundaries
chr2	87825964	87825964	1	*	hyper	0.889	0.701	0.188	0.025	2.42E-14	3.81E-11	chr2	87825916	87827915	2000	*	shore:5788	NA	NA	NA	hg38_cpg_shores
chr1	161462724	161462724	1	*	hypo	0.042	0.201	-0.159	0.021	2.47E-14	3.87E-11	chr1	161428020	161470469	42450	-	intron:113065	ENST00000637155.1	NA	NA	hg38_genes_introns
chr1	161462724	161462724	1	*	hypo	0.042	0.201	-0.159	0.021	2.47E-14	3.87E-11	chr1	161440076	161472713	32638	*	island:1904	NA	NA	NA	hg38_cpg_islands
chr1	161462724	161462724	1	*	hypo	0.042	0.201	-0.159	0.021	2.47E-14	3.87E-11	chr1	161403409	161470523	67115	-	lncRNA:2362	ENST00000637155.1	NA	AL592295.3	hg38_lncrna_gencode
chr1	161462392	161462392	1	*	hypo	0.025	0.165	-0.140	0.018	2.69E-14	4.19E-11	chr1	161428020	161470469	42450	-	intron:113065	ENST00000637155.1	NA	NA	hg38_genes_introns
chr1	161462392	161462392	1	*	hypo	0.025	0.165	-0.140	0.018	2.69E-14	4.19E-11	chr1	161440076	161472713	32638	*	island:1904	NA	NA	NA	hg38_cpg_islands
chr1	161462392	161462392	1	*	hypo	0.025	0.165	-0.140	0.018	2.69E-14	4.19E-11	chr1	161403409	161470523	67115	-	lncRNA:2362	ENST00000637155.1	NA	AL592295.3	hg38_lncrna_gencode
chr10	133745431	133745431	1	*	hypo	0.349	0.564	-0.215	0.028	3.07E-14	4.76E-11	chr10	133741641	133745640	4000	+	1to5kb:126619	ENST00000611504.1	NA	NA	hg38_genes_1to5kb
chr10	133745431	133745431	1	*	hypo	0.349	0.564	-0.215	0.028	3.07E-14	4.76E-11	chr10	133744950	133748949	4000	+	1to5kb:126620	ENST00000614593.1	NA	NA	hg38_genes_1to5kb
chr10	133745431	133745431	1	*	hypo	0.349	0.564	-0.215	0.028	3.07E-14	4.76E-11	chr10	133740607	133761247	20641	*	island:13913	NA	NA	NA	hg38_cpg_islands
chr2	20671040	20671040	1	*	hyper	0.277	0.120	0.158	0.021	3.45E-14	5.31E-11	chr2	20670464	20679243	8780	+	exon:155145	ENST00000272224.5	151449	GDF7	hg38_genes_exons
chr2	20671040	20671040	1	*	hyper	0.277	0.120	0.158	0.021	3.45E-14	5.31E-11	chr2	20670246	20671520	1275	*	island:2706	NA	NA	NA	hg38_cpg_islands
chr4	190041420	190041420	1	*	hypo	0.345	0.578	-0.233	0.031	3.50E-14	5.36E-11	chr4	190039400	190043399	4000	-	1to5kb:67242	ENST00000514074.1	NA	NA	hg38_genes_1to5kb
chr4	190041420	190041420	1	*	hypo	0.345	0.578	-0.233	0.031	3.50E-14	5.36E-11	chr4	190041342	190043414	2073	+	exon:422048	ENST00000509500.1	NA	NA	hg38_genes_exons
chr4	190041420	190041420	1	*	hypo	0.345	0.578	-0.233	0.031	3.50E-14	5.36E-11	chr4	190040956	190041534	579	*	island:6395	NA	NA	NA	hg38_cpg_islands
chr10	133745218	133745218	1	*	hypo	0.340	0.560	-0.219	0.029	3.63E-14	5.54E-11	chr10	133741641	133745640	4000	+	1to5kb:126619	ENST00000611504.1	NA	NA	hg38_genes_1to5kb
chr10	133745218	133745218	1	*	hypo	0.340	0.560	-0.219	0.029	3.63E-14	5.54E-11	chr10	133744950	133748949	4000	+	1to5kb:126620	ENST00000614593.1	NA	NA	hg38_genes_1to5kb
chr10	133745218	133745218	1	*	hypo	0.340	0.560	-0.219	0.029	3.63E-14	5.54E-11	chr10	133740607	133761247	20641	*	island:13913	NA	NA	NA	hg38_cpg_islands
chr2	20671054	20671054	1	*	hyper	0.277	0.122	0.155	0.020	3.67E-14	5.57E-11	chr2	20670464	20679243	8780	+	exon:155145	ENST00000272224.5	151449	GDF7	hg38_genes_exons
chr2	20671054	20671054	1	*	hyper	0.277	0.122	0.155	0.020	3.67E-14	5.57E-11	chr2	20670246	20671520	1275	*	island:2706	NA	NA	NA	hg38_cpg_islands
chr12	96316388	96316388	1	*	hypo	0.242	0.509	-0.267	0.035	3.75E-14	5.67E-11	chr12	96313455	96323947	10493	-	intron:880472	ENST00000261211.8	5128	CDK17	hg38_genes_introns
chr12	96316388	96316388	1	*	hypo	0.242	0.509	-0.267	0.035	3.75E-14	5.67E-11	chr12	96313455	96323947	10493	-	intron:880487	ENST00000543119.6	5128	CDK17	hg38_genes_introns
chr12	96316388	96316388	1	*	hypo	0.242	0.509	-0.267	0.035	3.75E-14	5.67E-11	chr12	96313455	96323947	10493	-	intron:880502	ENST00000542666.5	5128	CDK17	hg38_genes_introns
chr12	96316388	96316388	1	*	hypo	0.242	0.509	-0.267	0.035	3.75E-14	5.67E-11	chr12	96313455	96323947	10493	-	intron:880520	ENST00000551816.5	5128	CDK17	hg38_genes_introns
chr12	96316388	96316388	1	*	hypo	0.242	0.509	-0.267	0.035	3.75E-14	5.67E-11	chr12	96313455	96323947	10493	-	intron:880524	ENST00000552496.5	5128	CDK17	hg38_genes_introns
chr12	96316388	96316388	1	*	hypo	0.242	0.509	-0.267	0.035	3.75E-14	5.67E-11	chr12	96313455	96323947	10493	-	intron:880527	ENST00000548734.1	5128	CDK17	hg38_genes_introns
chr12	96316388	96316388	1	*	hypo	0.242	0.509	-0.267	0.035	3.75E-14	5.67E-11	chr12	96251390	96395412	144023	*	inter:12004	NA	NA	NA	hg38_cpg_inter
chr2	20670663	20670663	1	*	hyper	0.289	0.128	0.160	0.021	4.12E-14	6.19E-11	chr2	20670464	20679243	8780	+	exon:155145	ENST00000272224.5	151449	GDF7	hg38_genes_exons
chr2	20670663	20670663	1	*	hyper	0.289	0.128	0.160	0.021	4.12E-14	6.19E-11	chr2	20670264	20670663	400	+	intronexonboundary:141482	ENST00000272224.5	151449	GDF7	hg38_genes_intronexonboundaries
chr2	20670663	20670663	1	*	hyper	0.289	0.128	0.160	0.021	4.12E-14	6.19E-11	chr2	20670246	20671520	1275	*	island:2706	NA	NA	NA	hg38_cpg_islands
chr20	20856782	20856782	1	*	hypo	0.133	0.513	-0.380	0.050	4.31E-14	6.45E-11	chr20	20855643	20859642	4000	-	1to5kb:231436	ENST00000437558.1	NA	NA	hg38_genes_1to5kb
chr20	20856782	20856782	1	*	hypo	0.133	0.513	-0.380	0.050	4.31E-14	6.45E-11	chr20	20717144	21016123	298980	*	inter:17970	NA	NA	NA	hg38_cpg_inter
chr1	161463676	161463676	1	*	hypo	0.082	0.240	-0.158	0.021	4.38E-14	6.52E-11	chr1	161428020	161470469	42450	-	intron:113065	ENST00000637155.1	NA	NA	hg38_genes_introns
chr1	161463676	161463676	1	*	hypo	0.082	0.240	-0.158	0.021	4.38E-14	6.52E-11	chr1	161440076	161472713	32638	*	island:1904	NA	NA	NA	hg38_cpg_islands
chr1	161463676	161463676	1	*	hypo	0.082	0.240	-0.158	0.021	4.38E-14	6.52E-11	chr1	161403409	161470523	67115	-	lncRNA:2362	ENST00000637155.1	NA	AL592295.3	hg38_lncrna_gencode
chr12	96316362	96316362	1	*	hypo	0.249	0.508	-0.259	0.034	4.43E-14	6.57E-11	chr12	96313455	96323947	10493	-	intron:880472	ENST00000261211.8	5128	CDK17	hg38_genes_introns
chr12	96316362	96316362	1	*	hypo	0.249	0.508	-0.259	0.034	4.43E-14	6.57E-11	chr12	96313455	96323947	10493	-	intron:880487	ENST00000543119.6	5128	CDK17	hg38_genes_introns
chr12	96316362	96316362	1	*	hypo	0.249	0.508	-0.259	0.034	4.43E-14	6.57E-11	chr12	96313455	96323947	10493	-	intron:880502	ENST00000542666.5	5128	CDK17	hg38_genes_introns
chr12	96316362	96316362	1	*	hypo	0.249	0.508	-0.259	0.034	4.43E-14	6.57E-11	chr12	96313455	96323947	10493	-	intron:880520	ENST00000551816.5	5128	CDK17	hg38_genes_introns
chr12	96316362	96316362	1	*	hypo	0.249	0.508	-0.259	0.034	4.43E-14	6.57E-11	chr12	96313455	96323947	10493	-	intron:880524	ENST00000552496.5	5128	CDK17	hg38_genes_introns
chr12	96316362	96316362	1	*	hypo	0.249	0.508	-0.259	0.034	4.43E-14	6.57E-11	chr12	96313455	96323947	10493	-	intron:880527	ENST00000548734.1	5128	CDK17	hg38_genes_introns
chr12	96316362	96316362	1	*	hypo	0.249	0.508	-0.259	0.034	4.43E-14	6.57E-11	chr12	96251390	96395412	144023	*	inter:12004	NA	NA	NA	hg38_cpg_inter
chr1	161462703	161462703	1	*	hypo	0.038	0.190	-0.151	0.020	5.00E-14	7.38E-11	chr1	161428020	161470469	42450	-	intron:113065	ENST00000637155.1	NA	NA	hg38_genes_introns
chr1	161462703	161462703	1	*	hypo	0.038	0.190	-0.151	0.020	5.00E-14	7.38E-11	chr1	161440076	161472713	32638	*	island:1904	NA	NA	NA	hg38_cpg_islands
chr1	161462703	161462703	1	*	hypo	0.038	0.190	-0.151	0.020	5.00E-14	7.38E-11	chr1	161403409	161470523	67115	-	lncRNA:2362	ENST00000637155.1	NA	AL592295.3	hg38_lncrna_gencode
chr12	96316263	96316263	1	*	hypo	0.263	0.518	-0.256	0.034	5.83E-14	8.57E-11	chr12	96313455	96323947	10493	-	intron:880472	ENST00000261211.8	5128	CDK17	hg38_genes_introns
chr12	96316263	96316263	1	*	hypo	0.263	0.518	-0.256	0.034	5.83E-14	8.57E-11	chr12	96313455	96323947	10493	-	intron:880487	ENST00000543119.6	5128	CDK17	hg38_genes_introns
chr12	96316263	96316263	1	*	hypo	0.263	0.518	-0.256	0.034	5.83E-14	8.57E-11	chr12	96313455	96323947	10493	-	intron:880502	ENST00000542666.5	5128	CDK17	hg38_genes_introns
chr12	96316263	96316263	1	*	hypo	0.263	0.518	-0.256	0.034	5.83E-14	8.57E-11	chr12	96313455	96323947	10493	-	intron:880520	ENST00000551816.5	5128	CDK17	hg38_genes_introns
chr12	96316263	96316263	1	*	hypo	0.263	0.518	-0.256	0.034	5.83E-14	8.57E-11	chr12	96313455	96323947	10493	-	intron:880524	ENST00000552496.5	5128	CDK17	hg38_genes_introns
chr12	96316263	96316263	1	*	hypo	0.263	0.518	-0.256	0.034	5.83E-14	8.57E-11	chr12	96313455	96323947	10493	-	intron:880527	ENST00000548734.1	5128	CDK17	hg38_genes_introns
chr12	96316263	96316263	1	*	hypo	0.263	0.518	-0.256	0.034	5.83E-14	8.57E-11	chr12	96251390	96395412	144023	*	inter:12004	NA	NA	NA	hg38_cpg_inter
chr20	20856783	20856783	1	*	hypo	0.133	0.513	-0.380	0.051	6.19E-14	9.03E-11	chr20	20855643	20859642	4000	-	1to5kb:231436	ENST00000437558.1	NA	NA	hg38_genes_1to5kb
chr20	20856783	20856783	1	*	hypo	0.133	0.513	-0.380	0.051	6.19E-14	9.03E-11	chr20	20717144	21016123	298980	*	inter:17970	NA	NA	NA	hg38_cpg_inter
chr2	20671027	20671027	1	*	hyper	0.280	0.122	0.158	0.021	6.20E-14	9.03E-11	chr2	20670464	20679243	8780	+	exon:155145	ENST00000272224.5	151449	GDF7	hg38_genes_exons
chr2	20671027	20671027	1	*	hyper	0.280	0.122	0.158	0.021	6.20E-14	9.03E-11	chr2	20670246	20671520	1275	*	island:2706	NA	NA	NA	hg38_cpg_islands
chr4	190041462	190041462	1	*	hypo	0.349	0.582	-0.233	0.031	6.30E-14	9.13E-11	chr4	190039400	190043399	4000	-	1to5kb:67242	ENST00000514074.1	NA	NA	hg38_genes_1to5kb
chr4	190041462	190041462	1	*	hypo	0.349	0.582	-0.233	0.031	6.30E-14	9.13E-11	chr4	190041342	190043414	2073	+	exon:422048	ENST00000509500.1	NA	NA	hg38_genes_exons
chr4	190041462	190041462	1	*	hypo	0.349	0.582	-0.233	0.031	6.30E-14	9.13E-11	chr4	190040956	190041534	579	*	island:6395	NA	NA	NA	hg38_cpg_islands
chr10	133744983	133744983	1	*	hypo	0.349	0.571	-0.222	0.030	6.51E-14	9.38E-11	chr10	133741641	133745640	4000	+	1to5kb:126619	ENST00000611504.1	NA	NA	hg38_genes_1to5kb
chr10	133744983	133744983	1	*	hypo	0.349	0.571	-0.222	0.030	6.51E-14	9.38E-11	chr10	133744950	133748949	4000	+	1to5kb:126620	ENST00000614593.1	NA	NA	hg38_genes_1to5kb
chr10	133744983	133744983	1	*	hypo	0.349	0.571	-0.222	0.030	6.51E-14	9.38E-11	chr10	133740607	133761247	20641	*	island:13913	NA	NA	NA	hg38_cpg_islands
chr2	104659306	104659306	1	*	hypo	0.246	0.461	-0.215	0.029	7.40E-14	1.06E-10	chr2	104658337	104659336	1000	+	promoter:26388	ENST00000456999.1	105373526	LOC105373526	hg38_genes_promoters
chr2	104659306	104659306	1	*	hypo	0.246	0.461	-0.215	0.029	7.40E-14	1.06E-10	chr2	104658401	104659400	1000	+	promoter:26389	ENST00000656653.1	105373526	LOC105373526	hg38_genes_promoters
chr2	104659306	104659306	1	*	hypo	0.246	0.461	-0.215	0.029	7.40E-14	1.06E-10	chr2	104658408	104659407	1000	+	promoter:26390	ENST00000654825.1	105373526	LOC105373526	hg38_genes_promoters
chr2	104659306	104659306	1	*	hypo	0.246	0.461	-0.215	0.029	7.40E-14	1.06E-10	chr2	104657004	104718872	61869	-	intron:207361	ENST00000669335.1	NA	NA	hg38_genes_introns
chr2	104659306	104659306	1	*	hypo	0.246	0.461	-0.215	0.029	7.40E-14	1.06E-10	chr2	104659130	104659482	353	*	island:3262	NA	NA	NA	hg38_cpg_islands
chr2	104659306	104659306	1	*	hypo	0.246	0.461	-0.215	0.029	7.40E-14	1.06E-10	chr2	104656135	104722966	66832	-	lncRNA:5676	ENST00000669335.1	100506421	PANTR1	hg38_lncrna_gencode
chr20	44750797	44750797	1	*	hyper	0.438	0.250	0.188	0.025	7.50E-14	1.07E-10	chr20	44746996	44750995	4000	-	1to5kb:232694	ENST00000445420.5	106144538	KCNK15-AS1	hg38_genes_1to5kb
chr20	44750797	44750797	1	*	hyper	0.438	0.250	0.188	0.025	7.50E-14	1.07E-10	chr20	44747022	44751021	4000	-	1to5kb:232695	ENST00000427303.2	106144538	KCNK15-AS1	hg38_genes_1to5kb
chr20	44750797	44750797	1	*	hyper	0.438	0.250	0.188	0.025	7.50E-14	1.07E-10	chr20	44750129	44752313	2185	+	exon:1486217	ENST00000372861.5	60598	KCNK15	hg38_genes_exons
chr20	44750797	44750797	1	*	hyper	0.438	0.250	0.188	0.025	7.50E-14	1.07E-10	chr20	44750027	44750797	771	*	island:25280	NA	NA	NA	hg38_cpg_islands
chr4	190041088	190041088	1	*	hypo	0.341	0.571	-0.230	0.031	7.63E-14	1.08E-10	chr4	190040342	190041341	1000	+	promoter:62335	ENST00000509500.1	NA	NA	hg38_genes_promoters
chr4	190041088	190041088	1	*	hypo	0.341	0.571	-0.230	0.031	7.63E-14	1.08E-10	chr4	190039400	190043399	4000	-	1to5kb:67242	ENST00000514074.1	NA	NA	hg38_genes_1to5kb
chr4	190041088	190041088	1	*	hypo	0.341	0.571	-0.230	0.031	7.63E-14	1.08E-10	chr4	190040956	190041534	579	*	island:6395	NA	NA	NA	hg38_cpg_islands
chr12	96316260	96316260	1	*	hypo	0.263	0.518	-0.256	0.034	7.87E-14	1.11E-10	chr12	96313455	96323947	10493	-	intron:880472	ENST00000261211.8	5128	CDK17	hg38_genes_introns
chr12	96316260	96316260	1	*	hypo	0.263	0.518	-0.256	0.034	7.87E-14	1.11E-10	chr12	96313455	96323947	10493	-	intron:880487	ENST00000543119.6	5128	CDK17	hg38_genes_introns
chr12	96316260	96316260	1	*	hypo	0.263	0.518	-0.256	0.034	7.87E-14	1.11E-10	chr12	96313455	96323947	10493	-	intron:880502	ENST00000542666.5	5128	CDK17	hg38_genes_introns
chr12	96316260	96316260	1	*	hypo	0.263	0.518	-0.256	0.034	7.87E-14	1.11E-10	chr12	96313455	96323947	10493	-	intron:880520	ENST00000551816.5	5128	CDK17	hg38_genes_introns
chr12	96316260	96316260	1	*	hypo	0.263	0.518	-0.256	0.034	7.87E-14	1.11E-10	chr12	96313455	96323947	10493	-	intron:880524	ENST00000552496.5	5128	CDK17	hg38_genes_introns
chr12	96316260	96316260	1	*	hypo	0.263	0.518	-0.256	0.034	7.87E-14	1.11E-10	chr12	96313455	96323947	10493	-	intron:880527	ENST00000548734.1	5128	CDK17	hg38_genes_introns
chr12	96316260	96316260	1	*	hypo	0.263	0.518	-0.256	0.034	7.87E-14	1.11E-10	chr12	96251390	96395412	144023	*	inter:12004	NA	NA	NA	hg38_cpg_inter
chr2	20671037	20671037	1	*	hyper	0.277	0.120	0.158	0.021	8.03E-14	1.13E-10	chr2	20670464	20679243	8780	+	exon:155145	ENST00000272224.5	151449	GDF7	hg38_genes_exons
chr2	20671037	20671037	1	*	hyper	0.277	0.120	0.158	0.021	8.03E-14	1.13E-10	chr2	20670246	20671520	1275	*	island:2706	NA	NA	NA	hg38_cpg_islands
chr10	133745343	133745343	1	*	hypo	0.340	0.556	-0.217	0.029	8.03E-14	1.13E-10	chr10	133741641	133745640	4000	+	1to5kb:126619	ENST00000611504.1	NA	NA	hg38_genes_1to5kb
chr10	133745343	133745343	1	*	hypo	0.340	0.556	-0.217	0.029	8.03E-14	1.13E-10	chr10	133744950	133748949	4000	+	1to5kb:126620	ENST00000614593.1	NA	NA	hg38_genes_1to5kb
chr10	133745343	133745343	1	*	hypo	0.340	0.556	-0.217	0.029	8.03E-14	1.13E-10	chr10	133740607	133761247	20641	*	island:13913	NA	NA	NA	hg38_cpg_islands
chr10	133745012	133745012	1	*	hypo	0.350	0.570	-0.220	0.030	8.19E-14	1.14E-10	chr10	133741641	133745640	4000	+	1to5kb:126619	ENST00000611504.1	NA	NA	hg38_genes_1to5kb
chr10	133745012	133745012	1	*	hypo	0.350	0.570	-0.220	0.030	8.19E-14	1.14E-10	chr10	133744950	133748949	4000	+	1to5kb:126620	ENST00000614593.1	NA	NA	hg38_genes_1to5kb
chr10	133745012	133745012	1	*	hypo	0.350	0.570	-0.220	0.030	8.19E-14	1.14E-10	chr10	133740607	133761247	20641	*	island:13913	NA	NA	NA	hg38_cpg_islands
chr4	190041429	190041429	1	*	hypo	0.345	0.578	-0.233	0.031	8.50E-14	1.18E-10	chr4	190039400	190043399	4000	-	1to5kb:67242	ENST00000514074.1	NA	NA	hg38_genes_1to5kb
chr4	190041429	190041429	1	*	hypo	0.345	0.578	-0.233	0.031	8.50E-14	1.18E-10	chr4	190041342	190043414	2073	+	exon:422048	ENST00000509500.1	NA	NA	hg38_genes_exons
chr4	190041429	190041429	1	*	hypo	0.345	0.578	-0.233	0.031	8.50E-14	1.18E-10	chr4	190040956	190041534	579	*	island:6395	NA	NA	NA	hg38_cpg_islands
chr12	96316294	96316294	1	*	hypo	0.263	0.518	-0.256	0.034	1.01E-13	1.39E-10	chr12	96313455	96323947	10493	-	intron:880472	ENST00000261211.8	5128	CDK17	hg38_genes_introns
chr12	96316294	96316294	1	*	hypo	0.263	0.518	-0.256	0.034	1.01E-13	1.39E-10	chr12	96313455	96323947	10493	-	intron:880487	ENST00000543119.6	5128	CDK17	hg38_genes_introns
chr12	96316294	96316294	1	*	hypo	0.263	0.518	-0.256	0.034	1.01E-13	1.39E-10	chr12	96313455	96323947	10493	-	intron:880502	ENST00000542666.5	5128	CDK17	hg38_genes_introns
chr12	96316294	96316294	1	*	hypo	0.263	0.518	-0.256	0.034	1.01E-13	1.39E-10	chr12	96313455	96323947	10493	-	intron:880520	ENST00000551816.5	5128	CDK17	hg38_genes_introns
chr12	96316294	96316294	1	*	hypo	0.263	0.518	-0.256	0.034	1.01E-13	1.39E-10	chr12	96313455	96323947	10493	-	intron:880524	ENST00000552496.5	5128	CDK17	hg38_genes_introns
chr12	96316294	96316294	1	*	hypo	0.263	0.518	-0.256	0.034	1.01E-13	1.39E-10	chr12	96313455	96323947	10493	-	intron:880527	ENST00000548734.1	5128	CDK17	hg38_genes_introns
chr12	96316294	96316294	1	*	hypo	0.263	0.518	-0.256	0.034	1.01E-13	1.39E-10	chr12	96251390	96395412	144023	*	inter:12004	NA	NA	NA	hg38_cpg_inter
chr2	20670649	20670649	1	*	hyper	0.289	0.130	0.160	0.021	1.05E-13	1.45E-10	chr2	20670464	20679243	8780	+	exon:155145	ENST00000272224.5	151449	GDF7	hg38_genes_exons
chr2	20670649	20670649	1	*	hyper	0.289	0.130	0.160	0.021	1.05E-13	1.45E-10	chr2	20670264	20670663	400	+	intronexonboundary:141482	ENST00000272224.5	151449	GDF7	hg38_genes_intronexonboundaries
chr2	20670649	20670649	1	*	hyper	0.289	0.130	0.160	0.021	1.05E-13	1.45E-10	chr2	20670246	20671520	1275	*	island:2706	NA	NA	NA	hg38_cpg_islands
chr1	180953940	180953940	1	*	hyper	0.218	0.068	0.150	0.020	1.08E-13	1.48E-10	chr1	180946101	180976117	30017	-	intron:116467	ENST00000358073.2	NA	NA	hg38_genes_introns
chr1	180953940	180953940	1	*	hyper	0.218	0.068	0.150	0.020	1.08E-13	1.48E-10	chr1	180950919	180954667	3749	-	intron:116468	ENST00000415647.1	103344928	KIAA1614-AS1	hg38_genes_introns
chr1	180953940	180953940	1	*	hyper	0.218	0.068	0.150	0.020	1.08E-13	1.48E-10	chr1	180953779	180954556	778	*	island:2012	NA	NA	NA	hg38_cpg_islands
chr1	180953940	180953940	1	*	hyper	0.218	0.068	0.150	0.020	1.08E-13	1.48E-10	chr1	180944042	180976482	32441	-	lncRNA:2588	ENST00000358073.2	NA	AL162431.2	hg38_lncrna_gencode
chr1	180953940	180953940	1	*	hyper	0.218	0.068	0.150	0.020	1.08E-13	1.48E-10	chr1	180949699	180954887	5189	-	lncRNA:2589	ENST00000415647.1	103344928	KIAA1614-AS1	hg38_lncrna_gencode
chr10	133745198	133745198	1	*	hypo	0.343	0.563	-0.220	0.030	1.08E-13	1.48E-10	chr10	133741641	133745640	4000	+	1to5kb:126619	ENST00000611504.1	NA	NA	hg38_genes_1to5kb
chr10	133745198	133745198	1	*	hypo	0.343	0.563	-0.220	0.030	1.08E-13	1.48E-10	chr10	133744950	133748949	4000	+	1to5kb:126620	ENST00000614593.1	NA	NA	hg38_genes_1to5kb
chr10	133745198	133745198	1	*	hypo	0.343	0.563	-0.220	0.030	1.08E-13	1.48E-10	chr10	133740607	133761247	20641	*	island:13913	NA	NA	NA	hg38_cpg_islands
chr10	133745463	133745463	1	*	hypo	0.342	0.552	-0.210	0.028	1.12E-13	1.53E-10	chr10	133741641	133745640	4000	+	1to5kb:126619	ENST00000611504.1	NA	NA	hg38_genes_1to5kb
chr10	133745463	133745463	1	*	hypo	0.342	0.552	-0.210	0.028	1.12E-13	1.53E-10	chr10	133744950	133748949	4000	+	1to5kb:126620	ENST00000614593.1	NA	NA	hg38_genes_1to5kb
chr10	133745463	133745463	1	*	hypo	0.342	0.552	-0.210	0.028	1.12E-13	1.53E-10	chr10	133740607	133761247	20641	*	island:13913	NA	NA	NA	hg38_cpg_islands
chr2	20670662	20670662	1	*	hyper	0.289	0.128	0.160	0.022	1.15E-13	1.56E-10	chr2	20670464	20679243	8780	+	exon:155145	ENST00000272224.5	151449	GDF7	hg38_genes_exons
chr2	20670662	20670662	1	*	hyper	0.289	0.128	0.160	0.022	1.15E-13	1.56E-10	chr2	20670264	20670663	400	+	intronexonboundary:141482	ENST00000272224.5	151449	GDF7	hg38_genes_intronexonboundaries
chr2	20670662	20670662	1	*	hyper	0.289	0.128	0.160	0.022	1.15E-13	1.56E-10	chr2	20670246	20671520	1275	*	island:2706	NA	NA	NA	hg38_cpg_islands
chr1	180953908	180953908	1	*	hyper	0.218	0.068	0.150	0.020	1.35E-13	1.82E-10	chr1	180946101	180976117	30017	-	intron:116467	ENST00000358073.2	NA	NA	hg38_genes_introns
chr1	180953908	180953908	1	*	hyper	0.218	0.068	0.150	0.020	1.35E-13	1.82E-10	chr1	180950919	180954667	3749	-	intron:116468	ENST00000415647.1	103344928	KIAA1614-AS1	hg38_genes_introns
chr1	180953908	180953908	1	*	hyper	0.218	0.068	0.150	0.020	1.35E-13	1.82E-10	chr1	180953779	180954556	778	*	island:2012	NA	NA	NA	hg38_cpg_islands
chr1	180953908	180953908	1	*	hyper	0.218	0.068	0.150	0.020	1.35E-13	1.82E-10	chr1	180944042	180976482	32441	-	lncRNA:2588	ENST00000358073.2	NA	AL162431.2	hg38_lncrna_gencode
chr1	180953908	180953908	1	*	hyper	0.218	0.068	0.150	0.020	1.35E-13	1.82E-10	chr1	180949699	180954887	5189	-	lncRNA:2589	ENST00000415647.1	103344928	KIAA1614-AS1	hg38_lncrna_gencode
chr4	190041156	190041156	1	*	hypo	0.338	0.572	-0.234	0.032	1.36E-13	1.82E-10	chr4	190040342	190041341	1000	+	promoter:62335	ENST00000509500.1	NA	NA	hg38_genes_promoters
chr4	190041156	190041156	1	*	hypo	0.338	0.572	-0.234	0.032	1.36E-13	1.82E-10	chr4	190039400	190043399	4000	-	1to5kb:67242	ENST00000514074.1	NA	NA	hg38_genes_1to5kb
chr4	190041156	190041156	1	*	hypo	0.338	0.572	-0.234	0.032	1.36E-13	1.82E-10	chr4	190040956	190041534	579	*	island:6395	NA	NA	NA	hg38_cpg_islands
chr10	133745197	133745197	1	*	hypo	0.343	0.563	-0.220	0.030	1.40E-13	1.87E-10	chr10	133741641	133745640	4000	+	1to5kb:126619	ENST00000611504.1	NA	NA	hg38_genes_1to5kb
chr10	133745197	133745197	1	*	hypo	0.343	0.563	-0.220	0.030	1.40E-13	1.87E-10	chr10	133744950	133748949	4000	+	1to5kb:126620	ENST00000614593.1	NA	NA	hg38_genes_1to5kb
chr10	133745197	133745197	1	*	hypo	0.343	0.563	-0.220	0.030	1.40E-13	1.87E-10	chr10	133740607	133761247	20641	*	island:13913	NA	NA	NA	hg38_cpg_islands
chr4	190041403	190041403	1	*	hypo	0.345	0.578	-0.233	0.032	1.47E-13	1.96E-10	chr4	190039400	190043399	4000	-	1to5kb:67242	ENST00000514074.1	NA	NA	hg38_genes_1to5kb
chr4	190041403	190041403	1	*	hypo	0.345	0.578	-0.233	0.032	1.47E-13	1.96E-10	chr4	190041342	190043414	2073	+	exon:422048	ENST00000509500.1	NA	NA	hg38_genes_exons
chr4	190041403	190041403	1	*	hypo	0.345	0.578	-0.233	0.032	1.47E-13	1.96E-10	chr4	190040956	190041534	579	*	island:6395	NA	NA	NA	hg38_cpg_islands
chr1	180953929	180953929	1	*	hyper	0.218	0.068	0.150	0.020	1.54E-13	2.04E-10	chr1	180946101	180976117	30017	-	intron:116467	ENST00000358073.2	NA	NA	hg38_genes_introns
chr1	180953929	180953929	1	*	hyper	0.218	0.068	0.150	0.020	1.54E-13	2.04E-10	chr1	180950919	180954667	3749	-	intron:116468	ENST00000415647.1	103344928	KIAA1614-AS1	hg38_genes_introns
chr1	180953929	180953929	1	*	hyper	0.218	0.068	0.150	0.020	1.54E-13	2.04E-10	chr1	180953779	180954556	778	*	island:2012	NA	NA	NA	hg38_cpg_islands
chr1	180953929	180953929	1	*	hyper	0.218	0.068	0.150	0.020	1.54E-13	2.04E-10	chr1	180944042	180976482	32441	-	lncRNA:2588	ENST00000358073.2	NA	AL162431.2	hg38_lncrna_gencode
chr1	180953929	180953929	1	*	hyper	0.218	0.068	0.150	0.020	1.54E-13	2.04E-10	chr1	180949699	180954887	5189	-	lncRNA:2589	ENST00000415647.1	103344928	KIAA1614-AS1	hg38_lncrna_gencode
chr2	20670664	20670664	1	*	hyper	0.289	0.128	0.160	0.022	1.58E-13	2.09E-10	chr2	20670464	20679243	8780	+	exon:155145	ENST00000272224.5	151449	GDF7	hg38_genes_exons
chr2	20670664	20670664	1	*	hyper	0.289	0.128	0.160	0.022	1.58E-13	2.09E-10	chr2	20670246	20671520	1275	*	island:2706	NA	NA	NA	hg38_cpg_islands
chr1	161463692	161463692	1	*	hypo	0.081	0.239	-0.158	0.021	1.92E-13	2.52E-10	chr1	161428020	161470469	42450	-	intron:113065	ENST00000637155.1	NA	NA	hg38_genes_introns
chr1	161463692	161463692	1	*	hypo	0.081	0.239	-0.158	0.021	1.92E-13	2.52E-10	chr1	161440076	161472713	32638	*	island:1904	NA	NA	NA	hg38_cpg_islands
chr1	161463692	161463692	1	*	hypo	0.081	0.239	-0.158	0.021	1.92E-13	2.52E-10	chr1	161403409	161470523	67115	-	lncRNA:2362	ENST00000637155.1	NA	AL592295.3	hg38_lncrna_gencode
chr1	161463753	161463753	1	*	hypo	0.081	0.235	-0.154	0.021	1.98E-13	2.60E-10	chr1	161428020	161470469	42450	-	intron:113065	ENST00000637155.1	NA	NA	hg38_genes_introns
chr1	161463753	161463753	1	*	hypo	0.081	0.235	-0.154	0.021	1.98E-13	2.60E-10	chr1	161440076	161472713	32638	*	island:1904	NA	NA	NA	hg38_cpg_islands
chr1	161463753	161463753	1	*	hypo	0.081	0.235	-0.154	0.021	1.98E-13	2.60E-10	chr1	161403409	161470523	67115	-	lncRNA:2362	ENST00000637155.1	NA	AL592295.3	hg38_lncrna_gencode
chr2	20670637	20670637	1	*	hyper	0.289	0.130	0.159	0.022	2.05E-13	2.67E-10	chr2	20670464	20679243	8780	+	exon:155145	ENST00000272224.5	151449	GDF7	hg38_genes_exons
chr2	20670637	20670637	1	*	hyper	0.289	0.130	0.159	0.022	2.05E-13	2.67E-10	chr2	20670264	20670663	400	+	intronexonboundary:141482	ENST00000272224.5	151449	GDF7	hg38_genes_intronexonboundaries
chr2	20670637	20670637	1	*	hyper	0.289	0.130	0.159	0.022	2.05E-13	2.67E-10	chr2	20670246	20671520	1275	*	island:2706	NA	NA	NA	hg38_cpg_islands
chr4	190041475	190041475	1	*	hypo	0.351	0.585	-0.234	0.032	2.19E-13	2.84E-10	chr4	190039400	190043399	4000	-	1to5kb:67242	ENST00000514074.1	NA	NA	hg38_genes_1to5kb
chr4	190041475	190041475	1	*	hypo	0.351	0.585	-0.234	0.032	2.19E-13	2.84E-10	chr4	190041342	190043414	2073	+	exon:422048	ENST00000509500.1	NA	NA	hg38_genes_exons
chr4	190041475	190041475	1	*	hypo	0.351	0.585	-0.234	0.032	2.19E-13	2.84E-10	chr4	190040956	190041534	579	*	island:6395	NA	NA	NA	hg38_cpg_islands
chr12	96316312	96316312	1	*	hypo	0.259	0.516	-0.257	0.035	2.20E-13	2.84E-10	chr12	96313455	96323947	10493	-	intron:880472	ENST00000261211.8	5128	CDK17	hg38_genes_introns
chr12	96316312	96316312	1	*	hypo	0.259	0.516	-0.257	0.035	2.20E-13	2.84E-10	chr12	96313455	96323947	10493	-	intron:880487	ENST00000543119.6	5128	CDK17	hg38_genes_introns
chr12	96316312	96316312	1	*	hypo	0.259	0.516	-0.257	0.035	2.20E-13	2.84E-10	chr12	96313455	96323947	10493	-	intron:880502	ENST00000542666.5	5128	CDK17	hg38_genes_introns
chr12	96316312	96316312	1	*	hypo	0.259	0.516	-0.257	0.035	2.20E-13	2.84E-10	chr12	96313455	96323947	10493	-	intron:880520	ENST00000551816.5	5128	CDK17	hg38_genes_introns
chr12	96316312	96316312	1	*	hypo	0.259	0.516	-0.257	0.035	2.20E-13	2.84E-10	chr12	96313455	96323947	10493	-	intron:880524	ENST00000552496.5	5128	CDK17	hg38_genes_introns
chr12	96316312	96316312	1	*	hypo	0.259	0.516	-0.257	0.035	2.20E-13	2.84E-10	chr12	96313455	96323947	10493	-	intron:880527	ENST00000548734.1	5128	CDK17	hg38_genes_introns
chr12	96316312	96316312	1	*	hypo	0.259	0.516	-0.257	0.035	2.20E-13	2.84E-10	chr12	96251390	96395412	144023	*	inter:12004	NA	NA	NA	hg38_cpg_inter
chr1	161462706	161462706	1	*	hypo	0.039	0.192	-0.153	0.021	2.21E-13	2.85E-10	chr1	161428020	161470469	42450	-	intron:113065	ENST00000637155.1	NA	NA	hg38_genes_introns
chr1	161462706	161462706	1	*	hypo	0.039	0.192	-0.153	0.021	2.21E-13	2.85E-10	chr1	161440076	161472713	32638	*	island:1904	NA	NA	NA	hg38_cpg_islands
chr1	161462706	161462706	1	*	hypo	0.039	0.192	-0.153	0.021	2.21E-13	2.85E-10	chr1	161403409	161470523	67115	-	lncRNA:2362	ENST00000637155.1	NA	AL592295.3	hg38_lncrna_gencode
chr1	161463698	161463698	1	*	hypo	0.078	0.236	-0.158	0.022	2.30E-13	2.95E-10	chr1	161428020	161470469	42450	-	intron:113065	ENST00000637155.1	NA	NA	hg38_genes_introns
chr1	161463698	161463698	1	*	hypo	0.078	0.236	-0.158	0.022	2.30E-13	2.95E-10	chr1	161440076	161472713	32638	*	island:1904	NA	NA	NA	hg38_cpg_islands
chr1	161463698	161463698	1	*	hypo	0.078	0.236	-0.158	0.022	2.30E-13	2.95E-10	chr1	161403409	161470523	67115	-	lncRNA:2362	ENST00000637155.1	NA	AL592295.3	hg38_lncrna_gencode
chr10	133745144	133745144	1	*	hypo	0.343	0.563	-0.220	0.030	2.57E-13	3.28E-10	chr10	133741641	133745640	4000	+	1to5kb:126619	ENST00000611504.1	NA	NA	hg38_genes_1to5kb
chr10	133745144	133745144	1	*	hypo	0.343	0.563	-0.220	0.030	2.57E-13	3.28E-10	chr10	133744950	133748949	4000	+	1to5kb:126620	ENST00000614593.1	NA	NA	hg38_genes_1to5kb
chr10	133745144	133745144	1	*	hypo	0.343	0.563	-0.220	0.030	2.57E-13	3.28E-10	chr10	133740607	133761247	20641	*	island:13913	NA	NA	NA	hg38_cpg_islands
chr10	133745346	133745346	1	*	hypo	0.341	0.558	-0.217	0.030	2.58E-13	3.28E-10	chr10	133741641	133745640	4000	+	1to5kb:126619	ENST00000611504.1	NA	NA	hg38_genes_1to5kb
chr10	133745346	133745346	1	*	hypo	0.341	0.558	-0.217	0.030	2.58E-13	3.28E-10	chr10	133744950	133748949	4000	+	1to5kb:126620	ENST00000614593.1	NA	NA	hg38_genes_1to5kb
chr10	133745346	133745346	1	*	hypo	0.341	0.558	-0.217	0.030	2.58E-13	3.28E-10	chr10	133740607	133761247	20641	*	island:13913	NA	NA	NA	hg38_cpg_islands
chr4	190041407	190041407	1	*	hypo	0.345	0.578	-0.233	0.032	2.88E-13	3.65E-10	chr4	190039400	190043399	4000	-	1to5kb:67242	ENST00000514074.1	NA	NA	hg38_genes_1to5kb
chr4	190041407	190041407	1	*	hypo	0.345	0.578	-0.233	0.032	2.88E-13	3.65E-10	chr4	190041342	190043414	2073	+	exon:422048	ENST00000509500.1	NA	NA	hg38_genes_exons
chr4	190041407	190041407	1	*	hypo	0.345	0.578	-0.233	0.032	2.88E-13	3.65E-10	chr4	190040956	190041534	579	*	island:6395	NA	NA	NA	hg38_cpg_islands
chr12	96316306	96316306	1	*	hypo	0.259	0.516	-0.257	0.035	2.89E-13	3.65E-10	chr12	96313455	96323947	10493	-	intron:880472	ENST00000261211.8	5128	CDK17	hg38_genes_introns
chr12	96316306	96316306	1	*	hypo	0.259	0.516	-0.257	0.035	2.89E-13	3.65E-10	chr12	96313455	96323947	10493	-	intron:880487	ENST00000543119.6	5128	CDK17	hg38_genes_introns
chr12	96316306	96316306	1	*	hypo	0.259	0.516	-0.257	0.035	2.89E-13	3.65E-10	chr12	96313455	96323947	10493	-	intron:880502	ENST00000542666.5	5128	CDK17	hg38_genes_introns
chr12	96316306	96316306	1	*	hypo	0.259	0.516	-0.257	0.035	2.89E-13	3.65E-10	chr12	96313455	96323947	10493	-	intron:880520	ENST00000551816.5	5128	CDK17	hg38_genes_introns
chr12	96316306	96316306	1	*	hypo	0.259	0.516	-0.257	0.035	2.89E-13	3.65E-10	chr12	96313455	96323947	10493	-	intron:880524	ENST00000552496.5	5128	CDK17	hg38_genes_introns
chr12	96316306	96316306	1	*	hypo	0.259	0.516	-0.257	0.035	2.89E-13	3.65E-10	chr12	96313455	96323947	10493	-	intron:880527	ENST00000548734.1	5128	CDK17	hg38_genes_introns
chr12	96316306	96316306	1	*	hypo	0.259	0.516	-0.257	0.035	2.89E-13	3.65E-10	chr12	96251390	96395412	144023	*	inter:12004	NA	NA	NA	hg38_cpg_inter
chr1	161463701	161463701	1	*	hypo	0.078	0.236	-0.158	0.022	2.99E-13	3.76E-10	chr1	161428020	161470469	42450	-	intron:113065	ENST00000637155.1	NA	NA	hg38_genes_introns
chr1	161463701	161463701	1	*	hypo	0.078	0.236	-0.158	0.022	2.99E-13	3.76E-10	chr1	161440076	161472713	32638	*	island:1904	NA	NA	NA	hg38_cpg_islands
chr1	161463701	161463701	1	*	hypo	0.078	0.236	-0.158	0.022	2.99E-13	3.76E-10	chr1	161403409	161470523	67115	-	lncRNA:2362	ENST00000637155.1	NA	AL592295.3	hg38_lncrna_gencode
chr10	133745381	133745381	1	*	hypo	0.350	0.565	-0.215	0.030	3.06E-13	3.83E-10	chr10	133741641	133745640	4000	+	1to5kb:126619	ENST00000611504.1	NA	NA	hg38_genes_1to5kb
chr10	133745381	133745381	1	*	hypo	0.350	0.565	-0.215	0.030	3.06E-13	3.83E-10	chr10	133744950	133748949	4000	+	1to5kb:126620	ENST00000614593.1	NA	NA	hg38_genes_1to5kb
chr10	133745381	133745381	1	*	hypo	0.350	0.565	-0.215	0.030	3.06E-13	3.83E-10	chr10	133740607	133761247	20641	*	island:13913	NA	NA	NA	hg38_cpg_islands
chr2	20670641	20670641	1	*	hyper	0.289	0.130	0.159	0.022	3.19E-13	3.98E-10	chr2	20670464	20679243	8780	+	exon:155145	ENST00000272224.5	151449	GDF7	hg38_genes_exons
chr2	20670641	20670641	1	*	hyper	0.289	0.130	0.159	0.022	3.19E-13	3.98E-10	chr2	20670264	20670663	400	+	intronexonboundary:141482	ENST00000272224.5	151449	GDF7	hg38_genes_intronexonboundaries
chr2	20670641	20670641	1	*	hyper	0.289	0.130	0.159	0.022	3.19E-13	3.98E-10	chr2	20670246	20671520	1275	*	island:2706	NA	NA	NA	hg38_cpg_islands
chr2	20671243	20671243	1	*	hyper	0.283	0.129	0.154	0.021	3.32E-13	4.12E-10	chr2	20670464	20679243	8780	+	exon:155145	ENST00000272224.5	151449	GDF7	hg38_genes_exons
chr2	20671243	20671243	1	*	hyper	0.283	0.129	0.154	0.021	3.32E-13	4.12E-10	chr2	20670246	20671520	1275	*	island:2706	NA	NA	NA	hg38_cpg_islands
chr1	161462775	161462775	1	*	hypo	0.050	0.208	-0.158	0.022	3.47E-13	4.29E-10	chr1	161428020	161470469	42450	-	intron:113065	ENST00000637155.1	NA	NA	hg38_genes_introns
chr1	161462775	161462775	1	*	hypo	0.050	0.208	-0.158	0.022	3.47E-13	4.29E-10	chr1	161440076	161472713	32638	*	island:1904	NA	NA	NA	hg38_cpg_islands
chr1	161462775	161462775	1	*	hypo	0.050	0.208	-0.158	0.022	3.47E-13	4.29E-10	chr1	161403409	161470523	67115	-	lncRNA:2362	ENST00000637155.1	NA	AL592295.3	hg38_lncrna_gencode
chr10	133745139	133745139	1	*	hypo	0.343	0.563	-0.220	0.030	3.50E-13	4.31E-10	chr10	133741641	133745640	4000	+	1to5kb:126619	ENST00000611504.1	NA	NA	hg38_genes_1to5kb
chr10	133745139	133745139	1	*	hypo	0.343	0.563	-0.220	0.030	3.50E-13	4.31E-10	chr10	133744950	133748949	4000	+	1to5kb:126620	ENST00000614593.1	NA	NA	hg38_genes_1to5kb
chr10	133745139	133745139	1	*	hypo	0.343	0.563	-0.220	0.030	3.50E-13	4.31E-10	chr10	133740607	133761247	20641	*	island:13913	NA	NA	NA	hg38_cpg_islands
chr10	133745206	133745206	1	*	hypo	0.343	0.563	-0.220	0.030	3.62E-13	4.45E-10	chr10	133741641	133745640	4000	+	1to5kb:126619	ENST00000611504.1	NA	NA	hg38_genes_1to5kb
chr10	133745206	133745206	1	*	hypo	0.343	0.563	-0.220	0.030	3.62E-13	4.45E-10	chr10	133744950	133748949	4000	+	1to5kb:126620	ENST00000614593.1	NA	NA	hg38_genes_1to5kb
chr10	133745206	133745206	1	*	hypo	0.343	0.563	-0.220	0.030	3.62E-13	4.45E-10	chr10	133740607	133761247	20641	*	island:13913	NA	NA	NA	hg38_cpg_islands
chr4	190041087	190041087	1	*	hypo	0.341	0.571	-0.230	0.032	3.85E-13	4.70E-10	chr4	190040342	190041341	1000	+	promoter:62335	ENST00000509500.1	NA	NA	hg38_genes_promoters
chr4	190041087	190041087	1	*	hypo	0.341	0.571	-0.230	0.032	3.85E-13	4.70E-10	chr4	190039400	190043399	4000	-	1to5kb:67242	ENST00000514074.1	NA	NA	hg38_genes_1to5kb
chr4	190041087	190041087	1	*	hypo	0.341	0.571	-0.230	0.032	3.85E-13	4.70E-10	chr4	190040956	190041534	579	*	island:6395	NA	NA	NA	hg38_cpg_islands
chr12	96316361	96316361	1	*	hypo	0.249	0.508	-0.259	0.036	3.91E-13	4.76E-10	chr12	96313455	96323947	10493	-	intron:880472	ENST00000261211.8	5128	CDK17	hg38_genes_introns
chr12	96316361	96316361	1	*	hypo	0.249	0.508	-0.259	0.036	3.91E-13	4.76E-10	chr12	96313455	96323947	10493	-	intron:880487	ENST00000543119.6	5128	CDK17	hg38_genes_introns
chr12	96316361	96316361	1	*	hypo	0.249	0.508	-0.259	0.036	3.91E-13	4.76E-10	chr12	96313455	96323947	10493	-	intron:880502	ENST00000542666.5	5128	CDK17	hg38_genes_introns
chr12	96316361	96316361	1	*	hypo	0.249	0.508	-0.259	0.036	3.91E-13	4.76E-10	chr12	96313455	96323947	10493	-	intron:880520	ENST00000551816.5	5128	CDK17	hg38_genes_introns
chr12	96316361	96316361	1	*	hypo	0.249	0.508	-0.259	0.036	3.91E-13	4.76E-10	chr12	96313455	96323947	10493	-	intron:880524	ENST00000552496.5	5128	CDK17	hg38_genes_introns
chr12	96316361	96316361	1	*	hypo	0.249	0.508	-0.259	0.036	3.91E-13	4.76E-10	chr12	96313455	96323947	10493	-	intron:880527	ENST00000548734.1	5128	CDK17	hg38_genes_introns
chr12	96316361	96316361	1	*	hypo	0.249	0.508	-0.259	0.036	3.91E-13	4.76E-10	chr12	96251390	96395412	144023	*	inter:12004	NA	NA	NA	hg38_cpg_inter
chr2	20671080	20671080	1	*	hyper	0.273	0.120	0.153	0.021	3.92E-13	4.76E-10	chr2	20670464	20679243	8780	+	exon:155145	ENST00000272224.5	151449	GDF7	hg38_genes_exons
chr2	20671080	20671080	1	*	hyper	0.273	0.120	0.153	0.021	3.92E-13	4.76E-10	chr2	20670246	20671520	1275	*	island:2706	NA	NA	NA	hg38_cpg_islands
chr10	133745106	133745106	1	*	hypo	0.345	0.563	-0.217	0.030	3.97E-13	4.80E-10	chr10	133741641	133745640	4000	+	1to5kb:126619	ENST00000611504.1	NA	NA	hg38_genes_1to5kb
chr10	133745106	133745106	1	*	hypo	0.345	0.563	-0.217	0.030	3.97E-13	4.80E-10	chr10	133744950	133748949	4000	+	1to5kb:126620	ENST00000614593.1	NA	NA	hg38_genes_1to5kb
chr10	133745106	133745106	1	*	hypo	0.345	0.563	-0.217	0.030	3.97E-13	4.80E-10	chr10	133740607	133761247	20641	*	island:13913	NA	NA	NA	hg38_cpg_islands
chr2	20670623	20670623	1	*	hyper	0.290	0.131	0.159	0.022	4.43E-13	5.31E-10	chr2	20670464	20679243	8780	+	exon:155145	ENST00000272224.5	151449	GDF7	hg38_genes_exons
chr2	20670623	20670623	1	*	hyper	0.290	0.131	0.159	0.022	4.43E-13	5.31E-10	chr2	20670264	20670663	400	+	intronexonboundary:141482	ENST00000272224.5	151449	GDF7	hg38_genes_intronexonboundaries
chr2	20670623	20670623	1	*	hyper	0.290	0.131	0.159	0.022	4.43E-13	5.31E-10	chr2	20670246	20671520	1275	*	island:2706	NA	NA	NA	hg38_cpg_islands
chr10	133745190	133745190	1	*	hypo	0.343	0.563	-0.220	0.030	4.43E-13	5.31E-10	chr10	133741641	133745640	4000	+	1to5kb:126619	ENST00000611504.1	NA	NA	hg38_genes_1to5kb
chr10	133745190	133745190	1	*	hypo	0.343	0.563	-0.220	0.030	4.43E-13	5.31E-10	chr10	133744950	133748949	4000	+	1to5kb:126620	ENST00000614593.1	NA	NA	hg38_genes_1to5kb
chr10	133745190	133745190	1	*	hypo	0.343	0.563	-0.220	0.030	4.43E-13	5.31E-10	chr10	133740607	133761247	20641	*	island:13913	NA	NA	NA	hg38_cpg_islands
chr2	104659463	104659463	1	*	hypo	0.252	0.470	-0.218	0.030	4.75E-13	5.67E-10	chr2	104659337	104659520	184	+	exon:176764	ENST00000456999.1	105373526	LOC105373526	hg38_genes_exons
chr2	104659463	104659463	1	*	hypo	0.252	0.470	-0.218	0.030	4.75E-13	5.67E-10	chr2	104659401	104659520	120	+	exon:176768	ENST00000656653.1	105373526	LOC105373526	hg38_genes_exons
chr2	104659463	104659463	1	*	hypo	0.252	0.470	-0.218	0.030	4.75E-13	5.67E-10	chr2	104659408	104659520	113	+	exon:176772	ENST00000654825.1	105373526	LOC105373526	hg38_genes_exons
chr2	104659463	104659463	1	*	hypo	0.252	0.470	-0.218	0.030	4.75E-13	5.67E-10	chr2	104657004	104718872	61869	-	intron:207361	ENST00000669335.1	NA	NA	hg38_genes_introns
chr2	104659463	104659463	1	*	hypo	0.252	0.470	-0.218	0.030	4.75E-13	5.67E-10	chr2	104659130	104659482	353	*	island:3262	NA	NA	NA	hg38_cpg_islands
chr2	104659463	104659463	1	*	hypo	0.252	0.470	-0.218	0.030	4.75E-13	5.67E-10	chr2	104659337	104664837	5501	+	lncRNA:5687	ENST00000456999.1	NA	AC013402.1	hg38_lncrna_gencode
chr2	104659463	104659463	1	*	hypo	0.252	0.470	-0.218	0.030	4.75E-13	5.67E-10	chr2	104659401	104666629	7229	+	lncRNA:5688	ENST00000656653.1	NA	AC013402.1	hg38_lncrna_gencode
chr2	104659463	104659463	1	*	hypo	0.252	0.470	-0.218	0.030	4.75E-13	5.67E-10	chr2	104659408	104666858	7451	+	lncRNA:5689	ENST00000654825.1	NA	AC013402.1	hg38_lncrna_gencode
chr2	104659463	104659463	1	*	hypo	0.252	0.470	-0.218	0.030	4.75E-13	5.67E-10	chr2	104656135	104722966	66832	-	lncRNA:5676	ENST00000669335.1	100506421	PANTR1	hg38_lncrna_gencode
chr2	20671108	20671108	1	*	hyper	0.272	0.121	0.152	0.021	5.14E-13	6.11E-10	chr2	20670464	20679243	8780	+	exon:155145	ENST00000272224.5	151449	GDF7	hg38_genes_exons
chr2	20671108	20671108	1	*	hyper	0.272	0.121	0.152	0.021	5.14E-13	6.11E-10	chr2	20670246	20671520	1275	*	island:2706	NA	NA	NA	hg38_cpg_islands
chr4	190041421	190041421	1	*	hypo	0.345	0.578	-0.233	0.032	5.31E-13	6.29E-10	chr4	190039400	190043399	4000	-	1to5kb:67242	ENST00000514074.1	NA	NA	hg38_genes_1to5kb
chr4	190041421	190041421	1	*	hypo	0.345	0.578	-0.233	0.032	5.31E-13	6.29E-10	chr4	190041342	190043414	2073	+	exon:422048	ENST00000509500.1	NA	NA	hg38_genes_exons
chr4	190041421	190041421	1	*	hypo	0.345	0.578	-0.233	0.032	5.31E-13	6.29E-10	chr4	190040956	190041534	579	*	island:6395	NA	NA	NA	hg38_cpg_islands
chr10	133745109	133745109	1	*	hypo	0.345	0.563	-0.218	0.030	5.33E-13	6.29E-10	chr10	133741641	133745640	4000	+	1to5kb:126619	ENST00000611504.1	NA	NA	hg38_genes_1to5kb
chr10	133745109	133745109	1	*	hypo	0.345	0.563	-0.218	0.030	5.33E-13	6.29E-10	chr10	133744950	133748949	4000	+	1to5kb:126620	ENST00000614593.1	NA	NA	hg38_genes_1to5kb
chr10	133745109	133745109	1	*	hypo	0.345	0.563	-0.218	0.030	5.33E-13	6.29E-10	chr10	133740607	133761247	20641	*	island:13913	NA	NA	NA	hg38_cpg_islands
chr2	20671137	20671137	1	*	hyper	0.275	0.124	0.151	0.021	6.35E-13	7.45E-10	chr2	20670464	20679243	8780	+	exon:155145	ENST00000272224.5	151449	GDF7	hg38_genes_exons
chr2	20671137	20671137	1	*	hyper	0.275	0.124	0.151	0.021	6.35E-13	7.45E-10	chr2	20670246	20671520	1275	*	island:2706	NA	NA	NA	hg38_cpg_islands
chr1	161463723	161463723	1	*	hypo	0.078	0.232	-0.154	0.021	6.36E-13	7.45E-10	chr1	161428020	161470469	42450	-	intron:113065	ENST00000637155.1	NA	NA	hg38_genes_introns
chr1	161463723	161463723	1	*	hypo	0.078	0.232	-0.154	0.021	6.36E-13	7.45E-10	chr1	161440076	161472713	32638	*	island:1904	NA	NA	NA	hg38_cpg_islands
chr1	161463723	161463723	1	*	hypo	0.078	0.232	-0.154	0.021	6.36E-13	7.45E-10	chr1	161403409	161470523	67115	-	lncRNA:2362	ENST00000637155.1	NA	AL592295.3	hg38_lncrna_gencode
chr4	190041128	190041128	1	*	hypo	0.335	0.570	-0.235	0.033	6.45E-13	7.50E-10	chr4	190040342	190041341	1000	+	promoter:62335	ENST00000509500.1	NA	NA	hg38_genes_promoters
chr4	190041128	190041128	1	*	hypo	0.335	0.570	-0.235	0.033	6.45E-13	7.50E-10	chr4	190039400	190043399	4000	-	1to5kb:67242	ENST00000514074.1	NA	NA	hg38_genes_1to5kb
chr4	190041128	190041128	1	*	hypo	0.335	0.570	-0.235	0.033	6.45E-13	7.50E-10	chr4	190040956	190041534	579	*	island:6395	NA	NA	NA	hg38_cpg_islands
chr1	180953966	180953966	1	*	hyper	0.217	0.068	0.149	0.021	6.48E-13	7.50E-10	chr1	180946101	180976117	30017	-	intron:116467	ENST00000358073.2	NA	NA	hg38_genes_introns
chr1	180953966	180953966	1	*	hyper	0.217	0.068	0.149	0.021	6.48E-13	7.50E-10	chr1	180950919	180954667	3749	-	intron:116468	ENST00000415647.1	103344928	KIAA1614-AS1	hg38_genes_introns
chr1	180953966	180953966	1	*	hyper	0.217	0.068	0.149	0.021	6.48E-13	7.50E-10	chr1	180953779	180954556	778	*	island:2012	NA	NA	NA	hg38_cpg_islands
chr1	180953966	180953966	1	*	hyper	0.217	0.068	0.149	0.021	6.48E-13	7.50E-10	chr1	180944042	180976482	32441	-	lncRNA:2588	ENST00000358073.2	NA	AL162431.2	hg38_lncrna_gencode
chr1	180953966	180953966	1	*	hyper	0.217	0.068	0.149	0.021	6.48E-13	7.50E-10	chr1	180949699	180954887	5189	-	lncRNA:2589	ENST00000415647.1	103344928	KIAA1614-AS1	hg38_lncrna_gencode
chr1	180953975	180953975	1	*	hyper	0.217	0.068	0.149	0.021	6.48E-13	7.50E-10	chr1	180946101	180976117	30017	-	intron:116467	ENST00000358073.2	NA	NA	hg38_genes_introns
chr1	180953975	180953975	1	*	hyper	0.217	0.068	0.149	0.021	6.48E-13	7.50E-10	chr1	180950919	180954667	3749	-	intron:116468	ENST00000415647.1	103344928	KIAA1614-AS1	hg38_genes_introns
chr1	180953975	180953975	1	*	hyper	0.217	0.068	0.149	0.021	6.48E-13	7.50E-10	chr1	180953779	180954556	778	*	island:2012	NA	NA	NA	hg38_cpg_islands
chr1	180953975	180953975	1	*	hyper	0.217	0.068	0.149	0.021	6.48E-13	7.50E-10	chr1	180944042	180976482	32441	-	lncRNA:2588	ENST00000358073.2	NA	AL162431.2	hg38_lncrna_gencode
chr1	180953975	180953975	1	*	hyper	0.217	0.068	0.149	0.021	6.48E-13	7.50E-10	chr1	180949699	180954887	5189	-	lncRNA:2589	ENST00000415647.1	103344928	KIAA1614-AS1	hg38_lncrna_gencode
chr10	133745088	133745088	1	*	hypo	0.351	0.570	-0.219	0.030	6.52E-13	7.53E-10	chr10	133741641	133745640	4000	+	1to5kb:126619	ENST00000611504.1	NA	NA	hg38_genes_1to5kb
chr10	133745088	133745088	1	*	hypo	0.351	0.570	-0.219	0.030	6.52E-13	7.53E-10	chr10	133744950	133748949	4000	+	1to5kb:126620	ENST00000614593.1	NA	NA	hg38_genes_1to5kb
chr10	133745088	133745088	1	*	hypo	0.351	0.570	-0.219	0.030	6.52E-13	7.53E-10	chr10	133740607	133761247	20641	*	island:13913	NA	NA	NA	hg38_cpg_islands
chr10	133744986	133744986	1	*	hypo	0.349	0.571	-0.222	0.031	7.45E-13	8.57E-10	chr10	133741641	133745640	4000	+	1to5kb:126619	ENST00000611504.1	NA	NA	hg38_genes_1to5kb
chr10	133744986	133744986	1	*	hypo	0.349	0.571	-0.222	0.031	7.45E-13	8.57E-10	chr10	133744950	133748949	4000	+	1to5kb:126620	ENST00000614593.1	NA	NA	hg38_genes_1to5kb
chr10	133744986	133744986	1	*	hypo	0.349	0.571	-0.222	0.031	7.45E-13	8.57E-10	chr10	133740607	133761247	20641	*	island:13913	NA	NA	NA	hg38_cpg_islands
chr4	190041505	190041505	1	*	hypo	0.353	0.591	-0.238	0.033	8.08E-13	9.26E-10	chr4	190039400	190043399	4000	-	1to5kb:67242	ENST00000514074.1	NA	NA	hg38_genes_1to5kb
chr4	190041505	190041505	1	*	hypo	0.353	0.591	-0.238	0.033	8.08E-13	9.26E-10	chr4	190041342	190043414	2073	+	exon:422048	ENST00000509500.1	NA	NA	hg38_genes_exons
chr4	190041505	190041505	1	*	hypo	0.353	0.591	-0.238	0.033	8.08E-13	9.26E-10	chr4	190040956	190041534	579	*	island:6395	NA	NA	NA	hg38_cpg_islands
chr1	180953970	180953970	1	*	hyper	0.217	0.068	0.149	0.021	8.71E-13	9.95E-10	chr1	180946101	180976117	30017	-	intron:116467	ENST00000358073.2	NA	NA	hg38_genes_introns
chr1	180953970	180953970	1	*	hyper	0.217	0.068	0.149	0.021	8.71E-13	9.95E-10	chr1	180950919	180954667	3749	-	intron:116468	ENST00000415647.1	103344928	KIAA1614-AS1	hg38_genes_introns
chr1	180953970	180953970	1	*	hyper	0.217	0.068	0.149	0.021	8.71E-13	9.95E-10	chr1	180953779	180954556	778	*	island:2012	NA	NA	NA	hg38_cpg_islands
chr1	180953970	180953970	1	*	hyper	0.217	0.068	0.149	0.021	8.71E-13	9.95E-10	chr1	180944042	180976482	32441	-	lncRNA:2588	ENST00000358073.2	NA	AL162431.2	hg38_lncrna_gencode
chr1	180953970	180953970	1	*	hyper	0.217	0.068	0.149	0.021	8.71E-13	9.95E-10	chr1	180949699	180954887	5189	-	lncRNA:2589	ENST00000415647.1	103344928	KIAA1614-AS1	hg38_lncrna_gencode
chr1	228622425	228622425	1	*	hypo	0.569	0.784	-0.215	0.030	9.12E-13	1.04E-09	chr1	228621566	228622565	1000	-	promoter:21618	ENST00000363754.1	100169757	RNA5S6	hg38_genes_promoters
chr1	228622425	228622425	1	*	hypo	0.569	0.784	-0.215	0.030	9.12E-13	1.04E-09	chr1	228620351	228624350	4000	-	1to5kb:21617	ENST00000362526.1	100169756	RNA5S5	hg38_genes_1to5kb
chr1	228622425	228622425	1	*	hypo	0.569	0.784	-0.215	0.030	9.12E-13	1.04E-09	chr1	228622081	228622501	421	*	shore:4357	NA	NA	NA	hg38_cpg_shores
chr10	133745036	133745036	1	*	hypo	0.350	0.570	-0.220	0.031	9.25E-13	1.05E-09	chr10	133741641	133745640	4000	+	1to5kb:126619	ENST00000611504.1	NA	NA	hg38_genes_1to5kb
chr10	133745036	133745036	1	*	hypo	0.350	0.570	-0.220	0.031	9.25E-13	1.05E-09	chr10	133744950	133748949	4000	+	1to5kb:126620	ENST00000614593.1	NA	NA	hg38_genes_1to5kb
chr10	133745036	133745036	1	*	hypo	0.350	0.570	-0.220	0.031	9.25E-13	1.05E-09	chr10	133740607	133761247	20641	*	island:13913	NA	NA	NA	hg38_cpg_islands
chr2	20671196	20671196	1	*	hyper	0.276	0.126	0.150	0.021	9.81E-13	1.11E-09	chr2	20670464	20679243	8780	+	exon:155145	ENST00000272224.5	151449	GDF7	hg38_genes_exons
chr2	20671196	20671196	1	*	hyper	0.276	0.126	0.150	0.021	9.81E-13	1.11E-09	chr2	20670246	20671520	1275	*	island:2706	NA	NA	NA	hg38_cpg_islands
chr10	133744981	133744981	1	*	hypo	0.349	0.571	-0.222	0.031	1.13E-12	1.27E-09	chr10	133741641	133745640	4000	+	1to5kb:126619	ENST00000611504.1	NA	NA	hg38_genes_1to5kb
chr10	133744981	133744981	1	*	hypo	0.349	0.571	-0.222	0.031	1.13E-12	1.27E-09	chr10	133744950	133748949	4000	+	1to5kb:126620	ENST00000614593.1	NA	NA	hg38_genes_1to5kb
chr10	133744981	133744981	1	*	hypo	0.349	0.571	-0.222	0.031	1.13E-12	1.27E-09	chr10	133740607	133761247	20641	*	island:13913	NA	NA	NA	hg38_cpg_islands
chr1	180954006	180954006	1	*	hyper	0.215	0.066	0.149	0.021	1.16E-12	1.30E-09	chr1	180946101	180976117	30017	-	intron:116467	ENST00000358073.2	NA	NA	hg38_genes_introns
chr1	180954006	180954006	1	*	hyper	0.215	0.066	0.149	0.021	1.16E-12	1.30E-09	chr1	180950919	180954667	3749	-	intron:116468	ENST00000415647.1	103344928	KIAA1614-AS1	hg38_genes_introns
chr1	180954006	180954006	1	*	hyper	0.215	0.066	0.149	0.021	1.16E-12	1.30E-09	chr1	180953779	180954556	778	*	island:2012	NA	NA	NA	hg38_cpg_islands
chr1	180954006	180954006	1	*	hyper	0.215	0.066	0.149	0.021	1.16E-12	1.30E-09	chr1	180944042	180976482	32441	-	lncRNA:2588	ENST00000358073.2	NA	AL162431.2	hg38_lncrna_gencode
chr1	180954006	180954006	1	*	hyper	0.215	0.066	0.149	0.021	1.16E-12	1.30E-09	chr1	180949699	180954887	5189	-	lncRNA:2589	ENST00000415647.1	103344928	KIAA1614-AS1	hg38_lncrna_gencode
chr4	190041527	190041527	1	*	hypo	0.353	0.589	-0.235	0.033	1.16E-12	1.30E-09	chr4	190039400	190043399	4000	-	1to5kb:67242	ENST00000514074.1	NA	NA	hg38_genes_1to5kb
chr4	190041527	190041527	1	*	hypo	0.353	0.589	-0.235	0.033	1.16E-12	1.30E-09	chr4	190041342	190043414	2073	+	exon:422048	ENST00000509500.1	NA	NA	hg38_genes_exons
chr4	190041527	190041527	1	*	hypo	0.353	0.589	-0.235	0.033	1.16E-12	1.30E-09	chr4	190040956	190041534	579	*	island:6395	NA	NA	NA	hg38_cpg_islands
chr15	36579047	36579047	1	*	hyper	0.466	0.255	0.212	0.030	1.19E-12	1.33E-09	chr15	36578626	36579625	1000	+	promoter:174232	ENST00000566621.6	84529	CDIN1	hg38_genes_promoters
chr15	36579047	36579047	1	*	hyper	0.466	0.255	0.212	0.030	1.19E-12	1.33E-09	chr15	36578634	36579633	1000	+	promoter:174233	ENST00000570265.6	84529	CDIN1	hg38_genes_promoters
chr15	36579047	36579047	1	*	hyper	0.466	0.255	0.212	0.030	1.19E-12	1.33E-09	chr15	36578638	36579637	1000	+	promoter:174234	ENST00000567573.5	84529	CDIN1	hg38_genes_promoters
chr15	36579047	36579047	1	*	hyper	0.466	0.255	0.212	0.030	1.19E-12	1.33E-09	chr15	36578642	36579641	1000	+	promoter:174235	ENST00000564586.5	84529	CDIN1	hg38_genes_promoters
chr15	36579047	36579047	1	*	hyper	0.466	0.255	0.212	0.030	1.19E-12	1.33E-09	chr15	36578645	36579644	1000	+	promoter:174236	ENST00000569302.6	84529	CDIN1	hg38_genes_promoters
chr15	36579047	36579047	1	*	hyper	0.466	0.255	0.212	0.030	1.19E-12	1.33E-09	chr15	36578652	36579651	1000	+	promoter:174237	ENST00000642817.1	84529	CDIN1	hg38_genes_promoters
chr15	36579047	36579047	1	*	hyper	0.466	0.255	0.212	0.030	1.19E-12	1.33E-09	chr15	36578687	36579686	1000	+	promoter:174238	ENST00000643837.1	84529	CDIN1	hg38_genes_promoters
chr15	36579047	36579047	1	*	hyper	0.466	0.255	0.212	0.030	1.19E-12	1.33E-09	chr15	36578710	36579709	1000	+	promoter:174239	ENST00000646533.1	84529	CDIN1	hg38_genes_promoters
chr15	36579047	36579047	1	*	hyper	0.466	0.255	0.212	0.030	1.19E-12	1.33E-09	chr15	36578767	36579766	1000	+	promoter:174240	ENST00000643822.1	84529	CDIN1	hg38_genes_promoters
chr15	36579047	36579047	1	*	hyper	0.466	0.255	0.212	0.030	1.19E-12	1.33E-09	chr15	36578783	36579782	1000	+	promoter:174241	ENST00000646657.1	84529	CDIN1	hg38_genes_promoters
chr15	36579047	36579047	1	*	hyper	0.466	0.255	0.212	0.030	1.19E-12	1.33E-09	chr15	36578844	36579843	1000	+	promoter:174242	ENST00000437989.6	84529	CDIN1	hg38_genes_promoters
chr15	36579047	36579047	1	*	hyper	0.466	0.255	0.212	0.030	1.19E-12	1.33E-09	chr15	36577258	36579257	2000	*	shore:33059	NA	NA	NA	hg38_cpg_shores
chr2	104659335	104659335	1	*	hypo	0.248	0.464	-0.216	0.031	1.42E-12	1.57E-09	chr2	104658337	104659336	1000	+	promoter:26388	ENST00000456999.1	105373526	LOC105373526	hg38_genes_promoters
chr2	104659335	104659335	1	*	hypo	0.248	0.464	-0.216	0.031	1.42E-12	1.57E-09	chr2	104658401	104659400	1000	+	promoter:26389	ENST00000656653.1	105373526	LOC105373526	hg38_genes_promoters
chr2	104659335	104659335	1	*	hypo	0.248	0.464	-0.216	0.031	1.42E-12	1.57E-09	chr2	104658408	104659407	1000	+	promoter:26390	ENST00000654825.1	105373526	LOC105373526	hg38_genes_promoters
chr2	104659335	104659335	1	*	hypo	0.248	0.464	-0.216	0.031	1.42E-12	1.57E-09	chr2	104657004	104718872	61869	-	intron:207361	ENST00000669335.1	NA	NA	hg38_genes_introns
chr2	104659335	104659335	1	*	hypo	0.248	0.464	-0.216	0.031	1.42E-12	1.57E-09	chr2	104659130	104659482	353	*	island:3262	NA	NA	NA	hg38_cpg_islands
chr2	104659335	104659335	1	*	hypo	0.248	0.464	-0.216	0.031	1.42E-12	1.57E-09	chr2	104656135	104722966	66832	-	lncRNA:5676	ENST00000669335.1	100506421	PANTR1	hg38_lncrna_gencode
chr4	190041107	190041107	1	*	hypo	0.341	0.571	-0.230	0.033	1.46E-12	1.61E-09	chr4	190040342	190041341	1000	+	promoter:62335	ENST00000509500.1	NA	NA	hg38_genes_promoters
chr4	190041107	190041107	1	*	hypo	0.341	0.571	-0.230	0.033	1.46E-12	1.61E-09	chr4	190039400	190043399	4000	-	1to5kb:67242	ENST00000514074.1	NA	NA	hg38_genes_1to5kb
chr4	190041107	190041107	1	*	hypo	0.341	0.571	-0.230	0.033	1.46E-12	1.61E-09	chr4	190040956	190041534	579	*	island:6395	NA	NA	NA	hg38_cpg_islands
chr1	180954041	180954041	1	*	hyper	0.215	0.066	0.149	0.021	1.46E-12	1.61E-09	chr1	180946101	180976117	30017	-	intron:116467	ENST00000358073.2	NA	NA	hg38_genes_introns
chr1	180954041	180954041	1	*	hyper	0.215	0.066	0.149	0.021	1.46E-12	1.61E-09	chr1	180950919	180954667	3749	-	intron:116468	ENST00000415647.1	103344928	KIAA1614-AS1	hg38_genes_introns
chr1	180954041	180954041	1	*	hyper	0.215	0.066	0.149	0.021	1.46E-12	1.61E-09	chr1	180953779	180954556	778	*	island:2012	NA	NA	NA	hg38_cpg_islands
chr1	180954041	180954041	1	*	hyper	0.215	0.066	0.149	0.021	1.46E-12	1.61E-09	chr1	180944042	180976482	32441	-	lncRNA:2588	ENST00000358073.2	NA	AL162431.2	hg38_lncrna_gencode
chr1	180954041	180954041	1	*	hyper	0.215	0.066	0.149	0.021	1.46E-12	1.61E-09	chr1	180949699	180954887	5189	-	lncRNA:2589	ENST00000415647.1	103344928	KIAA1614-AS1	hg38_lncrna_gencode
chr10	133745345	133745345	1	*	hypo	0.342	0.559	-0.217	0.031	1.62E-12	1.78E-09	chr10	133741641	133745640	4000	+	1to5kb:126619	ENST00000611504.1	NA	NA	hg38_genes_1to5kb
chr10	133745345	133745345	1	*	hypo	0.342	0.559	-0.217	0.031	1.62E-12	1.78E-09	chr10	133744950	133748949	4000	+	1to5kb:126620	ENST00000614593.1	NA	NA	hg38_genes_1to5kb
chr10	133745345	133745345	1	*	hypo	0.342	0.559	-0.217	0.031	1.62E-12	1.78E-09	chr10	133740607	133761247	20641	*	island:13913	NA	NA	NA	hg38_cpg_islands
chr12	96316124	96316124	1	*	hypo	0.279	0.516	-0.237	0.034	1.89E-12	2.07E-09	chr12	96313455	96323947	10493	-	intron:880472	ENST00000261211.8	5128	CDK17	hg38_genes_introns
chr12	96316124	96316124	1	*	hypo	0.279	0.516	-0.237	0.034	1.89E-12	2.07E-09	chr12	96313455	96323947	10493	-	intron:880487	ENST00000543119.6	5128	CDK17	hg38_genes_introns
chr12	96316124	96316124	1	*	hypo	0.279	0.516	-0.237	0.034	1.89E-12	2.07E-09	chr12	96313455	96323947	10493	-	intron:880502	ENST00000542666.5	5128	CDK17	hg38_genes_introns
chr12	96316124	96316124	1	*	hypo	0.279	0.516	-0.237	0.034	1.89E-12	2.07E-09	chr12	96313455	96323947	10493	-	intron:880520	ENST00000551816.5	5128	CDK17	hg38_genes_introns
chr12	96316124	96316124	1	*	hypo	0.279	0.516	-0.237	0.034	1.89E-12	2.07E-09	chr12	96313455	96323947	10493	-	intron:880524	ENST00000552496.5	5128	CDK17	hg38_genes_introns
chr12	96316124	96316124	1	*	hypo	0.279	0.516	-0.237	0.034	1.89E-12	2.07E-09	chr12	96313455	96323947	10493	-	intron:880527	ENST00000548734.1	5128	CDK17	hg38_genes_introns
chr12	96316124	96316124	1	*	hypo	0.279	0.516	-0.237	0.034	1.89E-12	2.07E-09	chr12	96251390	96395412	144023	*	inter:12004	NA	NA	NA	hg38_cpg_inter
chr2	20671155	20671155	1	*	hyper	0.276	0.126	0.150	0.021	2.31E-12	2.52E-09	chr2	20670464	20679243	8780	+	exon:155145	ENST00000272224.5	151449	GDF7	hg38_genes_exons
chr2	20671155	20671155	1	*	hyper	0.276	0.126	0.150	0.021	2.31E-12	2.52E-09	chr2	20670246	20671520	1275	*	island:2706	NA	NA	NA	hg38_cpg_islands
chr2	20670603	20670603	1	*	hyper	0.289	0.130	0.158	0.023	2.34E-12	2.54E-09	chr2	20670464	20679243	8780	+	exon:155145	ENST00000272224.5	151449	GDF7	hg38_genes_exons
chr2	20670603	20670603	1	*	hyper	0.289	0.130	0.158	0.023	2.34E-12	2.54E-09	chr2	20670264	20670663	400	+	intronexonboundary:141482	ENST00000272224.5	151449	GDF7	hg38_genes_intronexonboundaries
chr2	20670603	20670603	1	*	hyper	0.289	0.130	0.158	0.023	2.34E-12	2.54E-09	chr2	20670246	20671520	1275	*	island:2706	NA	NA	NA	hg38_cpg_islands
chr10	133745325	133745325	1	*	hypo	0.335	0.552	-0.217	0.031	2.38E-12	2.57E-09	chr10	133741641	133745640	4000	+	1to5kb:126619	ENST00000611504.1	NA	NA	hg38_genes_1to5kb
chr10	133745325	133745325	1	*	hypo	0.335	0.552	-0.217	0.031	2.38E-12	2.57E-09	chr10	133744950	133748949	4000	+	1to5kb:126620	ENST00000614593.1	NA	NA	hg38_genes_1to5kb
chr10	133745325	133745325	1	*	hypo	0.335	0.552	-0.217	0.031	2.38E-12	2.57E-09	chr10	133740607	133761247	20641	*	island:13913	NA	NA	NA	hg38_cpg_islands
chr10	133745472	133745472	1	*	hypo	0.343	0.549	-0.206	0.029	2.38E-12	2.57E-09	chr10	133741641	133745640	4000	+	1to5kb:126619	ENST00000611504.1	NA	NA	hg38_genes_1to5kb
chr10	133745472	133745472	1	*	hypo	0.343	0.549	-0.206	0.029	2.38E-12	2.57E-09	chr10	133744950	133748949	4000	+	1to5kb:126620	ENST00000614593.1	NA	NA	hg38_genes_1to5kb
chr10	133745472	133745472	1	*	hypo	0.343	0.549	-0.206	0.029	2.38E-12	2.57E-09	chr10	133740607	133761247	20641	*	island:13913	NA	NA	NA	hg38_cpg_islands
chr2	20671164	20671164	1	*	hyper	0.276	0.126	0.150	0.021	2.41E-12	2.59E-09	chr2	20670464	20679243	8780	+	exon:155145	ENST00000272224.5	151449	GDF7	hg38_genes_exons
chr2	20671164	20671164	1	*	hyper	0.276	0.126	0.150	0.021	2.41E-12	2.59E-09	chr2	20670246	20671520	1275	*	island:2706	NA	NA	NA	hg38_cpg_islands
chr10	133745360	133745360	1	*	hypo	0.340	0.557	-0.216	0.031	2.50E-12	2.68E-09	chr10	133741641	133745640	4000	+	1to5kb:126619	ENST00000611504.1	NA	NA	hg38_genes_1to5kb
chr10	133745360	133745360	1	*	hypo	0.340	0.557	-0.216	0.031	2.50E-12	2.68E-09	chr10	133744950	133748949	4000	+	1to5kb:126620	ENST00000614593.1	NA	NA	hg38_genes_1to5kb
chr10	133745360	133745360	1	*	hypo	0.340	0.557	-0.216	0.031	2.50E-12	2.68E-09	chr10	133740607	133761247	20641	*	island:13913	NA	NA	NA	hg38_cpg_islands
chr13	64076833	64076833	1	*	hyper	0.464	0.230	0.233	0.033	2.51E-12	2.68E-09	chr13	64076045	64077044	1000	-	promoter:163333	ENST00000650541.1	144766	LINC00355	hg38_genes_promoters
chr13	64076833	64076833	1	*	hyper	0.464	0.230	0.233	0.033	2.51E-12	2.68E-09	chr13	64076012	64077011	1000	-	promoter:163335	ENST00000456627.1	144766	LINC00355	hg38_genes_promoters
chr13	64076833	64076833	1	*	hyper	0.464	0.230	0.233	0.033	2.51E-12	2.68E-09	chr13	64076027	64077026	1000	-	promoter:163336	ENST00000669788.1	144766	LINC00355	hg38_genes_promoters
chr13	64076833	64076833	1	*	hyper	0.464	0.230	0.233	0.033	2.51E-12	2.68E-09	chr13	64076019	64077018	1000	-	promoter:163337	ENST00000654282.1	144766	LINC00355	hg38_genes_promoters
chr13	64076833	64076833	1	*	hyper	0.464	0.230	0.233	0.033	2.51E-12	2.68E-09	chr13	63848547	67226375	3377829	*	inter:12614	NA	NA	NA	hg38_cpg_inter
chr1	161462286	161462286	1	*	hypo	0.032	0.163	-0.131	0.019	2.63E-12	2.80E-09	chr1	161428020	161470469	42450	-	intron:113065	ENST00000637155.1	NA	NA	hg38_genes_introns
chr1	161462286	161462286	1	*	hypo	0.032	0.163	-0.131	0.019	2.63E-12	2.80E-09	chr1	161440076	161472713	32638	*	island:1904	NA	NA	NA	hg38_cpg_islands
chr1	161462286	161462286	1	*	hypo	0.032	0.163	-0.131	0.019	2.63E-12	2.80E-09	chr1	161403409	161470523	67115	-	lncRNA:2362	ENST00000637155.1	NA	AL592295.3	hg38_lncrna_gencode
chr1	161462262	161462262	1	*	hypo	0.032	0.164	-0.132	0.019	2.88E-12	3.05E-09	chr1	161428020	161470469	42450	-	intron:113065	ENST00000637155.1	NA	NA	hg38_genes_introns
chr1	161462262	161462262	1	*	hypo	0.032	0.164	-0.132	0.019	2.88E-12	3.05E-09	chr1	161440076	161472713	32638	*	island:1904	NA	NA	NA	hg38_cpg_islands
chr1	161462262	161462262	1	*	hypo	0.032	0.164	-0.132	0.019	2.88E-12	3.05E-09	chr1	161403409	161470523	67115	-	lncRNA:2362	ENST00000637155.1	NA	AL592295.3	hg38_lncrna_gencode
chr1	161462312	161462312	1	*	hypo	0.032	0.163	-0.131	0.019	3.04E-12	3.21E-09	chr1	161428020	161470469	42450	-	intron:113065	ENST00000637155.1	NA	NA	hg38_genes_introns
chr1	161462312	161462312	1	*	hypo	0.032	0.163	-0.131	0.019	3.04E-12	3.21E-09	chr1	161440076	161472713	32638	*	island:1904	NA	NA	NA	hg38_cpg_islands
chr1	161462312	161462312	1	*	hypo	0.032	0.163	-0.131	0.019	3.04E-12	3.21E-09	chr1	161403409	161470523	67115	-	lncRNA:2362	ENST00000637155.1	NA	AL592295.3	hg38_lncrna_gencode
chr19	17488975	17488975	1	*	hypo	0.072	0.270	-0.198	0.028	3.07E-12	3.23E-09	chr19	17487530	17489007	1478	+	intron:1188526	ENST00000600277.5	376497	SLC27A1	hg38_genes_introns
chr19	17488975	17488975	1	*	hypo	0.072	0.270	-0.198	0.028	3.07E-12	3.23E-09	chr19	17488940	17489007	68	+	intron:1188533	ENST00000598424.5	376497	SLC27A1	hg38_genes_introns
chr19	17488975	17488975	1	*	hypo	0.072	0.270	-0.198	0.028	3.07E-12	3.23E-09	chr19	17488940	17489007	68	+	intron:1188544	ENST00000252595.12	376497	SLC27A1	hg38_genes_introns
chr19	17488975	17488975	1	*	hypo	0.072	0.270	-0.198	0.028	3.07E-12	3.23E-09	chr19	17488940	17489007	68	+	intron:1188553	ENST00000599380.5	376497	SLC27A1	hg38_genes_introns
chr19	17488975	17488975	1	*	hypo	0.072	0.270	-0.198	0.028	3.07E-12	3.23E-09	chr19	17488940	17489007	68	+	intron:1188558	ENST00000600297.1	376497	SLC27A1	hg38_genes_introns
chr19	17488975	17488975	1	*	hypo	0.072	0.270	-0.198	0.028	3.07E-12	3.23E-09	chr19	17488940	17489007	68	+	intron:1188559	ENST00000593701.5	376497	SLC27A1	hg38_genes_introns
chr19	17488975	17488975	1	*	hypo	0.072	0.270	-0.198	0.028	3.07E-12	3.23E-09	chr19	17488648	17489047	400	+	intronexonboundary:1276191	ENST00000598424.5	376497	SLC27A1	hg38_genes_intronexonboundaries
chr19	17488975	17488975	1	*	hypo	0.072	0.270	-0.198	0.028	3.07E-12	3.23E-09	chr19	17488648	17489047	400	+	intronexonboundary:1276192	ENST00000252595.12	376497	SLC27A1	hg38_genes_intronexonboundaries
chr19	17488975	17488975	1	*	hypo	0.072	0.270	-0.198	0.028	3.07E-12	3.23E-09	chr19	17488648	17489047	400	+	intronexonboundary:1276193	ENST00000599380.5	376497	SLC27A1	hg38_genes_intronexonboundaries
chr19	17488975	17488975	1	*	hypo	0.072	0.270	-0.198	0.028	3.07E-12	3.23E-09	chr19	17488648	17489047	400	+	intronexonboundary:1276194	ENST00000600297.1	376497	SLC27A1	hg38_genes_intronexonboundaries
chr19	17488975	17488975	1	*	hypo	0.072	0.270	-0.198	0.028	3.07E-12	3.23E-09	chr19	17488808	17489207	400	+	intronexonboundary:1276195	ENST00000600277.5	376497	SLC27A1	hg38_genes_intronexonboundaries
chr19	17488975	17488975	1	*	hypo	0.072	0.270	-0.198	0.028	3.07E-12	3.23E-09	chr19	17488808	17489207	400	+	intronexonboundary:1276196	ENST00000598424.5	376497	SLC27A1	hg38_genes_intronexonboundaries
chr19	17488975	17488975	1	*	hypo	0.072	0.270	-0.198	0.028	3.07E-12	3.23E-09	chr19	17488808	17489207	400	+	intronexonboundary:1276197	ENST00000252595.12	376497	SLC27A1	hg38_genes_intronexonboundaries
chr19	17488975	17488975	1	*	hypo	0.072	0.270	-0.198	0.028	3.07E-12	3.23E-09	chr19	17488808	17489207	400	+	intronexonboundary:1276198	ENST00000599380.5	376497	SLC27A1	hg38_genes_intronexonboundaries
chr19	17488975	17488975	1	*	hypo	0.072	0.270	-0.198	0.028	3.07E-12	3.23E-09	chr19	17488808	17489207	400	+	intronexonboundary:1276199	ENST00000600297.1	376497	SLC27A1	hg38_genes_intronexonboundaries
chr19	17488975	17488975	1	*	hypo	0.072	0.270	-0.198	0.028	3.07E-12	3.23E-09	chr19	17488808	17489207	400	+	intronexonboundary:1276200	ENST00000593701.5	376497	SLC27A1	hg38_genes_intronexonboundaries
chr19	17488975	17488975	1	*	hypo	0.072	0.270	-0.198	0.028	3.07E-12	3.23E-09	chr19	17488896	17489295	400	-	intronexonboundary:1315119	ENST00000596643.5	100507551	PGLS-DT	hg38_genes_intronexonboundaries
chr19	17488975	17488975	1	*	hypo	0.072	0.270	-0.198	0.028	3.07E-12	3.23E-09	chr19	17487192	17489191	2000	*	shore:42687	NA	NA	NA	hg38_cpg_shores
chr2	20670562	20670562	1	*	hyper	0.285	0.129	0.156	0.022	3.13E-12	3.28E-09	chr2	20670464	20679243	8780	+	exon:155145	ENST00000272224.5	151449	GDF7	hg38_genes_exons
chr2	20670562	20670562	1	*	hyper	0.285	0.129	0.156	0.022	3.13E-12	3.28E-09	chr2	20670264	20670663	400	+	intronexonboundary:141482	ENST00000272224.5	151449	GDF7	hg38_genes_intronexonboundaries
chr2	20670562	20670562	1	*	hyper	0.285	0.129	0.156	0.022	3.13E-12	3.28E-09	chr2	20670246	20671520	1275	*	island:2706	NA	NA	NA	hg38_cpg_islands
chr10	133745041	133745041	1	*	hypo	0.350	0.570	-0.220	0.032	3.55E-12	3.71E-09	chr10	133741641	133745640	4000	+	1to5kb:126619	ENST00000611504.1	NA	NA	hg38_genes_1to5kb
chr10	133745041	133745041	1	*	hypo	0.350	0.570	-0.220	0.032	3.55E-12	3.71E-09	chr10	133744950	133748949	4000	+	1to5kb:126620	ENST00000614593.1	NA	NA	hg38_genes_1to5kb
chr10	133745041	133745041	1	*	hypo	0.350	0.570	-0.220	0.032	3.55E-12	3.71E-09	chr10	133740607	133761247	20641	*	island:13913	NA	NA	NA	hg38_cpg_islands
chr20	5504498	5504498	1	*	hyper	0.249	0.052	0.197	0.028	3.65E-12	3.81E-09	chr20	5504298	5504613	316	-	exon:1497095	ENST00000379053.4	149837	LINC00654	hg38_genes_exons
chr20	5504498	5504498	1	*	hyper	0.249	0.052	0.197	0.028	3.65E-12	3.81E-09	chr20	5504298	5504665	368	-	exon:1497097	ENST00000664106.1	149837	LINC00654	hg38_genes_exons
chr20	5504498	5504498	1	*	hyper	0.249	0.052	0.197	0.028	3.65E-12	3.81E-09	chr20	5504298	5504582	285	-	exon:1497099	ENST00000589201.2	149837	LINC00654	hg38_genes_exons
chr20	5504498	5504498	1	*	hyper	0.249	0.052	0.197	0.028	3.65E-12	3.81E-09	chr20	5504023	5504609	587	-	exon:1497104	ENST00000654011.2	149837	LINC00654	hg38_genes_exons
chr20	5504498	5504498	1	*	hyper	0.249	0.052	0.197	0.028	3.65E-12	3.81E-09	chr20	5501864	5508260	6397	-	intron:1265995	ENST00000650928.1	149837	LINC00654	hg38_genes_introns
chr20	5504498	5504498	1	*	hyper	0.249	0.052	0.197	0.028	3.65E-12	3.81E-09	chr20	5501864	5526637	24774	-	intron:1266001	ENST00000665765.1	149837	LINC00654	hg38_genes_introns
chr20	5504498	5504498	1	*	hyper	0.249	0.052	0.197	0.028	3.65E-12	3.81E-09	chr20	5501864	5510630	8767	-	intron:1266003	ENST00000660858.1	149837	LINC00654	hg38_genes_introns
chr20	5504498	5504498	1	*	hyper	0.249	0.052	0.197	0.028	3.65E-12	3.81E-09	chr20	5501864	5526339	24476	-	intron:1266004	ENST00000663299.1	149837	LINC00654	hg38_genes_introns
chr20	5504498	5504498	1	*	hyper	0.249	0.052	0.197	0.028	3.65E-12	3.81E-09	chr20	5504383	5504782	400	-	intronexonboundary:1360133	ENST00000589201.2	149837	LINC00654	hg38_genes_intronexonboundaries
chr20	5504498	5504498	1	*	hyper	0.249	0.052	0.197	0.028	3.65E-12	3.81E-09	chr20	5504410	5504809	400	-	intronexonboundary:1360134	ENST00000654011.2	149837	LINC00654	hg38_genes_intronexonboundaries
chr20	5504498	5504498	1	*	hyper	0.249	0.052	0.197	0.028	3.65E-12	3.81E-09	chr20	5504414	5504813	400	-	intronexonboundary:1360135	ENST00000379053.4	149837	LINC00654	hg38_genes_intronexonboundaries
chr20	5504498	5504498	1	*	hyper	0.249	0.052	0.197	0.028	3.65E-12	3.81E-09	chr20	5504466	5504865	400	-	intronexonboundary:1360136	ENST00000664106.1	149837	LINC00654	hg38_genes_intronexonboundaries
chr20	5504498	5504498	1	*	hyper	0.249	0.052	0.197	0.028	3.65E-12	3.81E-09	chr20	5321153	5606612	285460	*	inter:17920	NA	NA	NA	hg38_cpg_inter
chr20	5504498	5504498	1	*	hyper	0.249	0.052	0.197	0.028	3.65E-12	3.81E-09	chr20	5482736	5526606	43871	-	lncRNA:42204	ENST00000650928.1	149837	LINC00654	hg38_lncrna_gencode
chr20	5504498	5504498	1	*	hyper	0.249	0.052	0.197	0.028	3.65E-12	3.81E-09	chr20	5496067	5504613	8547	-	lncRNA:42205	ENST00000379053.4	149837	LINC00654	hg38_lncrna_gencode
chr20	5504498	5504498	1	*	hyper	0.249	0.052	0.197	0.028	3.65E-12	3.81E-09	chr20	5499436	5504665	5230	-	lncRNA:42206	ENST00000664106.1	149837	LINC00654	hg38_lncrna_gencode
chr20	5504498	5504498	1	*	hyper	0.249	0.052	0.197	0.028	3.65E-12	3.81E-09	chr20	5500329	5504582	4254	-	lncRNA:42207	ENST00000589201.2	149837	LINC00654	hg38_lncrna_gencode
chr20	5504498	5504498	1	*	hyper	0.249	0.052	0.197	0.028	3.65E-12	3.81E-09	chr20	5500329	5526709	26381	-	lncRNA:42208	ENST00000665765.1	149837	LINC00654	hg38_lncrna_gencode
chr20	5504498	5504498	1	*	hyper	0.249	0.052	0.197	0.028	3.65E-12	3.81E-09	chr20	5501073	5504546	3474	-	lncRNA:42209	ENST00000654011.1	149837	LINC00654	hg38_lncrna_gencode
chr20	5504498	5504498	1	*	hyper	0.249	0.052	0.197	0.028	3.65E-12	3.81E-09	chr20	5501074	5510842	9769	-	lncRNA:42210	ENST00000660858.1	149837	LINC00654	hg38_lncrna_gencode
chr20	5504498	5504498	1	*	hyper	0.249	0.052	0.197	0.028	3.65E-12	3.81E-09	chr20	5501290	5526696	25407	-	lncRNA:42211	ENST00000663299.1	149837	LINC00654	hg38_lncrna_gencode
chr10	133745364	133745364	1	*	hypo	0.343	0.559	-0.216	0.031	3.71E-12	3.85E-09	chr10	133741641	133745640	4000	+	1to5kb:126619	ENST00000611504.1	NA	NA	hg38_genes_1to5kb
chr10	133745364	133745364	1	*	hypo	0.343	0.559	-0.216	0.031	3.71E-12	3.85E-09	chr10	133744950	133748949	4000	+	1to5kb:126620	ENST00000614593.1	NA	NA	hg38_genes_1to5kb
chr10	133745364	133745364	1	*	hypo	0.343	0.559	-0.216	0.031	3.71E-12	3.85E-09	chr10	133740607	133761247	20641	*	island:13913	NA	NA	NA	hg38_cpg_islands
chr16	807982	807982	1	*	hypo	0.096	0.261	-0.164	0.024	3.79E-12	3.92E-09	chr16	805735	812488	6754	*	intergenic:17273	NA	NA	NA	hg38_genes_intergenic
chr16	807982	807982	1	*	hypo	0.096	0.261	-0.164	0.024	3.79E-12	3.92E-09	chr16	807341	808025	685	*	island:18783	NA	NA	NA	hg38_cpg_islands
chr1	161463738	161463738	1	*	hypo	0.079	0.233	-0.154	0.022	3.85E-12	3.98E-09	chr1	161428020	161470469	42450	-	intron:113065	ENST00000637155.1	NA	NA	hg38_genes_introns
chr1	161463738	161463738	1	*	hypo	0.079	0.233	-0.154	0.022	3.85E-12	3.98E-09	chr1	161440076	161472713	32638	*	island:1904	NA	NA	NA	hg38_cpg_islands
chr1	161463738	161463738	1	*	hypo	0.079	0.233	-0.154	0.022	3.85E-12	3.98E-09	chr1	161403409	161470523	67115	-	lncRNA:2362	ENST00000637155.1	NA	AL592295.3	hg38_lncrna_gencode
chr2	104659397	104659397	1	*	hypo	0.248	0.464	-0.216	0.031	4.11E-12	4.23E-09	chr2	104658401	104659400	1000	+	promoter:26389	ENST00000656653.1	105373526	LOC105373526	hg38_genes_promoters
chr2	104659397	104659397	1	*	hypo	0.248	0.464	-0.216	0.031	4.11E-12	4.23E-09	chr2	104658408	104659407	1000	+	promoter:26390	ENST00000654825.1	105373526	LOC105373526	hg38_genes_promoters
chr2	104659397	104659397	1	*	hypo	0.248	0.464	-0.216	0.031	4.11E-12	4.23E-09	chr2	104659337	104659520	184	+	exon:176764	ENST00000456999.1	105373526	LOC105373526	hg38_genes_exons
chr2	104659397	104659397	1	*	hypo	0.248	0.464	-0.216	0.031	4.11E-12	4.23E-09	chr2	104657004	104718872	61869	-	intron:207361	ENST00000669335.1	NA	NA	hg38_genes_introns
chr2	104659397	104659397	1	*	hypo	0.248	0.464	-0.216	0.031	4.11E-12	4.23E-09	chr2	104659130	104659482	353	*	island:3262	NA	NA	NA	hg38_cpg_islands
chr2	104659397	104659397	1	*	hypo	0.248	0.464	-0.216	0.031	4.11E-12	4.23E-09	chr2	104659337	104664837	5501	+	lncRNA:5687	ENST00000456999.1	NA	AC013402.1	hg38_lncrna_gencode
chr2	104659397	104659397	1	*	hypo	0.248	0.464	-0.216	0.031	4.11E-12	4.23E-09	chr2	104656135	104722966	66832	-	lncRNA:5676	ENST00000669335.1	100506421	PANTR1	hg38_lncrna_gencode
chr10	133745035	133745035	1	*	hypo	0.350	0.570	-0.220	0.032	4.25E-12	4.36E-09	chr10	133741641	133745640	4000	+	1to5kb:126619	ENST00000611504.1	NA	NA	hg38_genes_1to5kb
chr10	133745035	133745035	1	*	hypo	0.350	0.570	-0.220	0.032	4.25E-12	4.36E-09	chr10	133744950	133748949	4000	+	1to5kb:126620	ENST00000614593.1	NA	NA	hg38_genes_1to5kb
chr10	133745035	133745035	1	*	hypo	0.350	0.570	-0.220	0.032	4.25E-12	4.36E-09	chr10	133740607	133761247	20641	*	island:13913	NA	NA	NA	hg38_cpg_islands
chr12	96316098	96316098	1	*	hypo	0.282	0.524	-0.242	0.035	4.48E-12	4.58E-09	chr12	96313455	96323947	10493	-	intron:880472	ENST00000261211.8	5128	CDK17	hg38_genes_introns
chr12	96316098	96316098	1	*	hypo	0.282	0.524	-0.242	0.035	4.48E-12	4.58E-09	chr12	96313455	96323947	10493	-	intron:880487	ENST00000543119.6	5128	CDK17	hg38_genes_introns
chr12	96316098	96316098	1	*	hypo	0.282	0.524	-0.242	0.035	4.48E-12	4.58E-09	chr12	96313455	96323947	10493	-	intron:880502	ENST00000542666.5	5128	CDK17	hg38_genes_introns
chr12	96316098	96316098	1	*	hypo	0.282	0.524	-0.242	0.035	4.48E-12	4.58E-09	chr12	96313455	96323947	10493	-	intron:880520	ENST00000551816.5	5128	CDK17	hg38_genes_introns
chr12	96316098	96316098	1	*	hypo	0.282	0.524	-0.242	0.035	4.48E-12	4.58E-09	chr12	96313455	96323947	10493	-	intron:880524	ENST00000552496.5	5128	CDK17	hg38_genes_introns
chr12	96316098	96316098	1	*	hypo	0.282	0.524	-0.242	0.035	4.48E-12	4.58E-09	chr12	96313455	96323947	10493	-	intron:880527	ENST00000548734.1	5128	CDK17	hg38_genes_introns
chr12	96316098	96316098	1	*	hypo	0.282	0.524	-0.242	0.035	4.48E-12	4.58E-09	chr12	96251390	96395412	144023	*	inter:12004	NA	NA	NA	hg38_cpg_inter
chr2	104659327	104659327	1	*	hypo	0.248	0.464	-0.216	0.031	4.51E-12	4.58E-09	chr2	104658337	104659336	1000	+	promoter:26388	ENST00000456999.1	105373526	LOC105373526	hg38_genes_promoters
chr2	104659327	104659327	1	*	hypo	0.248	0.464	-0.216	0.031	4.51E-12	4.58E-09	chr2	104658401	104659400	1000	+	promoter:26389	ENST00000656653.1	105373526	LOC105373526	hg38_genes_promoters
chr2	104659327	104659327	1	*	hypo	0.248	0.464	-0.216	0.031	4.51E-12	4.58E-09	chr2	104658408	104659407	1000	+	promoter:26390	ENST00000654825.1	105373526	LOC105373526	hg38_genes_promoters
chr2	104659327	104659327	1	*	hypo	0.248	0.464	-0.216	0.031	4.51E-12	4.58E-09	chr2	104657004	104718872	61869	-	intron:207361	ENST00000669335.1	NA	NA	hg38_genes_introns
chr2	104659327	104659327	1	*	hypo	0.248	0.464	-0.216	0.031	4.51E-12	4.58E-09	chr2	104659130	104659482	353	*	island:3262	NA	NA	NA	hg38_cpg_islands
chr2	104659327	104659327	1	*	hypo	0.248	0.464	-0.216	0.031	4.51E-12	4.58E-09	chr2	104656135	104722966	66832	-	lncRNA:5676	ENST00000669335.1	100506421	PANTR1	hg38_lncrna_gencode
chr2	104659330	104659330	1	*	hypo	0.248	0.464	-0.216	0.031	4.51E-12	4.58E-09	chr2	104658337	104659336	1000	+	promoter:26388	ENST00000456999.1	105373526	LOC105373526	hg38_genes_promoters
chr2	104659330	104659330	1	*	hypo	0.248	0.464	-0.216	0.031	4.51E-12	4.58E-09	chr2	104658401	104659400	1000	+	promoter:26389	ENST00000656653.1	105373526	LOC105373526	hg38_genes_promoters
chr2	104659330	104659330	1	*	hypo	0.248	0.464	-0.216	0.031	4.51E-12	4.58E-09	chr2	104658408	104659407	1000	+	promoter:26390	ENST00000654825.1	105373526	LOC105373526	hg38_genes_promoters
chr2	104659330	104659330	1	*	hypo	0.248	0.464	-0.216	0.031	4.51E-12	4.58E-09	chr2	104657004	104718872	61869	-	intron:207361	ENST00000669335.1	NA	NA	hg38_genes_introns
chr2	104659330	104659330	1	*	hypo	0.248	0.464	-0.216	0.031	4.51E-12	4.58E-09	chr2	104659130	104659482	353	*	island:3262	NA	NA	NA	hg38_cpg_islands
chr2	104659330	104659330	1	*	hypo	0.248	0.464	-0.216	0.031	4.51E-12	4.58E-09	chr2	104656135	104722966	66832	-	lncRNA:5676	ENST00000669335.1	100506421	PANTR1	hg38_lncrna_gencode
chr20	5504552	5504552	1	*	hyper	0.249	0.052	0.197	0.029	4.60E-12	4.66E-09	chr20	5504298	5504613	316	-	exon:1497095	ENST00000379053.4	149837	LINC00654	hg38_genes_exons
chr20	5504552	5504552	1	*	hyper	0.249	0.052	0.197	0.029	4.60E-12	4.66E-09	chr20	5504298	5504665	368	-	exon:1497097	ENST00000664106.1	149837	LINC00654	hg38_genes_exons
chr20	5504552	5504552	1	*	hyper	0.249	0.052	0.197	0.029	4.60E-12	4.66E-09	chr20	5504298	5504582	285	-	exon:1497099	ENST00000589201.2	149837	LINC00654	hg38_genes_exons
chr20	5504552	5504552	1	*	hyper	0.249	0.052	0.197	0.029	4.60E-12	4.66E-09	chr20	5504023	5504609	587	-	exon:1497104	ENST00000654011.2	149837	LINC00654	hg38_genes_exons
chr20	5504552	5504552	1	*	hyper	0.249	0.052	0.197	0.029	4.60E-12	4.66E-09	chr20	5501864	5508260	6397	-	intron:1265995	ENST00000650928.1	149837	LINC00654	hg38_genes_introns
chr20	5504552	5504552	1	*	hyper	0.249	0.052	0.197	0.029	4.60E-12	4.66E-09	chr20	5501864	5526637	24774	-	intron:1266001	ENST00000665765.1	149837	LINC00654	hg38_genes_introns
chr20	5504552	5504552	1	*	hyper	0.249	0.052	0.197	0.029	4.60E-12	4.66E-09	chr20	5501864	5510630	8767	-	intron:1266003	ENST00000660858.1	149837	LINC00654	hg38_genes_introns
chr20	5504552	5504552	1	*	hyper	0.249	0.052	0.197	0.029	4.60E-12	4.66E-09	chr20	5501864	5526339	24476	-	intron:1266004	ENST00000663299.1	149837	LINC00654	hg38_genes_introns
chr20	5504552	5504552	1	*	hyper	0.249	0.052	0.197	0.029	4.60E-12	4.66E-09	chr20	5504383	5504782	400	-	intronexonboundary:1360133	ENST00000589201.2	149837	LINC00654	hg38_genes_intronexonboundaries
chr20	5504552	5504552	1	*	hyper	0.249	0.052	0.197	0.029	4.60E-12	4.66E-09	chr20	5504410	5504809	400	-	intronexonboundary:1360134	ENST00000654011.2	149837	LINC00654	hg38_genes_intronexonboundaries
chr20	5504552	5504552	1	*	hyper	0.249	0.052	0.197	0.029	4.60E-12	4.66E-09	chr20	5504414	5504813	400	-	intronexonboundary:1360135	ENST00000379053.4	149837	LINC00654	hg38_genes_intronexonboundaries
chr20	5504552	5504552	1	*	hyper	0.249	0.052	0.197	0.029	4.60E-12	4.66E-09	chr20	5504466	5504865	400	-	intronexonboundary:1360136	ENST00000664106.1	149837	LINC00654	hg38_genes_intronexonboundaries
chr20	5504552	5504552	1	*	hyper	0.249	0.052	0.197	0.029	4.60E-12	4.66E-09	chr20	5321153	5606612	285460	*	inter:17920	NA	NA	NA	hg38_cpg_inter
chr20	5504552	5504552	1	*	hyper	0.249	0.052	0.197	0.029	4.60E-12	4.66E-09	chr20	5482736	5526606	43871	-	lncRNA:42204	ENST00000650928.1	149837	LINC00654	hg38_lncrna_gencode
chr20	5504552	5504552	1	*	hyper	0.249	0.052	0.197	0.029	4.60E-12	4.66E-09	chr20	5496067	5504613	8547	-	lncRNA:42205	ENST00000379053.4	149837	LINC00654	hg38_lncrna_gencode
chr20	5504552	5504552	1	*	hyper	0.249	0.052	0.197	0.029	4.60E-12	4.66E-09	chr20	5499436	5504665	5230	-	lncRNA:42206	ENST00000664106.1	149837	LINC00654	hg38_lncrna_gencode
chr20	5504552	5504552	1	*	hyper	0.249	0.052	0.197	0.029	4.60E-12	4.66E-09	chr20	5500329	5504582	4254	-	lncRNA:42207	ENST00000589201.2	149837	LINC00654	hg38_lncrna_gencode
chr20	5504552	5504552	1	*	hyper	0.249	0.052	0.197	0.029	4.60E-12	4.66E-09	chr20	5500329	5526709	26381	-	lncRNA:42208	ENST00000665765.1	149837	LINC00654	hg38_lncrna_gencode
chr20	5504552	5504552	1	*	hyper	0.249	0.052	0.197	0.029	4.60E-12	4.66E-09	chr20	5501074	5510842	9769	-	lncRNA:42210	ENST00000660858.1	149837	LINC00654	hg38_lncrna_gencode
chr20	5504552	5504552	1	*	hyper	0.249	0.052	0.197	0.029	4.60E-12	4.66E-09	chr20	5501290	5526696	25407	-	lncRNA:42211	ENST00000663299.1	149837	LINC00654	hg38_lncrna_gencode
chr19	17488934	17488934	1	*	hypo	0.072	0.270	-0.198	0.029	4.68E-12	4.72E-09	chr19	17488848	17488939	92	+	exon:1404177	ENST00000598424.5	376497	SLC27A1	hg38_genes_exons
chr19	17488934	17488934	1	*	hypo	0.072	0.270	-0.198	0.029	4.68E-12	4.72E-09	chr19	17488848	17488939	92	+	exon:1404189	ENST00000252595.12	376497	SLC27A1	hg38_genes_exons
chr19	17488934	17488934	1	*	hypo	0.072	0.270	-0.198	0.029	4.68E-12	4.72E-09	chr19	17488848	17488939	92	+	exon:1404199	ENST00000599380.5	376497	SLC27A1	hg38_genes_exons
chr19	17488934	17488934	1	*	hypo	0.072	0.270	-0.198	0.029	4.68E-12	4.72E-09	chr19	17488848	17488939	92	+	exon:1404205	ENST00000600297.1	376497	SLC27A1	hg38_genes_exons
chr19	17488934	17488934	1	*	hypo	0.072	0.270	-0.198	0.029	4.68E-12	4.72E-09	chr19	17488760	17488939	180	+	exon:1404207	ENST00000593701.5	376497	SLC27A1	hg38_genes_exons
chr19	17488934	17488934	1	*	hypo	0.072	0.270	-0.198	0.029	4.68E-12	4.72E-09	chr19	17487530	17489007	1478	+	intron:1188526	ENST00000600277.5	376497	SLC27A1	hg38_genes_introns
chr19	17488934	17488934	1	*	hypo	0.072	0.270	-0.198	0.029	4.68E-12	4.72E-09	chr19	17488648	17489047	400	+	intronexonboundary:1276191	ENST00000598424.5	376497	SLC27A1	hg38_genes_intronexonboundaries
chr19	17488934	17488934	1	*	hypo	0.072	0.270	-0.198	0.029	4.68E-12	4.72E-09	chr19	17488648	17489047	400	+	intronexonboundary:1276192	ENST00000252595.12	376497	SLC27A1	hg38_genes_intronexonboundaries
chr19	17488934	17488934	1	*	hypo	0.072	0.270	-0.198	0.029	4.68E-12	4.72E-09	chr19	17488648	17489047	400	+	intronexonboundary:1276193	ENST00000599380.5	376497	SLC27A1	hg38_genes_intronexonboundaries
chr19	17488934	17488934	1	*	hypo	0.072	0.270	-0.198	0.029	4.68E-12	4.72E-09	chr19	17488648	17489047	400	+	intronexonboundary:1276194	ENST00000600297.1	376497	SLC27A1	hg38_genes_intronexonboundaries
chr19	17488934	17488934	1	*	hypo	0.072	0.270	-0.198	0.029	4.68E-12	4.72E-09	chr19	17488808	17489207	400	+	intronexonboundary:1276195	ENST00000600277.5	376497	SLC27A1	hg38_genes_intronexonboundaries
chr19	17488934	17488934	1	*	hypo	0.072	0.270	-0.198	0.029	4.68E-12	4.72E-09	chr19	17488808	17489207	400	+	intronexonboundary:1276196	ENST00000598424.5	376497	SLC27A1	hg38_genes_intronexonboundaries
chr19	17488934	17488934	1	*	hypo	0.072	0.270	-0.198	0.029	4.68E-12	4.72E-09	chr19	17488808	17489207	400	+	intronexonboundary:1276197	ENST00000252595.12	376497	SLC27A1	hg38_genes_intronexonboundaries
chr19	17488934	17488934	1	*	hypo	0.072	0.270	-0.198	0.029	4.68E-12	4.72E-09	chr19	17488808	17489207	400	+	intronexonboundary:1276198	ENST00000599380.5	376497	SLC27A1	hg38_genes_intronexonboundaries
chr19	17488934	17488934	1	*	hypo	0.072	0.270	-0.198	0.029	4.68E-12	4.72E-09	chr19	17488808	17489207	400	+	intronexonboundary:1276199	ENST00000600297.1	376497	SLC27A1	hg38_genes_intronexonboundaries
chr19	17488934	17488934	1	*	hypo	0.072	0.270	-0.198	0.029	4.68E-12	4.72E-09	chr19	17488808	17489207	400	+	intronexonboundary:1276200	ENST00000593701.5	376497	SLC27A1	hg38_genes_intronexonboundaries
chr19	17488934	17488934	1	*	hypo	0.072	0.270	-0.198	0.029	4.68E-12	4.72E-09	chr19	17488896	17489295	400	-	intronexonboundary:1315119	ENST00000596643.5	100507551	PGLS-DT	hg38_genes_intronexonboundaries
chr19	17488934	17488934	1	*	hypo	0.072	0.270	-0.198	0.029	4.68E-12	4.72E-09	chr19	17488902	17488939	38	+	3UTR:176410	ENST00000599380.5	376497	SLC27A1	hg38_genes_3UTRs
chr19	17488934	17488934	1	*	hypo	0.072	0.270	-0.198	0.029	4.68E-12	4.72E-09	chr19	17488848	17488939	92	+	3UTR:176415	ENST00000600297.1	376497	SLC27A1	hg38_genes_3UTRs
chr19	17488934	17488934	1	*	hypo	0.072	0.270	-0.198	0.029	4.68E-12	4.72E-09	chr19	17487192	17489191	2000	*	shore:42687	NA	NA	NA	hg38_cpg_shores
chr2	20671176	20671176	1	*	hyper	0.275	0.126	0.149	0.022	4.84E-12	4.87E-09	chr2	20670464	20679243	8780	+	exon:155145	ENST00000272224.5	151449	GDF7	hg38_genes_exons
chr2	20671176	20671176	1	*	hyper	0.275	0.126	0.149	0.022	4.84E-12	4.87E-09	chr2	20670246	20671520	1275	*	island:2706	NA	NA	NA	hg38_cpg_islands
chr9	117643006	117643006	1	*	hyper	0.396	0.220	0.176	0.025	5.24E-12	5.25E-09	chr9	117642151	117643150	1000	+	promoter:116091	ENST00000657171.1	101928797	LOC101928797	hg38_genes_promoters
chr9	117643006	117643006	1	*	hyper	0.396	0.220	0.176	0.025	5.24E-12	5.25E-09	chr9	117419219	117740948	321730	*	inter:9212	NA	NA	NA	hg38_cpg_inter
chr16	808006	808006	1	*	hypo	0.099	0.262	-0.163	0.024	6.03E-12	6.03E-09	chr16	805735	812488	6754	*	intergenic:17273	NA	NA	NA	hg38_genes_intergenic
chr16	808006	808006	1	*	hypo	0.099	0.262	-0.163	0.024	6.03E-12	6.03E-09	chr16	807341	808025	685	*	island:18783	NA	NA	NA	hg38_cpg_islands
chr10	133745069	133745069	1	*	hypo	0.350	0.570	-0.220	0.032	6.30E-12	6.28E-09	chr10	133741641	133745640	4000	+	1to5kb:126619	ENST00000611504.1	NA	NA	hg38_genes_1to5kb
chr10	133745069	133745069	1	*	hypo	0.350	0.570	-0.220	0.032	6.30E-12	6.28E-09	chr10	133744950	133748949	4000	+	1to5kb:126620	ENST00000614593.1	NA	NA	hg38_genes_1to5kb
chr10	133745069	133745069	1	*	hypo	0.350	0.570	-0.220	0.032	6.30E-12	6.28E-09	chr10	133740607	133761247	20641	*	island:13913	NA	NA	NA	hg38_cpg_islands
chr10	133745064	133745064	1	*	hypo	0.350	0.570	-0.220	0.032	7.08E-12	7.03E-09	chr10	133741641	133745640	4000	+	1to5kb:126619	ENST00000611504.1	NA	NA	hg38_genes_1to5kb
chr10	133745064	133745064	1	*	hypo	0.350	0.570	-0.220	0.032	7.08E-12	7.03E-09	chr10	133744950	133748949	4000	+	1to5kb:126620	ENST00000614593.1	NA	NA	hg38_genes_1to5kb
chr10	133745064	133745064	1	*	hypo	0.350	0.570	-0.220	0.032	7.08E-12	7.03E-09	chr10	133740607	133761247	20641	*	island:13913	NA	NA	NA	hg38_cpg_islands
chr2	104659261	104659261	1	*	hypo	0.243	0.453	-0.210	0.031	7.32E-12	7.24E-09	chr2	104658337	104659336	1000	+	promoter:26388	ENST00000456999.1	105373526	LOC105373526	hg38_genes_promoters
chr2	104659261	104659261	1	*	hypo	0.243	0.453	-0.210	0.031	7.32E-12	7.24E-09	chr2	104658401	104659400	1000	+	promoter:26389	ENST00000656653.1	105373526	LOC105373526	hg38_genes_promoters
chr2	104659261	104659261	1	*	hypo	0.243	0.453	-0.210	0.031	7.32E-12	7.24E-09	chr2	104658408	104659407	1000	+	promoter:26390	ENST00000654825.1	105373526	LOC105373526	hg38_genes_promoters
chr2	104659261	104659261	1	*	hypo	0.243	0.453	-0.210	0.031	7.32E-12	7.24E-09	chr2	104657004	104718872	61869	-	intron:207361	ENST00000669335.1	NA	NA	hg38_genes_introns
chr2	104659261	104659261	1	*	hypo	0.243	0.453	-0.210	0.031	7.32E-12	7.24E-09	chr2	104659130	104659482	353	*	island:3262	NA	NA	NA	hg38_cpg_islands
chr2	104659261	104659261	1	*	hypo	0.243	0.453	-0.210	0.031	7.32E-12	7.24E-09	chr2	104656135	104722966	66832	-	lncRNA:5676	ENST00000669335.1	100506421	PANTR1	hg38_lncrna_gencode
chr1	161463767	161463767	1	*	hypo	0.076	0.229	-0.152	0.022	7.73E-12	7.63E-09	chr1	161428020	161470469	42450	-	intron:113065	ENST00000637155.1	NA	NA	hg38_genes_introns
chr1	161463767	161463767	1	*	hypo	0.076	0.229	-0.152	0.022	7.73E-12	7.63E-09	chr1	161440076	161472713	32638	*	island:1904	NA	NA	NA	hg38_cpg_islands
chr1	161463767	161463767	1	*	hypo	0.076	0.229	-0.152	0.022	7.73E-12	7.63E-09	chr1	161403409	161470523	67115	-	lncRNA:2362	ENST00000637155.1	NA	AL592295.3	hg38_lncrna_gencode
chr4	190041533	190041533	1	*	hypo	0.348	0.585	-0.237	0.035	7.80E-12	7.68E-09	chr4	190039400	190043399	4000	-	1to5kb:67242	ENST00000514074.1	NA	NA	hg38_genes_1to5kb
chr4	190041533	190041533	1	*	hypo	0.348	0.585	-0.237	0.035	7.80E-12	7.68E-09	chr4	190041342	190043414	2073	+	exon:422048	ENST00000509500.1	NA	NA	hg38_genes_exons
chr4	190041533	190041533	1	*	hypo	0.348	0.585	-0.237	0.035	7.80E-12	7.68E-09	chr4	190040956	190041534	579	*	island:6395	NA	NA	NA	hg38_cpg_islands
chr16	808018	808018	1	*	hypo	0.099	0.262	-0.163	0.024	7.97E-12	7.81E-09	chr16	805735	812488	6754	*	intergenic:17273	NA	NA	NA	hg38_genes_intergenic
chr16	808018	808018	1	*	hypo	0.099	0.262	-0.163	0.024	7.97E-12	7.81E-09	chr16	807341	808025	685	*	island:18783	NA	NA	NA	hg38_cpg_islands
chr3	8767527	8767527	1	*	hyper	0.273	0.091	0.182	0.027	8.51E-12	8.32E-09	chr3	8767266	8768329	1064	-	exon:335836	ENST00000316793.8	5021	OXTR	hg38_genes_exons
chr3	8767527	8767527	1	*	hyper	0.273	0.091	0.182	0.027	8.51E-12	8.32E-09	chr3	8733991	8777476	43486	+	intron:240484	ENST00000472766.1	859	CAV3	hg38_genes_introns
chr3	8767527	8767527	1	*	hyper	0.273	0.091	0.182	0.027	8.51E-12	8.32E-09	chr3	8767275	8769594	2320	*	island:4238	NA	NA	NA	hg38_cpg_islands
chr16	807864	807864	1	*	hypo	0.092	0.253	-0.161	0.024	8.56E-12	8.35E-09	chr16	805735	812488	6754	*	intergenic:17273	NA	NA	NA	hg38_genes_intergenic
chr16	807864	807864	1	*	hypo	0.092	0.253	-0.161	0.024	8.56E-12	8.35E-09	chr16	807341	808025	685	*	island:18783	NA	NA	NA	hg38_cpg_islands
chr9	117642996	117642996	1	*	hyper	0.394	0.220	0.175	0.026	8.76E-12	8.51E-09	chr9	117642151	117643150	1000	+	promoter:116091	ENST00000657171.1	101928797	LOC101928797	hg38_genes_promoters
chr9	117642996	117642996	1	*	hyper	0.394	0.220	0.175	0.026	8.76E-12	8.51E-09	chr9	117419219	117740948	321730	*	inter:9212	NA	NA	NA	hg38_cpg_inter
chr2	104659393	104659393	1	*	hypo	0.248	0.464	-0.216	0.032	8.88E-12	8.60E-09	chr2	104658401	104659400	1000	+	promoter:26389	ENST00000656653.1	105373526	LOC105373526	hg38_genes_promoters
chr2	104659393	104659393	1	*	hypo	0.248	0.464	-0.216	0.032	8.88E-12	8.60E-09	chr2	104658408	104659407	1000	+	promoter:26390	ENST00000654825.1	105373526	LOC105373526	hg38_genes_promoters
chr2	104659393	104659393	1	*	hypo	0.248	0.464	-0.216	0.032	8.88E-12	8.60E-09	chr2	104659337	104659520	184	+	exon:176764	ENST00000456999.1	105373526	LOC105373526	hg38_genes_exons
chr2	104659393	104659393	1	*	hypo	0.248	0.464	-0.216	0.032	8.88E-12	8.60E-09	chr2	104657004	104718872	61869	-	intron:207361	ENST00000669335.1	NA	NA	hg38_genes_introns
chr2	104659393	104659393	1	*	hypo	0.248	0.464	-0.216	0.032	8.88E-12	8.60E-09	chr2	104659130	104659482	353	*	island:3262	NA	NA	NA	hg38_cpg_islands
chr2	104659393	104659393	1	*	hypo	0.248	0.464	-0.216	0.032	8.88E-12	8.60E-09	chr2	104659337	104664837	5501	+	lncRNA:5687	ENST00000456999.1	NA	AC013402.1	hg38_lncrna_gencode
chr2	104659393	104659393	1	*	hypo	0.248	0.464	-0.216	0.032	8.88E-12	8.60E-09	chr2	104656135	104722966	66832	-	lncRNA:5676	ENST00000669335.1	100506421	PANTR1	hg38_lncrna_gencode
chr20	5504622	5504622	1	*	hyper	0.249	0.044	0.205	0.030	9.24E-12	8.89E-09	chr20	5504614	5505613	1000	-	promoter:231099	ENST00000379053.4	149837	LINC00654	hg38_genes_promoters
chr20	5504622	5504622	1	*	hyper	0.249	0.044	0.205	0.030	9.24E-12	8.89E-09	chr20	5504583	5505582	1000	-	promoter:231101	ENST00000589201.2	149837	LINC00654	hg38_genes_promoters
chr20	5504622	5504622	1	*	hyper	0.249	0.044	0.205	0.030	9.24E-12	8.89E-09	chr20	5504610	5505609	1000	-	promoter:231103	ENST00000654011.2	149837	LINC00654	hg38_genes_promoters
chr20	5504622	5504622	1	*	hyper	0.249	0.044	0.205	0.030	9.24E-12	8.89E-09	chr20	5504298	5504665	368	-	exon:1497097	ENST00000664106.1	149837	LINC00654	hg38_genes_exons
chr20	5504622	5504622	1	*	hyper	0.249	0.044	0.205	0.030	9.24E-12	8.89E-09	chr20	5501864	5508260	6397	-	intron:1265995	ENST00000650928.1	149837	LINC00654	hg38_genes_introns
chr20	5504622	5504622	1	*	hyper	0.249	0.044	0.205	0.030	9.24E-12	8.89E-09	chr20	5501864	5526637	24774	-	intron:1266001	ENST00000665765.1	149837	LINC00654	hg38_genes_introns
chr20	5504622	5504622	1	*	hyper	0.249	0.044	0.205	0.030	9.24E-12	8.89E-09	chr20	5501864	5510630	8767	-	intron:1266003	ENST00000660858.1	149837	LINC00654	hg38_genes_introns
chr20	5504622	5504622	1	*	hyper	0.249	0.044	0.205	0.030	9.24E-12	8.89E-09	chr20	5501864	5526339	24476	-	intron:1266004	ENST00000663299.1	149837	LINC00654	hg38_genes_introns
chr20	5504622	5504622	1	*	hyper	0.249	0.044	0.205	0.030	9.24E-12	8.89E-09	chr20	5504383	5504782	400	-	intronexonboundary:1360133	ENST00000589201.2	149837	LINC00654	hg38_genes_intronexonboundaries
chr20	5504622	5504622	1	*	hyper	0.249	0.044	0.205	0.030	9.24E-12	8.89E-09	chr20	5504410	5504809	400	-	intronexonboundary:1360134	ENST00000654011.2	149837	LINC00654	hg38_genes_intronexonboundaries
chr20	5504622	5504622	1	*	hyper	0.249	0.044	0.205	0.030	9.24E-12	8.89E-09	chr20	5504414	5504813	400	-	intronexonboundary:1360135	ENST00000379053.4	149837	LINC00654	hg38_genes_intronexonboundaries
chr20	5504622	5504622	1	*	hyper	0.249	0.044	0.205	0.030	9.24E-12	8.89E-09	chr20	5504466	5504865	400	-	intronexonboundary:1360136	ENST00000664106.1	149837	LINC00654	hg38_genes_intronexonboundaries
chr20	5504622	5504622	1	*	hyper	0.249	0.044	0.205	0.030	9.24E-12	8.89E-09	chr20	5321153	5606612	285460	*	inter:17920	NA	NA	NA	hg38_cpg_inter
chr20	5504622	5504622	1	*	hyper	0.249	0.044	0.205	0.030	9.24E-12	8.89E-09	chr20	5482736	5526606	43871	-	lncRNA:42204	ENST00000650928.1	149837	LINC00654	hg38_lncrna_gencode
chr20	5504622	5504622	1	*	hyper	0.249	0.044	0.205	0.030	9.24E-12	8.89E-09	chr20	5499436	5504665	5230	-	lncRNA:42206	ENST00000664106.1	149837	LINC00654	hg38_lncrna_gencode
chr20	5504622	5504622	1	*	hyper	0.249	0.044	0.205	0.030	9.24E-12	8.89E-09	chr20	5500329	5526709	26381	-	lncRNA:42208	ENST00000665765.1	149837	LINC00654	hg38_lncrna_gencode
chr20	5504622	5504622	1	*	hyper	0.249	0.044	0.205	0.030	9.24E-12	8.89E-09	chr20	5501074	5510842	9769	-	lncRNA:42210	ENST00000660858.1	149837	LINC00654	hg38_lncrna_gencode
chr20	5504622	5504622	1	*	hyper	0.249	0.044	0.205	0.030	9.24E-12	8.89E-09	chr20	5501290	5526696	25407	-	lncRNA:42211	ENST00000663299.1	149837	LINC00654	hg38_lncrna_gencode
chr20	5504624	5504624	1	*	hyper	0.249	0.044	0.205	0.030	9.24E-12	8.89E-09	chr20	5504614	5505613	1000	-	promoter:231099	ENST00000379053.4	149837	LINC00654	hg38_genes_promoters
chr20	5504624	5504624	1	*	hyper	0.249	0.044	0.205	0.030	9.24E-12	8.89E-09	chr20	5504583	5505582	1000	-	promoter:231101	ENST00000589201.2	149837	LINC00654	hg38_genes_promoters
chr20	5504624	5504624	1	*	hyper	0.249	0.044	0.205	0.030	9.24E-12	8.89E-09	chr20	5504610	5505609	1000	-	promoter:231103	ENST00000654011.2	149837	LINC00654	hg38_genes_promoters
chr20	5504624	5504624	1	*	hyper	0.249	0.044	0.205	0.030	9.24E-12	8.89E-09	chr20	5504298	5504665	368	-	exon:1497097	ENST00000664106.1	149837	LINC00654	hg38_genes_exons
chr20	5504624	5504624	1	*	hyper	0.249	0.044	0.205	0.030	9.24E-12	8.89E-09	chr20	5501864	5508260	6397	-	intron:1265995	ENST00000650928.1	149837	LINC00654	hg38_genes_introns
chr20	5504624	5504624	1	*	hyper	0.249	0.044	0.205	0.030	9.24E-12	8.89E-09	chr20	5501864	5526637	24774	-	intron:1266001	ENST00000665765.1	149837	LINC00654	hg38_genes_introns
chr20	5504624	5504624	1	*	hyper	0.249	0.044	0.205	0.030	9.24E-12	8.89E-09	chr20	5501864	5510630	8767	-	intron:1266003	ENST00000660858.1	149837	LINC00654	hg38_genes_introns
chr20	5504624	5504624	1	*	hyper	0.249	0.044	0.205	0.030	9.24E-12	8.89E-09	chr20	5501864	5526339	24476	-	intron:1266004	ENST00000663299.1	149837	LINC00654	hg38_genes_introns
chr20	5504624	5504624	1	*	hyper	0.249	0.044	0.205	0.030	9.24E-12	8.89E-09	chr20	5504383	5504782	400	-	intronexonboundary:1360133	ENST00000589201.2	149837	LINC00654	hg38_genes_intronexonboundaries
chr20	5504624	5504624	1	*	hyper	0.249	0.044	0.205	0.030	9.24E-12	8.89E-09	chr20	5504410	5504809	400	-	intronexonboundary:1360134	ENST00000654011.2	149837	LINC00654	hg38_genes_intronexonboundaries
chr20	5504624	5504624	1	*	hyper	0.249	0.044	0.205	0.030	9.24E-12	8.89E-09	chr20	5504414	5504813	400	-	intronexonboundary:1360135	ENST00000379053.4	149837	LINC00654	hg38_genes_intronexonboundaries
chr20	5504624	5504624	1	*	hyper	0.249	0.044	0.205	0.030	9.24E-12	8.89E-09	chr20	5504466	5504865	400	-	intronexonboundary:1360136	ENST00000664106.1	149837	LINC00654	hg38_genes_intronexonboundaries
chr20	5504624	5504624	1	*	hyper	0.249	0.044	0.205	0.030	9.24E-12	8.89E-09	chr20	5321153	5606612	285460	*	inter:17920	NA	NA	NA	hg38_cpg_inter
chr20	5504624	5504624	1	*	hyper	0.249	0.044	0.205	0.030	9.24E-12	8.89E-09	chr20	5482736	5526606	43871	-	lncRNA:42204	ENST00000650928.1	149837	LINC00654	hg38_lncrna_gencode
chr20	5504624	5504624	1	*	hyper	0.249	0.044	0.205	0.030	9.24E-12	8.89E-09	chr20	5499436	5504665	5230	-	lncRNA:42206	ENST00000664106.1	149837	LINC00654	hg38_lncrna_gencode
chr20	5504624	5504624	1	*	hyper	0.249	0.044	0.205	0.030	9.24E-12	8.89E-09	chr20	5500329	5526709	26381	-	lncRNA:42208	ENST00000665765.1	149837	LINC00654	hg38_lncrna_gencode
chr20	5504624	5504624	1	*	hyper	0.249	0.044	0.205	0.030	9.24E-12	8.89E-09	chr20	5501074	5510842	9769	-	lncRNA:42210	ENST00000660858.1	149837	LINC00654	hg38_lncrna_gencode
chr20	5504624	5504624	1	*	hyper	0.249	0.044	0.205	0.030	9.24E-12	8.89E-09	chr20	5501290	5526696	25407	-	lncRNA:42211	ENST00000663299.1	149837	LINC00654	hg38_lncrna_gencode
chr19	17488902	17488902	1	*	hypo	0.072	0.270	-0.198	0.029	9.50E-12	9.12E-09	chr19	17488848	17488939	92	+	exon:1404177	ENST00000598424.5	376497	SLC27A1	hg38_genes_exons
chr19	17488902	17488902	1	*	hypo	0.072	0.270	-0.198	0.029	9.50E-12	9.12E-09	chr19	17488848	17488939	92	+	exon:1404189	ENST00000252595.12	376497	SLC27A1	hg38_genes_exons
chr19	17488902	17488902	1	*	hypo	0.072	0.270	-0.198	0.029	9.50E-12	9.12E-09	chr19	17488848	17488939	92	+	exon:1404199	ENST00000599380.5	376497	SLC27A1	hg38_genes_exons
chr19	17488902	17488902	1	*	hypo	0.072	0.270	-0.198	0.029	9.50E-12	9.12E-09	chr19	17488848	17488939	92	+	exon:1404205	ENST00000600297.1	376497	SLC27A1	hg38_genes_exons
chr19	17488902	17488902	1	*	hypo	0.072	0.270	-0.198	0.029	9.50E-12	9.12E-09	chr19	17488760	17488939	180	+	exon:1404207	ENST00000593701.5	376497	SLC27A1	hg38_genes_exons
chr19	17488902	17488902	1	*	hypo	0.072	0.270	-0.198	0.029	9.50E-12	9.12E-09	chr19	17487530	17489007	1478	+	intron:1188526	ENST00000600277.5	376497	SLC27A1	hg38_genes_introns
chr19	17488902	17488902	1	*	hypo	0.072	0.270	-0.198	0.029	9.50E-12	9.12E-09	chr19	17488648	17489047	400	+	intronexonboundary:1276191	ENST00000598424.5	376497	SLC27A1	hg38_genes_intronexonboundaries
chr19	17488902	17488902	1	*	hypo	0.072	0.270	-0.198	0.029	9.50E-12	9.12E-09	chr19	17488648	17489047	400	+	intronexonboundary:1276192	ENST00000252595.12	376497	SLC27A1	hg38_genes_intronexonboundaries
chr19	17488902	17488902	1	*	hypo	0.072	0.270	-0.198	0.029	9.50E-12	9.12E-09	chr19	17488648	17489047	400	+	intronexonboundary:1276193	ENST00000599380.5	376497	SLC27A1	hg38_genes_intronexonboundaries
chr19	17488902	17488902	1	*	hypo	0.072	0.270	-0.198	0.029	9.50E-12	9.12E-09	chr19	17488648	17489047	400	+	intronexonboundary:1276194	ENST00000600297.1	376497	SLC27A1	hg38_genes_intronexonboundaries
chr19	17488902	17488902	1	*	hypo	0.072	0.270	-0.198	0.029	9.50E-12	9.12E-09	chr19	17488808	17489207	400	+	intronexonboundary:1276195	ENST00000600277.5	376497	SLC27A1	hg38_genes_intronexonboundaries
chr19	17488902	17488902	1	*	hypo	0.072	0.270	-0.198	0.029	9.50E-12	9.12E-09	chr19	17488808	17489207	400	+	intronexonboundary:1276196	ENST00000598424.5	376497	SLC27A1	hg38_genes_intronexonboundaries
chr19	17488902	17488902	1	*	hypo	0.072	0.270	-0.198	0.029	9.50E-12	9.12E-09	chr19	17488808	17489207	400	+	intronexonboundary:1276197	ENST00000252595.12	376497	SLC27A1	hg38_genes_intronexonboundaries
chr19	17488902	17488902	1	*	hypo	0.072	0.270	-0.198	0.029	9.50E-12	9.12E-09	chr19	17488808	17489207	400	+	intronexonboundary:1276198	ENST00000599380.5	376497	SLC27A1	hg38_genes_intronexonboundaries
chr19	17488902	17488902	1	*	hypo	0.072	0.270	-0.198	0.029	9.50E-12	9.12E-09	chr19	17488808	17489207	400	+	intronexonboundary:1276199	ENST00000600297.1	376497	SLC27A1	hg38_genes_intronexonboundaries
chr19	17488902	17488902	1	*	hypo	0.072	0.270	-0.198	0.029	9.50E-12	9.12E-09	chr19	17488808	17489207	400	+	intronexonboundary:1276200	ENST00000593701.5	376497	SLC27A1	hg38_genes_intronexonboundaries
chr19	17488902	17488902	1	*	hypo	0.072	0.270	-0.198	0.029	9.50E-12	9.12E-09	chr19	17488896	17489295	400	-	intronexonboundary:1315119	ENST00000596643.5	100507551	PGLS-DT	hg38_genes_intronexonboundaries
chr19	17488902	17488902	1	*	hypo	0.072	0.270	-0.198	0.029	9.50E-12	9.12E-09	chr19	17488902	17488939	38	+	3UTR:176410	ENST00000599380.5	376497	SLC27A1	hg38_genes_3UTRs
chr19	17488902	17488902	1	*	hypo	0.072	0.270	-0.198	0.029	9.50E-12	9.12E-09	chr19	17488848	17488939	92	+	3UTR:176415	ENST00000600297.1	376497	SLC27A1	hg38_genes_3UTRs
chr19	17488902	17488902	1	*	hypo	0.072	0.270	-0.198	0.029	9.50E-12	9.12E-09	chr19	17487192	17489191	2000	*	shore:42687	NA	NA	NA	hg38_cpg_shores
chr12	96316080	96316080	1	*	hypo	0.282	0.524	-0.242	0.035	9.53E-12	9.12E-09	chr12	96313455	96323947	10493	-	intron:880472	ENST00000261211.8	5128	CDK17	hg38_genes_introns
chr12	96316080	96316080	1	*	hypo	0.282	0.524	-0.242	0.035	9.53E-12	9.12E-09	chr12	96313455	96323947	10493	-	intron:880487	ENST00000543119.6	5128	CDK17	hg38_genes_introns
chr12	96316080	96316080	1	*	hypo	0.282	0.524	-0.242	0.035	9.53E-12	9.12E-09	chr12	96313455	96323947	10493	-	intron:880502	ENST00000542666.5	5128	CDK17	hg38_genes_introns
chr12	96316080	96316080	1	*	hypo	0.282	0.524	-0.242	0.035	9.53E-12	9.12E-09	chr12	96313455	96323947	10493	-	intron:880520	ENST00000551816.5	5128	CDK17	hg38_genes_introns
chr12	96316080	96316080	1	*	hypo	0.282	0.524	-0.242	0.035	9.53E-12	9.12E-09	chr12	96313455	96323947	10493	-	intron:880524	ENST00000552496.5	5128	CDK17	hg38_genes_introns
chr12	96316080	96316080	1	*	hypo	0.282	0.524	-0.242	0.035	9.53E-12	9.12E-09	chr12	96313455	96323947	10493	-	intron:880527	ENST00000548734.1	5128	CDK17	hg38_genes_introns
chr12	96316080	96316080	1	*	hypo	0.282	0.524	-0.242	0.035	9.53E-12	9.12E-09	chr12	96251390	96395412	144023	*	inter:12004	NA	NA	NA	hg38_cpg_inter
chr10	133745594	133745594	1	*	hypo	0.346	0.553	-0.207	0.030	9.77E-12	9.32E-09	chr10	133741641	133745640	4000	+	1to5kb:126619	ENST00000611504.1	NA	NA	hg38_genes_1to5kb
chr10	133745594	133745594	1	*	hypo	0.346	0.553	-0.207	0.030	9.77E-12	9.32E-09	chr10	133744950	133748949	4000	+	1to5kb:126620	ENST00000614593.1	NA	NA	hg38_genes_1to5kb
chr10	133745594	133745594	1	*	hypo	0.346	0.553	-0.207	0.030	9.77E-12	9.32E-09	chr10	133740607	133761247	20641	*	island:13913	NA	NA	NA	hg38_cpg_islands
chr16	807842	807842	1	*	hypo	0.092	0.253	-0.161	0.024	1.01E-11	9.57E-09	chr16	805735	812488	6754	*	intergenic:17273	NA	NA	NA	hg38_genes_intergenic
chr16	807842	807842	1	*	hypo	0.092	0.253	-0.161	0.024	1.01E-11	9.57E-09	chr16	807341	808025	685	*	island:18783	NA	NA	NA	hg38_cpg_islands
chr16	807931	807931	1	*	hypo	0.092	0.253	-0.161	0.024	1.03E-11	9.75E-09	chr16	805735	812488	6754	*	intergenic:17273	NA	NA	NA	hg38_genes_intergenic
chr16	807931	807931	1	*	hypo	0.092	0.253	-0.161	0.024	1.03E-11	9.75E-09	chr16	807341	808025	685	*	island:18783	NA	NA	NA	hg38_cpg_islands
chr17	64778677	64778677	1	*	hyper	0.190	0.063	0.126	0.019	1.10E-11	1.04E-08	chr17	64775759	64779758	4000	+	1to5kb:199173	ENST00000617359.1	102464831	MIR6080	hg38_genes_1to5kb
chr17	64778677	64778677	1	*	hyper	0.190	0.063	0.126	0.019	1.10E-11	1.04E-08	chr17	64764549	64780342	15794	-	intron:1142761	ENST00000578492.5	109286553	ARHGAP27P1-BPTFP1-KPNA2P3	hg38_genes_introns
chr17	64778677	64778677	1	*	hyper	0.190	0.063	0.126	0.019	1.10E-11	1.04E-08	chr17	64764549	64779980	15432	-	intron:1142770	ENST00000579125.1	109286553	ARHGAP27P1-BPTFP1-KPNA2P3	hg38_genes_introns
chr17	64778677	64778677	1	*	hyper	0.190	0.063	0.126	0.019	1.10E-11	1.04E-08	chr17	64778248	64781679	3432	*	island:21343	NA	NA	NA	hg38_cpg_islands
chr17	64778677	64778677	1	*	hyper	0.190	0.063	0.126	0.019	1.10E-11	1.04E-08	chr17	64749663	64781626	31964	-	lncRNA:38425	ENST00000578492.5	109286553	ARHGAP27P1-BPTFP1-KPNA2P3	hg38_lncrna_gencode
chr17	64778677	64778677	1	*	hyper	0.190	0.063	0.126	0.019	1.10E-11	1.04E-08	chr17	64762687	64781707	19021	-	lncRNA:38426	ENST00000579125.1	109286553	ARHGAP27P1-BPTFP1-KPNA2P3	hg38_lncrna_gencode
chr16	807840	807840	1	*	hypo	0.092	0.253	-0.161	0.024	1.14E-11	1.08E-08	chr16	805735	812488	6754	*	intergenic:17273	NA	NA	NA	hg38_genes_intergenic
chr16	807840	807840	1	*	hypo	0.092	0.253	-0.161	0.024	1.14E-11	1.08E-08	chr16	807341	808025	685	*	island:18783	NA	NA	NA	hg38_cpg_islands
chr11	72822360	72822360	1	*	hypo	0.268	0.436	-0.168	0.025	1.16E-11	1.09E-08	chr11	72821431	72822430	1000	+	promoter:135924	ENST00000545248.1	89849	ATG16L2	hg38_genes_promoters
chr11	72822360	72822360	1	*	hypo	0.268	0.436	-0.168	0.025	1.16E-11	1.09E-08	chr11	72821439	72822438	1000	+	promoter:135925	ENST00000540222.5	89849	ATG16L2	hg38_genes_promoters
chr11	72822360	72822360	1	*	hypo	0.268	0.436	-0.168	0.025	1.16E-11	1.09E-08	chr11	72821477	72822476	1000	+	promoter:135926	ENST00000537837.5	89849	ATG16L2	hg38_genes_promoters
chr11	72822360	72822360	1	*	hypo	0.268	0.436	-0.168	0.025	1.16E-11	1.09E-08	chr11	72821483	72822482	1000	+	promoter:135927	ENST00000541554.1	89849	ATG16L2	hg38_genes_promoters
chr11	72822360	72822360	1	*	hypo	0.268	0.436	-0.168	0.025	1.16E-11	1.09E-08	chr11	72818895	72822894	4000	+	1to5kb:135928	ENST00000542481.1	89849	ATG16L2	hg38_genes_1to5kb
chr11	72822360	72822360	1	*	hypo	0.268	0.436	-0.168	0.025	1.16E-11	1.09E-08	chr11	72822322	72822543	222	+	exon:897665	ENST00000535830.5	89849	ATG16L2	hg38_genes_exons
chr11	72822360	72822360	1	*	hypo	0.268	0.436	-0.168	0.025	1.16E-11	1.09E-08	chr11	72822341	72822543	203	+	exon:897674	ENST00000538973.5	89849	ATG16L2	hg38_genes_exons
chr11	72822360	72822360	1	*	hypo	0.268	0.436	-0.168	0.025	1.16E-11	1.09E-08	chr11	72822341	72822543	203	+	exon:897686	ENST00000541367.5	89849	ATG16L2	hg38_genes_exons
chr11	72822360	72822360	1	*	hypo	0.268	0.436	-0.168	0.025	1.16E-11	1.09E-08	chr11	72817856	72828358	10503	+	intron:761650	ENST00000534905.5	89849	ATG16L2	hg38_genes_introns
chr11	72822360	72822360	1	*	hypo	0.268	0.436	-0.168	0.025	1.16E-11	1.09E-08	chr11	72822296	72822477	182	+	intron:761657	ENST00000321297.10	89849	ATG16L2	hg38_genes_introns
chr11	72822360	72822360	1	*	hypo	0.268	0.436	-0.168	0.025	1.16E-11	1.09E-08	chr11	72822296	72822477	182	+	intron:761674	ENST00000435507.6	89849	ATG16L2	hg38_genes_introns
chr11	72822360	72822360	1	*	hypo	0.268	0.436	-0.168	0.025	1.16E-11	1.09E-08	chr11	72822296	72822477	182	+	intron:761691	ENST00000439504.6	89849	ATG16L2	hg38_genes_introns
chr11	72822360	72822360	1	*	hypo	0.268	0.436	-0.168	0.025	1.16E-11	1.09E-08	chr11	72817856	72822847	4992	+	intron:761704	ENST00000537143.5	89849	ATG16L2	hg38_genes_introns
chr11	72822360	72822360	1	*	hypo	0.268	0.436	-0.168	0.025	1.16E-11	1.09E-08	chr11	72817856	72822847	4992	+	intron:761707	ENST00000542908.5	89849	ATG16L2	hg38_genes_introns
chr11	72822360	72822360	1	*	hypo	0.268	0.436	-0.168	0.025	1.16E-11	1.09E-08	chr11	72822296	72822477	182	+	intron:761712	ENST00000544490.5	89849	ATG16L2	hg38_genes_introns
chr11	72822360	72822360	1	*	hypo	0.268	0.436	-0.168	0.025	1.16E-11	1.09E-08	chr11	72822296	72822477	182	+	intron:761730	ENST00000536995.5	89849	ATG16L2	hg38_genes_introns
chr11	72822360	72822360	1	*	hypo	0.268	0.436	-0.168	0.025	1.16E-11	1.09E-08	chr11	72822296	72822477	182	+	intron:761737	ENST00000537212.1	89849	ATG16L2	hg38_genes_introns
chr11	72822360	72822360	1	*	hypo	0.268	0.436	-0.168	0.025	1.16E-11	1.09E-08	chr11	72822296	72822477	182	+	intron:761739	ENST00000541999.5	89849	ATG16L2	hg38_genes_introns
chr11	72822360	72822360	1	*	hypo	0.268	0.436	-0.168	0.025	1.16E-11	1.09E-08	chr11	72822278	72822677	400	+	intronexonboundary:814769	ENST00000321297.10	89849	ATG16L2	hg38_genes_intronexonboundaries
chr11	72822360	72822360	1	*	hypo	0.268	0.436	-0.168	0.025	1.16E-11	1.09E-08	chr11	72822278	72822677	400	+	intronexonboundary:814770	ENST00000435507.6	89849	ATG16L2	hg38_genes_intronexonboundaries
chr11	72822360	72822360	1	*	hypo	0.268	0.436	-0.168	0.025	1.16E-11	1.09E-08	chr11	72822278	72822677	400	+	intronexonboundary:814771	ENST00000439504.6	89849	ATG16L2	hg38_genes_intronexonboundaries
chr11	72822360	72822360	1	*	hypo	0.268	0.436	-0.168	0.025	1.16E-11	1.09E-08	chr11	72822278	72822677	400	+	intronexonboundary:814772	ENST00000544490.5	89849	ATG16L2	hg38_genes_intronexonboundaries
chr11	72822360	72822360	1	*	hypo	0.268	0.436	-0.168	0.025	1.16E-11	1.09E-08	chr11	72822278	72822677	400	+	intronexonboundary:814773	ENST00000536995.5	89849	ATG16L2	hg38_genes_intronexonboundaries
chr11	72822360	72822360	1	*	hypo	0.268	0.436	-0.168	0.025	1.16E-11	1.09E-08	chr11	72822278	72822677	400	+	intronexonboundary:814774	ENST00000537212.1	89849	ATG16L2	hg38_genes_intronexonboundaries
chr11	72822360	72822360	1	*	hypo	0.268	0.436	-0.168	0.025	1.16E-11	1.09E-08	chr11	72822278	72822677	400	+	intronexonboundary:814775	ENST00000541999.5	89849	ATG16L2	hg38_genes_intronexonboundaries
chr11	72822360	72822360	1	*	hypo	0.268	0.436	-0.168	0.025	1.16E-11	1.09E-08	chr11	72821567	72822729	1163	*	island:14876	NA	NA	NA	hg38_cpg_islands
chr12	42145365	42145365	1	*	hyper	0.452	0.042	0.410	0.060	1.17E-11	1.10E-08	chr12	42144875	42145874	1000	-	promoter:154625	ENST00000398675.8	283464	GXYLT1	hg38_genes_promoters
chr12	42145365	42145365	1	*	hyper	0.452	0.042	0.410	0.060	1.17E-11	1.10E-08	chr12	42144713	42145712	1000	-	promoter:154626	ENST00000280876.6	283464	GXYLT1	hg38_genes_promoters
chr12	42145365	42145365	1	*	hyper	0.452	0.042	0.410	0.060	1.17E-11	1.10E-08	chr12	42145087	42147086	2000	*	shore:28457	NA	NA	NA	hg38_cpg_shores
chr19	17488828	17488828	1	*	hypo	0.073	0.272	-0.199	0.029	1.17E-11	1.10E-08	chr19	17488760	17488939	180	+	exon:1404207	ENST00000593701.5	376497	SLC27A1	hg38_genes_exons
chr19	17488828	17488828	1	*	hypo	0.073	0.272	-0.199	0.029	1.17E-11	1.10E-08	chr19	17487530	17489007	1478	+	intron:1188526	ENST00000600277.5	376497	SLC27A1	hg38_genes_introns
chr19	17488828	17488828	1	*	hypo	0.073	0.272	-0.199	0.029	1.17E-11	1.10E-08	chr19	17487530	17488847	1318	+	intron:1188532	ENST00000598424.5	376497	SLC27A1	hg38_genes_introns
chr19	17488828	17488828	1	*	hypo	0.073	0.272	-0.199	0.029	1.17E-11	1.10E-08	chr19	17487530	17488847	1318	+	intron:1188543	ENST00000252595.12	376497	SLC27A1	hg38_genes_introns
chr19	17488828	17488828	1	*	hypo	0.073	0.272	-0.199	0.029	1.17E-11	1.10E-08	chr19	17487530	17488847	1318	+	intron:1188552	ENST00000599380.5	376497	SLC27A1	hg38_genes_introns
chr19	17488828	17488828	1	*	hypo	0.073	0.272	-0.199	0.029	1.17E-11	1.10E-08	chr19	17487530	17488847	1318	+	intron:1188557	ENST00000600297.1	376497	SLC27A1	hg38_genes_introns
chr19	17488828	17488828	1	*	hypo	0.073	0.272	-0.199	0.029	1.17E-11	1.10E-08	chr19	17488648	17489047	400	+	intronexonboundary:1276191	ENST00000598424.5	376497	SLC27A1	hg38_genes_intronexonboundaries
chr19	17488828	17488828	1	*	hypo	0.073	0.272	-0.199	0.029	1.17E-11	1.10E-08	chr19	17488648	17489047	400	+	intronexonboundary:1276192	ENST00000252595.12	376497	SLC27A1	hg38_genes_intronexonboundaries
chr19	17488828	17488828	1	*	hypo	0.073	0.272	-0.199	0.029	1.17E-11	1.10E-08	chr19	17488648	17489047	400	+	intronexonboundary:1276193	ENST00000599380.5	376497	SLC27A1	hg38_genes_intronexonboundaries
chr19	17488828	17488828	1	*	hypo	0.073	0.272	-0.199	0.029	1.17E-11	1.10E-08	chr19	17488648	17489047	400	+	intronexonboundary:1276194	ENST00000600297.1	376497	SLC27A1	hg38_genes_intronexonboundaries
chr19	17488828	17488828	1	*	hypo	0.073	0.272	-0.199	0.029	1.17E-11	1.10E-08	chr19	17488808	17489207	400	+	intronexonboundary:1276195	ENST00000600277.5	376497	SLC27A1	hg38_genes_intronexonboundaries
chr19	17488828	17488828	1	*	hypo	0.073	0.272	-0.199	0.029	1.17E-11	1.10E-08	chr19	17488808	17489207	400	+	intronexonboundary:1276196	ENST00000598424.5	376497	SLC27A1	hg38_genes_intronexonboundaries
chr19	17488828	17488828	1	*	hypo	0.073	0.272	-0.199	0.029	1.17E-11	1.10E-08	chr19	17488808	17489207	400	+	intronexonboundary:1276197	ENST00000252595.12	376497	SLC27A1	hg38_genes_intronexonboundaries
chr19	17488828	17488828	1	*	hypo	0.073	0.272	-0.199	0.029	1.17E-11	1.10E-08	chr19	17488808	17489207	400	+	intronexonboundary:1276198	ENST00000599380.5	376497	SLC27A1	hg38_genes_intronexonboundaries
chr19	17488828	17488828	1	*	hypo	0.073	0.272	-0.199	0.029	1.17E-11	1.10E-08	chr19	17488808	17489207	400	+	intronexonboundary:1276199	ENST00000600297.1	376497	SLC27A1	hg38_genes_intronexonboundaries
chr19	17488828	17488828	1	*	hypo	0.073	0.272	-0.199	0.029	1.17E-11	1.10E-08	chr19	17488808	17489207	400	+	intronexonboundary:1276200	ENST00000593701.5	376497	SLC27A1	hg38_genes_intronexonboundaries
chr19	17488828	17488828	1	*	hypo	0.073	0.272	-0.199	0.029	1.17E-11	1.10E-08	chr19	17487192	17489191	2000	*	shore:42687	NA	NA	NA	hg38_cpg_shores
chr2	104659264	104659264	1	*	hypo	0.243	0.453	-0.210	0.031	1.18E-11	1.10E-08	chr2	104658337	104659336	1000	+	promoter:26388	ENST00000456999.1	105373526	LOC105373526	hg38_genes_promoters
chr2	104659264	104659264	1	*	hypo	0.243	0.453	-0.210	0.031	1.18E-11	1.10E-08	chr2	104658401	104659400	1000	+	promoter:26389	ENST00000656653.1	105373526	LOC105373526	hg38_genes_promoters
chr2	104659264	104659264	1	*	hypo	0.243	0.453	-0.210	0.031	1.18E-11	1.10E-08	chr2	104658408	104659407	1000	+	promoter:26390	ENST00000654825.1	105373526	LOC105373526	hg38_genes_promoters
chr2	104659264	104659264	1	*	hypo	0.243	0.453	-0.210	0.031	1.18E-11	1.10E-08	chr2	104657004	104718872	61869	-	intron:207361	ENST00000669335.1	NA	NA	hg38_genes_introns
chr2	104659264	104659264	1	*	hypo	0.243	0.453	-0.210	0.031	1.18E-11	1.10E-08	chr2	104659130	104659482	353	*	island:3262	NA	NA	NA	hg38_cpg_islands
chr2	104659264	104659264	1	*	hypo	0.243	0.453	-0.210	0.031	1.18E-11	1.10E-08	chr2	104656135	104722966	66832	-	lncRNA:5676	ENST00000669335.1	100506421	PANTR1	hg38_lncrna_gencode
chr16	807846	807846	1	*	hypo	0.092	0.253	-0.161	0.024	1.19E-11	1.10E-08	chr16	805735	812488	6754	*	intergenic:17273	NA	NA	NA	hg38_genes_intergenic
chr16	807846	807846	1	*	hypo	0.092	0.253	-0.161	0.024	1.19E-11	1.10E-08	chr16	807341	808025	685	*	island:18783	NA	NA	NA	hg38_cpg_islands
chr16	808025	808025	1	*	hypo	0.099	0.262	-0.163	0.024	1.25E-11	1.16E-08	chr16	805735	812488	6754	*	intergenic:17273	NA	NA	NA	hg38_genes_intergenic
chr16	808025	808025	1	*	hypo	0.099	0.262	-0.163	0.024	1.25E-11	1.16E-08	chr16	807341	808025	685	*	island:18783	NA	NA	NA	hg38_cpg_islands
chr1	161462218	161462218	1	*	hypo	0.032	0.162	-0.129	0.019	1.33E-11	1.23E-08	chr1	161428020	161470469	42450	-	intron:113065	ENST00000637155.1	NA	NA	hg38_genes_introns
chr1	161462218	161462218	1	*	hypo	0.032	0.162	-0.129	0.019	1.33E-11	1.23E-08	chr1	161440076	161472713	32638	*	island:1904	NA	NA	NA	hg38_cpg_islands
chr1	161462218	161462218	1	*	hypo	0.032	0.162	-0.129	0.019	1.33E-11	1.23E-08	chr1	161403409	161470523	67115	-	lncRNA:2362	ENST00000637155.1	NA	AL592295.3	hg38_lncrna_gencode
chr16	807853	807853	1	*	hypo	0.092	0.253	-0.161	0.024	1.37E-11	1.26E-08	chr16	805735	812488	6754	*	intergenic:17273	NA	NA	NA	hg38_genes_intergenic
chr16	807853	807853	1	*	hypo	0.092	0.253	-0.161	0.024	1.37E-11	1.26E-08	chr16	807341	808025	685	*	island:18783	NA	NA	NA	hg38_cpg_islands
chr16	807877	807877	1	*	hypo	0.092	0.253	-0.161	0.024	1.37E-11	1.26E-08	chr16	805735	812488	6754	*	intergenic:17273	NA	NA	NA	hg38_genes_intergenic
chr16	807877	807877	1	*	hypo	0.092	0.253	-0.161	0.024	1.37E-11	1.26E-08	chr16	807341	808025	685	*	island:18783	NA	NA	NA	hg38_cpg_islands
chr6	144007878	144007878	1	*	hyper	0.550	0.316	0.234	0.035	1.39E-11	1.27E-08	chr6	144007348	144008347	1000	-	promoter:90115	ENST00000626022.2	5325	PLAGL1	hg38_genes_promoters
chr6	144007878	144007878	1	*	hyper	0.550	0.316	0.234	0.035	1.39E-11	1.27E-08	chr6	144004916	144008262	3347	-	exon:599166	ENST00000635591.1	57061	HYMAI	hg38_genes_exons
chr6	144007878	144007878	1	*	hyper	0.550	0.316	0.234	0.035	1.39E-11	1.27E-08	chr6	143968979	144008089	39111	-	intron:508930	ENST00000649307.1	5325	PLAGL1	hg38_genes_introns
chr6	144007878	144007878	1	*	hyper	0.550	0.316	0.234	0.035	1.39E-11	1.27E-08	chr6	143985175	144008089	22915	-	intron:508937	ENST00000674357.1	5325	PLAGL1	hg38_genes_introns
chr6	144007878	144007878	1	*	hyper	0.550	0.316	0.234	0.035	1.39E-11	1.27E-08	chr6	143985175	144008089	22915	-	intron:508945	ENST00000354765.6	5325	PLAGL1	hg38_genes_introns
chr6	144007878	144007878	1	*	hyper	0.550	0.316	0.234	0.035	1.39E-11	1.27E-08	chr6	143968979	144008089	39111	-	intron:508948	ENST00000416623.5	5325	PLAGL1	hg38_genes_introns
chr6	144007878	144007878	1	*	hyper	0.550	0.316	0.234	0.035	1.39E-11	1.27E-08	chr6	143968979	144064467	95489	-	intron:508951	ENST00000437412.5	5325	PLAGL1	hg38_genes_introns
chr6	144007878	144007878	1	*	hyper	0.550	0.316	0.234	0.035	1.39E-11	1.27E-08	chr6	143985175	144064467	79293	-	intron:508957	ENST00000444202.5	5325	PLAGL1	hg38_genes_introns
chr6	144007878	144007878	1	*	hyper	0.550	0.316	0.234	0.035	1.39E-11	1.27E-08	chr6	143968979	144008089	39111	-	intron:508964	ENST00000649211.1	5325	PLAGL1	hg38_genes_introns
chr6	144007878	144007878	1	*	hyper	0.550	0.316	0.234	0.035	1.39E-11	1.27E-08	chr6	143968979	144008089	39111	-	intron:508972	ENST00000625622.2	5325	PLAGL1	hg38_genes_introns
chr6	144007878	144007878	1	*	hyper	0.550	0.316	0.234	0.035	1.39E-11	1.27E-08	chr6	143968979	144008089	39111	-	intron:508979	ENST00000650125.1	5325	PLAGL1	hg38_genes_introns
chr6	144007878	144007878	1	*	hyper	0.550	0.316	0.234	0.035	1.39E-11	1.27E-08	chr6	143968979	144008089	39111	-	intron:508984	ENST00000647880.1	5325	PLAGL1	hg38_genes_introns
chr6	144007878	144007878	1	*	hyper	0.550	0.316	0.234	0.035	1.39E-11	1.27E-08	chr6	143968979	144008089	39111	-	intron:508991	ENST00000417959.4	5325	PLAGL1	hg38_genes_introns
chr6	144007878	144007878	1	*	hyper	0.550	0.316	0.234	0.035	1.39E-11	1.27E-08	chr6	143968979	144064450	95472	-	intron:508998	ENST00000628651.2	5325	PLAGL1	hg38_genes_introns
chr6	144007878	144007878	1	*	hyper	0.550	0.316	0.234	0.035	1.39E-11	1.27E-08	chr6	143985175	144064467	79293	-	intron:509003	ENST00000626294.2	5325	PLAGL1	hg38_genes_introns
chr6	144007878	144007878	1	*	hyper	0.550	0.316	0.234	0.035	1.39E-11	1.27E-08	chr6	143985175	144064467	79293	-	intron:509008	ENST00000626462.2	5325	PLAGL1	hg38_genes_introns
chr6	144007878	144007878	1	*	hyper	0.550	0.316	0.234	0.035	1.39E-11	1.27E-08	chr6	143985175	144064467	79293	-	intron:509013	ENST00000627449.2	5325	PLAGL1	hg38_genes_introns
chr6	144007878	144007878	1	*	hyper	0.550	0.316	0.234	0.035	1.39E-11	1.27E-08	chr6	143968979	144008089	39111	-	intron:509018	ENST00000629195.2	5325	PLAGL1	hg38_genes_introns
chr6	144007878	144007878	1	*	hyper	0.550	0.316	0.234	0.035	1.39E-11	1.27E-08	chr6	143968979	144064450	95472	-	intron:509022	ENST00000626373.2	5325	PLAGL1	hg38_genes_introns
chr6	144007878	144007878	1	*	hyper	0.550	0.316	0.234	0.035	1.39E-11	1.27E-08	chr6	143968979	144064450	95472	-	intron:509032	ENST00000628069.2	5325	PLAGL1	hg38_genes_introns
chr6	144007878	144007878	1	*	hyper	0.550	0.316	0.234	0.035	1.39E-11	1.27E-08	chr6	143985175	144064450	79276	-	intron:509038	ENST00000628630.2	5325	PLAGL1	hg38_genes_introns
chr6	144007878	144007878	1	*	hyper	0.550	0.316	0.234	0.035	1.39E-11	1.27E-08	chr6	143985175	144008734	23560	-	intron:509041	ENST00000629890.2	5325	PLAGL1	hg38_genes_introns
chr6	144007878	144007878	1	*	hyper	0.550	0.316	0.234	0.035	1.39E-11	1.27E-08	chr6	143968979	144008734	39756	-	intron:509043	ENST00000631184.1	5325	PLAGL1	hg38_genes_introns
chr6	144007878	144007878	1	*	hyper	0.550	0.316	0.234	0.035	1.39E-11	1.27E-08	chr6	143985197	144064467	79271	-	intron:509045	ENST00000493898.1	5325	PLAGL1	hg38_genes_introns
chr6	144007878	144007878	1	*	hyper	0.550	0.316	0.234	0.035	1.39E-11	1.27E-08	chr6	144007779	144008710	932	*	island:8625	NA	NA	NA	hg38_cpg_islands
chr6	144007878	144007878	1	*	hyper	0.550	0.316	0.234	0.035	1.39E-11	1.27E-08	chr6	144004916	144008262	3347	-	lncRNA:18114	ENST00000635591.1	57061	HYMAI	hg38_lncrna_gencode
chr16	808029	808029	1	*	hypo	0.099	0.262	-0.163	0.024	1.44E-11	1.31E-08	chr16	805735	812488	6754	*	intergenic:17273	NA	NA	NA	hg38_genes_intergenic
chr16	808029	808029	1	*	hypo	0.099	0.262	-0.163	0.024	1.44E-11	1.31E-08	chr16	808026	810025	2000	*	shore:34410	NA	NA	NA	hg38_cpg_shores
chr16	808031	808031	1	*	hypo	0.099	0.262	-0.163	0.024	1.44E-11	1.31E-08	chr16	805735	812488	6754	*	intergenic:17273	NA	NA	NA	hg38_genes_intergenic
chr16	808031	808031	1	*	hypo	0.099	0.262	-0.163	0.024	1.44E-11	1.31E-08	chr16	808026	810025	2000	*	shore:34410	NA	NA	NA	hg38_cpg_shores
chr16	807857	807857	1	*	hypo	0.092	0.253	-0.161	0.024	1.50E-11	1.36E-08	chr16	805735	812488	6754	*	intergenic:17273	NA	NA	NA	hg38_genes_intergenic
chr16	807857	807857	1	*	hypo	0.092	0.253	-0.161	0.024	1.50E-11	1.36E-08	chr16	807341	808025	685	*	island:18783	NA	NA	NA	hg38_cpg_islands
chr16	807859	807859	1	*	hypo	0.092	0.253	-0.161	0.024	1.58E-11	1.43E-08	chr16	805735	812488	6754	*	intergenic:17273	NA	NA	NA	hg38_genes_intergenic
chr16	807859	807859	1	*	hypo	0.092	0.253	-0.161	0.024	1.58E-11	1.43E-08	chr16	807341	808025	685	*	island:18783	NA	NA	NA	hg38_cpg_islands
chr2	104659312	104659312	1	*	hypo	0.246	0.461	-0.215	0.032	1.60E-11	1.45E-08	chr2	104658337	104659336	1000	+	promoter:26388	ENST00000456999.1	105373526	LOC105373526	hg38_genes_promoters
chr2	104659312	104659312	1	*	hypo	0.246	0.461	-0.215	0.032	1.60E-11	1.45E-08	chr2	104658401	104659400	1000	+	promoter:26389	ENST00000656653.1	105373526	LOC105373526	hg38_genes_promoters
chr2	104659312	104659312	1	*	hypo	0.246	0.461	-0.215	0.032	1.60E-11	1.45E-08	chr2	104658408	104659407	1000	+	promoter:26390	ENST00000654825.1	105373526	LOC105373526	hg38_genes_promoters
chr2	104659312	104659312	1	*	hypo	0.246	0.461	-0.215	0.032	1.60E-11	1.45E-08	chr2	104657004	104718872	61869	-	intron:207361	ENST00000669335.1	NA	NA	hg38_genes_introns
chr2	104659312	104659312	1	*	hypo	0.246	0.461	-0.215	0.032	1.60E-11	1.45E-08	chr2	104659130	104659482	353	*	island:3262	NA	NA	NA	hg38_cpg_islands
chr2	104659312	104659312	1	*	hypo	0.246	0.461	-0.215	0.032	1.60E-11	1.45E-08	chr2	104656135	104722966	66832	-	lncRNA:5676	ENST00000669335.1	100506421	PANTR1	hg38_lncrna_gencode
chr12	42145381	42145381	1	*	hyper	0.452	0.042	0.410	0.061	1.70E-11	1.52E-08	chr12	42144875	42145874	1000	-	promoter:154625	ENST00000398675.8	283464	GXYLT1	hg38_genes_promoters
chr12	42145381	42145381	1	*	hyper	0.452	0.042	0.410	0.061	1.70E-11	1.52E-08	chr12	42144713	42145712	1000	-	promoter:154626	ENST00000280876.6	283464	GXYLT1	hg38_genes_promoters
chr12	42145381	42145381	1	*	hyper	0.452	0.042	0.410	0.061	1.70E-11	1.52E-08	chr12	42145087	42147086	2000	*	shore:28457	NA	NA	NA	hg38_cpg_shores
chr4	190041534	190041534	1	*	hypo	0.348	0.585	-0.237	0.035	1.70E-11	1.52E-08	chr4	190039400	190043399	4000	-	1to5kb:67242	ENST00000514074.1	NA	NA	hg38_genes_1to5kb
chr4	190041534	190041534	1	*	hypo	0.348	0.585	-0.237	0.035	1.70E-11	1.52E-08	chr4	190041342	190043414	2073	+	exon:422048	ENST00000509500.1	NA	NA	hg38_genes_exons
chr4	190041534	190041534	1	*	hypo	0.348	0.585	-0.237	0.035	1.70E-11	1.52E-08	chr4	190040956	190041534	579	*	island:6395	NA	NA	NA	hg38_cpg_islands
chr2	104659355	104659355	1	*	hypo	0.248	0.464	-0.216	0.032	1.72E-11	1.54E-08	chr2	104658401	104659400	1000	+	promoter:26389	ENST00000656653.1	105373526	LOC105373526	hg38_genes_promoters
chr2	104659355	104659355	1	*	hypo	0.248	0.464	-0.216	0.032	1.72E-11	1.54E-08	chr2	104658408	104659407	1000	+	promoter:26390	ENST00000654825.1	105373526	LOC105373526	hg38_genes_promoters
chr2	104659355	104659355	1	*	hypo	0.248	0.464	-0.216	0.032	1.72E-11	1.54E-08	chr2	104659337	104659520	184	+	exon:176764	ENST00000456999.1	105373526	LOC105373526	hg38_genes_exons
chr2	104659355	104659355	1	*	hypo	0.248	0.464	-0.216	0.032	1.72E-11	1.54E-08	chr2	104657004	104718872	61869	-	intron:207361	ENST00000669335.1	NA	NA	hg38_genes_introns
chr2	104659355	104659355	1	*	hypo	0.248	0.464	-0.216	0.032	1.72E-11	1.54E-08	chr2	104659130	104659482	353	*	island:3262	NA	NA	NA	hg38_cpg_islands
chr2	104659355	104659355	1	*	hypo	0.248	0.464	-0.216	0.032	1.72E-11	1.54E-08	chr2	104659337	104664837	5501	+	lncRNA:5687	ENST00000456999.1	NA	AC013402.1	hg38_lncrna_gencode
chr2	104659355	104659355	1	*	hypo	0.248	0.464	-0.216	0.032	1.72E-11	1.54E-08	chr2	104656135	104722966	66832	-	lncRNA:5676	ENST00000669335.1	100506421	PANTR1	hg38_lncrna_gencode
chr2	20671271	20671271	1	*	hyper	0.292	0.130	0.162	0.024	1.77E-11	1.58E-08	chr2	20670464	20679243	8780	+	exon:155145	ENST00000272224.5	151449	GDF7	hg38_genes_exons
chr2	20671271	20671271	1	*	hyper	0.292	0.130	0.162	0.024	1.77E-11	1.58E-08	chr2	20670246	20671520	1275	*	island:2706	NA	NA	NA	hg38_cpg_islands
chr16	808083	808083	1	*	hypo	0.100	0.268	-0.168	0.025	1.80E-11	1.60E-08	chr16	805735	812488	6754	*	intergenic:17273	NA	NA	NA	hg38_genes_intergenic
chr16	808083	808083	1	*	hypo	0.100	0.268	-0.168	0.025	1.80E-11	1.60E-08	chr16	808026	810025	2000	*	shore:34410	NA	NA	NA	hg38_cpg_shores
chr19	17488903	17488903	1	*	hypo	0.072	0.270	-0.198	0.029	1.80E-11	1.60E-08	chr19	17488848	17488939	92	+	exon:1404177	ENST00000598424.5	376497	SLC27A1	hg38_genes_exons
chr19	17488903	17488903	1	*	hypo	0.072	0.270	-0.198	0.029	1.80E-11	1.60E-08	chr19	17488848	17488939	92	+	exon:1404189	ENST00000252595.12	376497	SLC27A1	hg38_genes_exons
chr19	17488903	17488903	1	*	hypo	0.072	0.270	-0.198	0.029	1.80E-11	1.60E-08	chr19	17488848	17488939	92	+	exon:1404199	ENST00000599380.5	376497	SLC27A1	hg38_genes_exons
chr19	17488903	17488903	1	*	hypo	0.072	0.270	-0.198	0.029	1.80E-11	1.60E-08	chr19	17488848	17488939	92	+	exon:1404205	ENST00000600297.1	376497	SLC27A1	hg38_genes_exons
chr19	17488903	17488903	1	*	hypo	0.072	0.270	-0.198	0.029	1.80E-11	1.60E-08	chr19	17488760	17488939	180	+	exon:1404207	ENST00000593701.5	376497	SLC27A1	hg38_genes_exons
chr19	17488903	17488903	1	*	hypo	0.072	0.270	-0.198	0.029	1.80E-11	1.60E-08	chr19	17487530	17489007	1478	+	intron:1188526	ENST00000600277.5	376497	SLC27A1	hg38_genes_introns
chr19	17488903	17488903	1	*	hypo	0.072	0.270	-0.198	0.029	1.80E-11	1.60E-08	chr19	17488648	17489047	400	+	intronexonboundary:1276191	ENST00000598424.5	376497	SLC27A1	hg38_genes_intronexonboundaries
chr19	17488903	17488903	1	*	hypo	0.072	0.270	-0.198	0.029	1.80E-11	1.60E-08	chr19	17488648	17489047	400	+	intronexonboundary:1276192	ENST00000252595.12	376497	SLC27A1	hg38_genes_intronexonboundaries
chr19	17488903	17488903	1	*	hypo	0.072	0.270	-0.198	0.029	1.80E-11	1.60E-08	chr19	17488648	17489047	400	+	intronexonboundary:1276193	ENST00000599380.5	376497	SLC27A1	hg38_genes_intronexonboundaries
chr19	17488903	17488903	1	*	hypo	0.072	0.270	-0.198	0.029	1.80E-11	1.60E-08	chr19	17488648	17489047	400	+	intronexonboundary:1276194	ENST00000600297.1	376497	SLC27A1	hg38_genes_intronexonboundaries
chr19	17488903	17488903	1	*	hypo	0.072	0.270	-0.198	0.029	1.80E-11	1.60E-08	chr19	17488808	17489207	400	+	intronexonboundary:1276195	ENST00000600277.5	376497	SLC27A1	hg38_genes_intronexonboundaries
chr19	17488903	17488903	1	*	hypo	0.072	0.270	-0.198	0.029	1.80E-11	1.60E-08	chr19	17488808	17489207	400	+	intronexonboundary:1276196	ENST00000598424.5	376497	SLC27A1	hg38_genes_intronexonboundaries
chr19	17488903	17488903	1	*	hypo	0.072	0.270	-0.198	0.029	1.80E-11	1.60E-08	chr19	17488808	17489207	400	+	intronexonboundary:1276197	ENST00000252595.12	376497	SLC27A1	hg38_genes_intronexonboundaries
chr19	17488903	17488903	1	*	hypo	0.072	0.270	-0.198	0.029	1.80E-11	1.60E-08	chr19	17488808	17489207	400	+	intronexonboundary:1276198	ENST00000599380.5	376497	SLC27A1	hg38_genes_intronexonboundaries
chr19	17488903	17488903	1	*	hypo	0.072	0.270	-0.198	0.029	1.80E-11	1.60E-08	chr19	17488808	17489207	400	+	intronexonboundary:1276199	ENST00000600297.1	376497	SLC27A1	hg38_genes_intronexonboundaries
chr19	17488903	17488903	1	*	hypo	0.072	0.270	-0.198	0.029	1.80E-11	1.60E-08	chr19	17488808	17489207	400	+	intronexonboundary:1276200	ENST00000593701.5	376497	SLC27A1	hg38_genes_intronexonboundaries
chr19	17488903	17488903	1	*	hypo	0.072	0.270	-0.198	0.029	1.80E-11	1.60E-08	chr19	17488896	17489295	400	-	intronexonboundary:1315119	ENST00000596643.5	100507551	PGLS-DT	hg38_genes_intronexonboundaries
chr19	17488903	17488903	1	*	hypo	0.072	0.270	-0.198	0.029	1.80E-11	1.60E-08	chr19	17488902	17488939	38	+	3UTR:176410	ENST00000599380.5	376497	SLC27A1	hg38_genes_3UTRs
chr19	17488903	17488903	1	*	hypo	0.072	0.270	-0.198	0.029	1.80E-11	1.60E-08	chr19	17488848	17488939	92	+	3UTR:176415	ENST00000600297.1	376497	SLC27A1	hg38_genes_3UTRs
chr19	17488903	17488903	1	*	hypo	0.072	0.270	-0.198	0.029	1.80E-11	1.60E-08	chr19	17487192	17489191	2000	*	shore:42687	NA	NA	NA	hg38_cpg_shores
chr2	104659219	104659219	1	*	hypo	0.234	0.440	-0.207	0.031	1.94E-11	1.71E-08	chr2	104658337	104659336	1000	+	promoter:26388	ENST00000456999.1	105373526	LOC105373526	hg38_genes_promoters
chr2	104659219	104659219	1	*	hypo	0.234	0.440	-0.207	0.031	1.94E-11	1.71E-08	chr2	104658401	104659400	1000	+	promoter:26389	ENST00000656653.1	105373526	LOC105373526	hg38_genes_promoters
chr2	104659219	104659219	1	*	hypo	0.234	0.440	-0.207	0.031	1.94E-11	1.71E-08	chr2	104658408	104659407	1000	+	promoter:26390	ENST00000654825.1	105373526	LOC105373526	hg38_genes_promoters
chr2	104659219	104659219	1	*	hypo	0.234	0.440	-0.207	0.031	1.94E-11	1.71E-08	chr2	104657004	104718872	61869	-	intron:207361	ENST00000669335.1	NA	NA	hg38_genes_introns
chr2	104659219	104659219	1	*	hypo	0.234	0.440	-0.207	0.031	1.94E-11	1.71E-08	chr2	104659130	104659482	353	*	island:3262	NA	NA	NA	hg38_cpg_islands
chr2	104659219	104659219	1	*	hypo	0.234	0.440	-0.207	0.031	1.94E-11	1.71E-08	chr2	104656135	104722966	66832	-	lncRNA:5676	ENST00000669335.1	100506421	PANTR1	hg38_lncrna_gencode
chr2	20671231	20671231	1	*	hyper	0.280	0.127	0.153	0.023	1.95E-11	1.72E-08	chr2	20670464	20679243	8780	+	exon:155145	ENST00000272224.5	151449	GDF7	hg38_genes_exons
chr2	20671231	20671231	1	*	hyper	0.280	0.127	0.153	0.023	1.95E-11	1.72E-08	chr2	20670246	20671520	1275	*	island:2706	NA	NA	NA	hg38_cpg_islands
chr2	20671191	20671191	1	*	hyper	0.275	0.126	0.149	0.022	1.98E-11	1.74E-08	chr2	20670464	20679243	8780	+	exon:155145	ENST00000272224.5	151449	GDF7	hg38_genes_exons
chr2	20671191	20671191	1	*	hyper	0.275	0.126	0.149	0.022	1.98E-11	1.74E-08	chr2	20670246	20671520	1275	*	island:2706	NA	NA	NA	hg38_cpg_islands
chr19	17489082	17489082	1	*	hypo	0.076	0.278	-0.203	0.030	2.02E-11	1.77E-08	chr19	17489008	17489117	110	+	exon:1404170	ENST00000600277.5	376497	SLC27A1	hg38_genes_exons
chr19	17489082	17489082	1	*	hypo	0.076	0.278	-0.203	0.030	2.02E-11	1.77E-08	chr19	17489008	17489117	110	+	exon:1404178	ENST00000598424.5	376497	SLC27A1	hg38_genes_exons
chr19	17489082	17489082	1	*	hypo	0.076	0.278	-0.203	0.030	2.02E-11	1.77E-08	chr19	17489008	17489117	110	+	exon:1404190	ENST00000252595.12	376497	SLC27A1	hg38_genes_exons
chr19	17489082	17489082	1	*	hypo	0.076	0.278	-0.203	0.030	2.02E-11	1.77E-08	chr19	17489008	17489117	110	+	exon:1404200	ENST00000599380.5	376497	SLC27A1	hg38_genes_exons
chr19	17489082	17489082	1	*	hypo	0.076	0.278	-0.203	0.030	2.02E-11	1.77E-08	chr19	17489008	17489117	110	+	exon:1404208	ENST00000593701.5	376497	SLC27A1	hg38_genes_exons
chr19	17489082	17489082	1	*	hypo	0.076	0.278	-0.203	0.030	2.02E-11	1.77E-08	chr19	17488990	17489095	106	-	exon:1448518	ENST00000596643.5	100507551	PGLS-DT	hg38_genes_exons
chr19	17489082	17489082	1	*	hypo	0.076	0.278	-0.203	0.030	2.02E-11	1.77E-08	chr19	17488808	17489207	400	+	intronexonboundary:1276195	ENST00000600277.5	376497	SLC27A1	hg38_genes_intronexonboundaries
chr19	17489082	17489082	1	*	hypo	0.076	0.278	-0.203	0.030	2.02E-11	1.77E-08	chr19	17488808	17489207	400	+	intronexonboundary:1276196	ENST00000598424.5	376497	SLC27A1	hg38_genes_intronexonboundaries
chr19	17489082	17489082	1	*	hypo	0.076	0.278	-0.203	0.030	2.02E-11	1.77E-08	chr19	17488808	17489207	400	+	intronexonboundary:1276197	ENST00000252595.12	376497	SLC27A1	hg38_genes_intronexonboundaries
chr19	17489082	17489082	1	*	hypo	0.076	0.278	-0.203	0.030	2.02E-11	1.77E-08	chr19	17488808	17489207	400	+	intronexonboundary:1276198	ENST00000599380.5	376497	SLC27A1	hg38_genes_intronexonboundaries
chr19	17489082	17489082	1	*	hypo	0.076	0.278	-0.203	0.030	2.02E-11	1.77E-08	chr19	17488808	17489207	400	+	intronexonboundary:1276199	ENST00000600297.1	376497	SLC27A1	hg38_genes_intronexonboundaries
chr19	17489082	17489082	1	*	hypo	0.076	0.278	-0.203	0.030	2.02E-11	1.77E-08	chr19	17488808	17489207	400	+	intronexonboundary:1276200	ENST00000593701.5	376497	SLC27A1	hg38_genes_intronexonboundaries
chr19	17489082	17489082	1	*	hypo	0.076	0.278	-0.203	0.030	2.02E-11	1.77E-08	chr19	17488896	17489295	400	-	intronexonboundary:1315119	ENST00000596643.5	100507551	PGLS-DT	hg38_genes_intronexonboundaries
chr19	17489082	17489082	1	*	hypo	0.076	0.278	-0.203	0.030	2.02E-11	1.77E-08	chr19	17489008	17489117	110	+	3UTR:176406	ENST00000600277.5	376497	SLC27A1	hg38_genes_3UTRs
chr19	17489082	17489082	1	*	hypo	0.076	0.278	-0.203	0.030	2.02E-11	1.77E-08	chr19	17489008	17489117	110	+	3UTR:176411	ENST00000599380.5	376497	SLC27A1	hg38_genes_3UTRs
chr19	17489082	17489082	1	*	hypo	0.076	0.278	-0.203	0.030	2.02E-11	1.77E-08	chr19	17487192	17489191	2000	*	shore:42687	NA	NA	NA	hg38_cpg_shores
chr19	17489082	17489082	1	*	hypo	0.076	0.278	-0.203	0.030	2.02E-11	1.77E-08	chr19	17488990	17511889	22900	-	lncRNA:40855	ENST00000596643.5	NA	AC010618.4	hg38_lncrna_gencode
chr2	104659325	104659325	1	*	hypo	0.248	0.464	-0.216	0.032	2.22E-11	1.94E-08	chr2	104658337	104659336	1000	+	promoter:26388	ENST00000456999.1	105373526	LOC105373526	hg38_genes_promoters
chr2	104659325	104659325	1	*	hypo	0.248	0.464	-0.216	0.032	2.22E-11	1.94E-08	chr2	104658401	104659400	1000	+	promoter:26389	ENST00000656653.1	105373526	LOC105373526	hg38_genes_promoters
chr2	104659325	104659325	1	*	hypo	0.248	0.464	-0.216	0.032	2.22E-11	1.94E-08	chr2	104658408	104659407	1000	+	promoter:26390	ENST00000654825.1	105373526	LOC105373526	hg38_genes_promoters
chr2	104659325	104659325	1	*	hypo	0.248	0.464	-0.216	0.032	2.22E-11	1.94E-08	chr2	104657004	104718872	61869	-	intron:207361	ENST00000669335.1	NA	NA	hg38_genes_introns
chr2	104659325	104659325	1	*	hypo	0.248	0.464	-0.216	0.032	2.22E-11	1.94E-08	chr2	104659130	104659482	353	*	island:3262	NA	NA	NA	hg38_cpg_islands
chr2	104659325	104659325	1	*	hypo	0.248	0.464	-0.216	0.032	2.22E-11	1.94E-08	chr2	104656135	104722966	66832	-	lncRNA:5676	ENST00000669335.1	100506421	PANTR1	hg38_lncrna_gencode
chr2	207767245	207767245	1	*	hypo	0.160	0.326	-0.166	0.025	2.37E-11	2.06E-08	chr2	207762598	207768994	6397	-	exon:269526	ENST00000295417.4	7855	FZD5	hg38_genes_exons
chr2	207767245	207767245	1	*	hypo	0.160	0.326	-0.166	0.025	2.37E-11	2.06E-08	chr2	207766834	207770210	3377	*	island:3835	NA	NA	NA	hg38_cpg_islands
chr17	64778757	64778757	1	*	hyper	0.187	0.060	0.127	0.019	2.41E-11	2.10E-08	chr17	64775759	64779758	4000	+	1to5kb:199173	ENST00000617359.1	102464831	MIR6080	hg38_genes_1to5kb
chr17	64778757	64778757	1	*	hyper	0.187	0.060	0.127	0.019	2.41E-11	2.10E-08	chr17	64764549	64780342	15794	-	intron:1142761	ENST00000578492.5	109286553	ARHGAP27P1-BPTFP1-KPNA2P3	hg38_genes_introns
chr17	64778757	64778757	1	*	hyper	0.187	0.060	0.127	0.019	2.41E-11	2.10E-08	chr17	64764549	64779980	15432	-	intron:1142770	ENST00000579125.1	109286553	ARHGAP27P1-BPTFP1-KPNA2P3	hg38_genes_introns
chr17	64778757	64778757	1	*	hyper	0.187	0.060	0.127	0.019	2.41E-11	2.10E-08	chr17	64778738	64779137	400	-	intronexonboundary:1226670	ENST00000583567.1	NA	NA	hg38_genes_intronexonboundaries
chr17	64778757	64778757	1	*	hyper	0.187	0.060	0.127	0.019	2.41E-11	2.10E-08	chr17	64778248	64781679	3432	*	island:21343	NA	NA	NA	hg38_cpg_islands
chr17	64778757	64778757	1	*	hyper	0.187	0.060	0.127	0.019	2.41E-11	2.10E-08	chr17	64749663	64781626	31964	-	lncRNA:38425	ENST00000578492.5	109286553	ARHGAP27P1-BPTFP1-KPNA2P3	hg38_lncrna_gencode
chr17	64778757	64778757	1	*	hyper	0.187	0.060	0.127	0.019	2.41E-11	2.10E-08	chr17	64762687	64781707	19021	-	lncRNA:38426	ENST00000579125.1	109286553	ARHGAP27P1-BPTFP1-KPNA2P3	hg38_lncrna_gencode
chr9	117643043	117643043	1	*	hyper	0.392	0.217	0.175	0.026	2.43E-11	2.11E-08	chr9	117642151	117643150	1000	+	promoter:116091	ENST00000657171.1	101928797	LOC101928797	hg38_genes_promoters
chr9	117643043	117643043	1	*	hyper	0.392	0.217	0.175	0.026	2.43E-11	2.11E-08	chr9	117419219	117740948	321730	*	inter:9212	NA	NA	NA	hg38_cpg_inter
chr1	152188962	152188962	1	*	hyper	0.274	0.109	0.165	0.025	2.46E-11	2.13E-08	chr1	152188303	152189302	1000	+	promoter:7102	ENST00000655109.1	339400	FLG-AS1	hg38_genes_promoters
chr1	152188962	152188962	1	*	hyper	0.274	0.109	0.165	0.025	2.46E-11	2.13E-08	chr1	152188303	152189302	1000	+	promoter:7103	ENST00000630125.3	339400	FLG-AS1	hg38_genes_promoters
chr1	152188962	152188962	1	*	hyper	0.274	0.109	0.165	0.025	2.46E-11	2.13E-08	chr1	152188305	152189304	1000	+	promoter:7104	ENST00000669062.1	339400	FLG-AS1	hg38_genes_promoters
chr1	152188962	152188962	1	*	hyper	0.274	0.109	0.165	0.025	2.46E-11	2.13E-08	chr1	152188311	152189310	1000	+	promoter:7105	ENST00000664213.1	339400	FLG-AS1	hg38_genes_promoters
chr1	152188962	152188962	1	*	hyper	0.274	0.109	0.165	0.025	2.46E-11	2.13E-08	chr1	152188333	152189332	1000	+	promoter:7106	ENST00000669830.1	339400	FLG-AS1	hg38_genes_promoters
chr1	152188962	152188962	1	*	hyper	0.274	0.109	0.165	0.025	2.46E-11	2.13E-08	chr1	152188344	152189343	1000	+	promoter:7107	ENST00000653548.1	339400	FLG-AS1	hg38_genes_promoters
chr1	152188962	152188962	1	*	hyper	0.274	0.109	0.165	0.025	2.46E-11	2.13E-08	chr1	152188351	152189350	1000	+	promoter:7108	ENST00000420707.5	339400	FLG-AS1	hg38_genes_promoters
chr1	152188962	152188962	1	*	hyper	0.274	0.109	0.165	0.025	2.46E-11	2.13E-08	chr1	152188352	152189351	1000	+	promoter:7109	ENST00000659844.1	339400	FLG-AS1	hg38_genes_promoters
chr1	152188962	152188962	1	*	hyper	0.274	0.109	0.165	0.025	2.46E-11	2.13E-08	chr1	152188352	152189351	1000	+	promoter:7110	ENST00000666686.1	339400	FLG-AS1	hg38_genes_promoters
chr1	152188962	152188962	1	*	hyper	0.274	0.109	0.165	0.025	2.46E-11	2.13E-08	chr1	152168421	152301753	133333	+	intron:42102	ENST00000593011.5	339400	FLG-AS1	hg38_genes_introns
chr1	152188962	152188962	1	*	hyper	0.274	0.109	0.165	0.025	2.46E-11	2.13E-08	chr1	152124706	152196652	71947	-	intron:106027	ENST00000628080.1	NA	NA	hg38_genes_introns
chr1	152188962	152188962	1	*	hyper	0.274	0.109	0.165	0.025	2.46E-11	2.13E-08	chr1	152188845	152189452	608	*	island:1740	NA	NA	NA	hg38_cpg_islands
chr1	152188962	152188962	1	*	hyper	0.274	0.109	0.165	0.025	2.46E-11	2.13E-08	chr1	152168125	152332686	164562	+	lncRNA:2221	ENST00000593011.5	339400	FLG-AS1	hg38_lncrna_gencode
chr9	117643035	117643035	1	*	hyper	0.392	0.217	0.175	0.026	2.58E-11	2.23E-08	chr9	117642151	117643150	1000	+	promoter:116091	ENST00000657171.1	101928797	LOC101928797	hg38_genes_promoters
chr9	117643035	117643035	1	*	hyper	0.392	0.217	0.175	0.026	2.58E-11	2.23E-08	chr9	117419219	117740948	321730	*	inter:9212	NA	NA	NA	hg38_cpg_inter
chr20	5504475	5504475	1	*	hyper	0.254	0.055	0.199	0.030	2.71E-11	2.33E-08	chr20	5504298	5504613	316	-	exon:1497095	ENST00000379053.4	149837	LINC00654	hg38_genes_exons
chr20	5504475	5504475	1	*	hyper	0.254	0.055	0.199	0.030	2.71E-11	2.33E-08	chr20	5504298	5504665	368	-	exon:1497097	ENST00000664106.1	149837	LINC00654	hg38_genes_exons
chr20	5504475	5504475	1	*	hyper	0.254	0.055	0.199	0.030	2.71E-11	2.33E-08	chr20	5504298	5504582	285	-	exon:1497099	ENST00000589201.2	149837	LINC00654	hg38_genes_exons
chr20	5504475	5504475	1	*	hyper	0.254	0.055	0.199	0.030	2.71E-11	2.33E-08	chr20	5504023	5504609	587	-	exon:1497104	ENST00000654011.2	149837	LINC00654	hg38_genes_exons
chr20	5504475	5504475	1	*	hyper	0.254	0.055	0.199	0.030	2.71E-11	2.33E-08	chr20	5501864	5508260	6397	-	intron:1265995	ENST00000650928.1	149837	LINC00654	hg38_genes_introns
chr20	5504475	5504475	1	*	hyper	0.254	0.055	0.199	0.030	2.71E-11	2.33E-08	chr20	5501864	5526637	24774	-	intron:1266001	ENST00000665765.1	149837	LINC00654	hg38_genes_introns
chr20	5504475	5504475	1	*	hyper	0.254	0.055	0.199	0.030	2.71E-11	2.33E-08	chr20	5501864	5510630	8767	-	intron:1266003	ENST00000660858.1	149837	LINC00654	hg38_genes_introns
chr20	5504475	5504475	1	*	hyper	0.254	0.055	0.199	0.030	2.71E-11	2.33E-08	chr20	5501864	5526339	24476	-	intron:1266004	ENST00000663299.1	149837	LINC00654	hg38_genes_introns
chr20	5504475	5504475	1	*	hyper	0.254	0.055	0.199	0.030	2.71E-11	2.33E-08	chr20	5504383	5504782	400	-	intronexonboundary:1360133	ENST00000589201.2	149837	LINC00654	hg38_genes_intronexonboundaries
chr20	5504475	5504475	1	*	hyper	0.254	0.055	0.199	0.030	2.71E-11	2.33E-08	chr20	5504410	5504809	400	-	intronexonboundary:1360134	ENST00000654011.2	149837	LINC00654	hg38_genes_intronexonboundaries
chr20	5504475	5504475	1	*	hyper	0.254	0.055	0.199	0.030	2.71E-11	2.33E-08	chr20	5504414	5504813	400	-	intronexonboundary:1360135	ENST00000379053.4	149837	LINC00654	hg38_genes_intronexonboundaries
chr20	5504475	5504475	1	*	hyper	0.254	0.055	0.199	0.030	2.71E-11	2.33E-08	chr20	5504466	5504865	400	-	intronexonboundary:1360136	ENST00000664106.1	149837	LINC00654	hg38_genes_intronexonboundaries
chr20	5504475	5504475	1	*	hyper	0.254	0.055	0.199	0.030	2.71E-11	2.33E-08	chr20	5321153	5606612	285460	*	inter:17920	NA	NA	NA	hg38_cpg_inter
chr20	5504475	5504475	1	*	hyper	0.254	0.055	0.199	0.030	2.71E-11	2.33E-08	chr20	5482736	5526606	43871	-	lncRNA:42204	ENST00000650928.1	149837	LINC00654	hg38_lncrna_gencode
chr20	5504475	5504475	1	*	hyper	0.254	0.055	0.199	0.030	2.71E-11	2.33E-08	chr20	5496067	5504613	8547	-	lncRNA:42205	ENST00000379053.4	149837	LINC00654	hg38_lncrna_gencode
chr20	5504475	5504475	1	*	hyper	0.254	0.055	0.199	0.030	2.71E-11	2.33E-08	chr20	5499436	5504665	5230	-	lncRNA:42206	ENST00000664106.1	149837	LINC00654	hg38_lncrna_gencode
chr20	5504475	5504475	1	*	hyper	0.254	0.055	0.199	0.030	2.71E-11	2.33E-08	chr20	5500329	5504582	4254	-	lncRNA:42207	ENST00000589201.2	149837	LINC00654	hg38_lncrna_gencode
chr20	5504475	5504475	1	*	hyper	0.254	0.055	0.199	0.030	2.71E-11	2.33E-08	chr20	5500329	5526709	26381	-	lncRNA:42208	ENST00000665765.1	149837	LINC00654	hg38_lncrna_gencode
chr20	5504475	5504475	1	*	hyper	0.254	0.055	0.199	0.030	2.71E-11	2.33E-08	chr20	5501073	5504546	3474	-	lncRNA:42209	ENST00000654011.1	149837	LINC00654	hg38_lncrna_gencode
chr20	5504475	5504475	1	*	hyper	0.254	0.055	0.199	0.030	2.71E-11	2.33E-08	chr20	5501074	5510842	9769	-	lncRNA:42210	ENST00000660858.1	149837	LINC00654	hg38_lncrna_gencode
chr20	5504475	5504475	1	*	hyper	0.254	0.055	0.199	0.030	2.71E-11	2.33E-08	chr20	5501290	5526696	25407	-	lncRNA:42211	ENST00000663299.1	149837	LINC00654	hg38_lncrna_gencode
chr17	64778763	64778763	1	*	hyper	0.186	0.060	0.126	0.019	2.72E-11	2.33E-08	chr17	64775759	64779758	4000	+	1to5kb:199173	ENST00000617359.1	102464831	MIR6080	hg38_genes_1to5kb
chr17	64778763	64778763	1	*	hyper	0.186	0.060	0.126	0.019	2.72E-11	2.33E-08	chr17	64764549	64780342	15794	-	intron:1142761	ENST00000578492.5	109286553	ARHGAP27P1-BPTFP1-KPNA2P3	hg38_genes_introns
chr17	64778763	64778763	1	*	hyper	0.186	0.060	0.126	0.019	2.72E-11	2.33E-08	chr17	64764549	64779980	15432	-	intron:1142770	ENST00000579125.1	109286553	ARHGAP27P1-BPTFP1-KPNA2P3	hg38_genes_introns
chr17	64778763	64778763	1	*	hyper	0.186	0.060	0.126	0.019	2.72E-11	2.33E-08	chr17	64778738	64779137	400	-	intronexonboundary:1226670	ENST00000583567.1	NA	NA	hg38_genes_intronexonboundaries
chr17	64778763	64778763	1	*	hyper	0.186	0.060	0.126	0.019	2.72E-11	2.33E-08	chr17	64778248	64781679	3432	*	island:21343	NA	NA	NA	hg38_cpg_islands
chr17	64778763	64778763	1	*	hyper	0.186	0.060	0.126	0.019	2.72E-11	2.33E-08	chr17	64749663	64781626	31964	-	lncRNA:38425	ENST00000578492.5	109286553	ARHGAP27P1-BPTFP1-KPNA2P3	hg38_lncrna_gencode
chr17	64778763	64778763	1	*	hyper	0.186	0.060	0.126	0.019	2.72E-11	2.33E-08	chr17	64762687	64781707	19021	-	lncRNA:38426	ENST00000579125.1	109286553	ARHGAP27P1-BPTFP1-KPNA2P3	hg38_lncrna_gencode
chr19	17488827	17488827	1	*	hypo	0.073	0.272	-0.199	0.030	2.86E-11	2.45E-08	chr19	17488760	17488939	180	+	exon:1404207	ENST00000593701.5	376497	SLC27A1	hg38_genes_exons
chr19	17488827	17488827	1	*	hypo	0.073	0.272	-0.199	0.030	2.86E-11	2.45E-08	chr19	17487530	17489007	1478	+	intron:1188526	ENST00000600277.5	376497	SLC27A1	hg38_genes_introns
chr19	17488827	17488827	1	*	hypo	0.073	0.272	-0.199	0.030	2.86E-11	2.45E-08	chr19	17487530	17488847	1318	+	intron:1188532	ENST00000598424.5	376497	SLC27A1	hg38_genes_introns
chr19	17488827	17488827	1	*	hypo	0.073	0.272	-0.199	0.030	2.86E-11	2.45E-08	chr19	17487530	17488847	1318	+	intron:1188543	ENST00000252595.12	376497	SLC27A1	hg38_genes_introns
chr19	17488827	17488827	1	*	hypo	0.073	0.272	-0.199	0.030	2.86E-11	2.45E-08	chr19	17487530	17488847	1318	+	intron:1188552	ENST00000599380.5	376497	SLC27A1	hg38_genes_introns
chr19	17488827	17488827	1	*	hypo	0.073	0.272	-0.199	0.030	2.86E-11	2.45E-08	chr19	17487530	17488847	1318	+	intron:1188557	ENST00000600297.1	376497	SLC27A1	hg38_genes_introns
chr19	17488827	17488827	1	*	hypo	0.073	0.272	-0.199	0.030	2.86E-11	2.45E-08	chr19	17488648	17489047	400	+	intronexonboundary:1276191	ENST00000598424.5	376497	SLC27A1	hg38_genes_intronexonboundaries
chr19	17488827	17488827	1	*	hypo	0.073	0.272	-0.199	0.030	2.86E-11	2.45E-08	chr19	17488648	17489047	400	+	intronexonboundary:1276192	ENST00000252595.12	376497	SLC27A1	hg38_genes_intronexonboundaries
chr19	17488827	17488827	1	*	hypo	0.073	0.272	-0.199	0.030	2.86E-11	2.45E-08	chr19	17488648	17489047	400	+	intronexonboundary:1276193	ENST00000599380.5	376497	SLC27A1	hg38_genes_intronexonboundaries
chr19	17488827	17488827	1	*	hypo	0.073	0.272	-0.199	0.030	2.86E-11	2.45E-08	chr19	17488648	17489047	400	+	intronexonboundary:1276194	ENST00000600297.1	376497	SLC27A1	hg38_genes_intronexonboundaries
chr19	17488827	17488827	1	*	hypo	0.073	0.272	-0.199	0.030	2.86E-11	2.45E-08	chr19	17488808	17489207	400	+	intronexonboundary:1276195	ENST00000600277.5	376497	SLC27A1	hg38_genes_intronexonboundaries
chr19	17488827	17488827	1	*	hypo	0.073	0.272	-0.199	0.030	2.86E-11	2.45E-08	chr19	17488808	17489207	400	+	intronexonboundary:1276196	ENST00000598424.5	376497	SLC27A1	hg38_genes_intronexonboundaries
chr19	17488827	17488827	1	*	hypo	0.073	0.272	-0.199	0.030	2.86E-11	2.45E-08	chr19	17488808	17489207	400	+	intronexonboundary:1276197	ENST00000252595.12	376497	SLC27A1	hg38_genes_intronexonboundaries
chr19	17488827	17488827	1	*	hypo	0.073	0.272	-0.199	0.030	2.86E-11	2.45E-08	chr19	17488808	17489207	400	+	intronexonboundary:1276198	ENST00000599380.5	376497	SLC27A1	hg38_genes_intronexonboundaries
chr19	17488827	17488827	1	*	hypo	0.073	0.272	-0.199	0.030	2.86E-11	2.45E-08	chr19	17488808	17489207	400	+	intronexonboundary:1276199	ENST00000600297.1	376497	SLC27A1	hg38_genes_intronexonboundaries
chr19	17488827	17488827	1	*	hypo	0.073	0.272	-0.199	0.030	2.86E-11	2.45E-08	chr19	17488808	17489207	400	+	intronexonboundary:1276200	ENST00000593701.5	376497	SLC27A1	hg38_genes_intronexonboundaries
chr19	17488827	17488827	1	*	hypo	0.073	0.272	-0.199	0.030	2.86E-11	2.45E-08	chr19	17487192	17489191	2000	*	shore:42687	NA	NA	NA	hg38_cpg_shores
chr17	20896161	20896161	1	*	hyper	0.623	0.430	0.193	0.029	2.88E-11	2.45E-08	chr17	20896158	20897157	1000	-	promoter:203025	ENST00000327925.6	339184	CCDC144NL	hg38_genes_promoters
chr17	20896161	20896161	1	*	hyper	0.623	0.430	0.193	0.029	2.88E-11	2.45E-08	chr17	20895954	20896953	1000	-	promoter:203026	ENST00000648089.1	339184	CCDC144NL	hg38_genes_promoters
chr17	20896161	20896161	1	*	hyper	0.623	0.430	0.193	0.029	2.88E-11	2.45E-08	chr17	20896159	20897158	1000	-	promoter:203027	ENST00000700884.1	339184	CCDC144NL	hg38_genes_promoters
chr17	20896161	20896161	1	*	hyper	0.623	0.430	0.193	0.029	2.88E-11	2.45E-08	chr17	20896021	20897020	1000	-	promoter:203030	ENST00000647562.3	339184	CCDC144NL	hg38_genes_promoters
chr17	20896161	20896161	1	*	hyper	0.623	0.430	0.193	0.029	2.88E-11	2.45E-08	chr17	20895639	20899638	4000	-	1to5kb:203031	ENST00000516674.1	NA	NA	hg38_genes_1to5kb
chr17	20896161	20896161	1	*	hyper	0.623	0.430	0.193	0.029	2.88E-11	2.45E-08	chr17	20895677	20896162	486	-	exon:1326930	ENST00000700843.1	339184	CCDC144NL	hg38_genes_exons
chr17	20896161	20896161	1	*	hyper	0.623	0.430	0.193	0.029	2.88E-11	2.45E-08	chr17	20892433	20902217	9785	+	intron:1083647	ENST00000577537.5	440416	CCDC144NL-AS1	hg38_genes_introns
chr17	20896161	20896161	1	*	hyper	0.623	0.430	0.193	0.029	2.88E-11	2.45E-08	chr17	20868686	20924362	55677	+	intron:1083648	ENST00000692759.1	440416	CCDC144NL-AS1	hg38_genes_introns
chr17	20896161	20896161	1	*	hyper	0.623	0.430	0.193	0.029	2.88E-11	2.45E-08	chr17	20868686	20924358	55673	+	intron:1083650	ENST00000443508.8	440416	CCDC144NL-AS1	hg38_genes_introns
chr17	20896161	20896161	1	*	hyper	0.623	0.430	0.193	0.029	2.88E-11	2.45E-08	chr17	20892433	20924358	31926	+	intron:1083653	ENST00000692309.1	440416	CCDC144NL-AS1	hg38_genes_introns
chr17	20896161	20896161	1	*	hyper	0.623	0.430	0.193	0.029	2.88E-11	2.45E-08	chr17	20868686	20958301	89616	+	intron:1083655	ENST00000439794.6	339260	LOC339260	hg38_genes_introns
chr17	20896161	20896161	1	*	hyper	0.623	0.430	0.193	0.029	2.88E-11	2.45E-08	chr17	20892433	20924358	31926	+	intron:1083660	ENST00000417232.6	440416	CCDC144NL-AS1	hg38_genes_introns
chr17	20896161	20896161	1	*	hyper	0.623	0.430	0.193	0.029	2.88E-11	2.45E-08	chr17	20892433	20902217	9785	+	intron:1083662	ENST00000583962.2	440416	CCDC144NL-AS1	hg38_genes_introns
chr17	20896161	20896161	1	*	hyper	0.623	0.430	0.193	0.029	2.88E-11	2.45E-08	chr17	20892433	20898979	6547	+	intron:1083665	ENST00000582324.5	440416	CCDC144NL-AS1	hg38_genes_introns
chr17	20896161	20896161	1	*	hyper	0.623	0.430	0.193	0.029	2.88E-11	2.45E-08	chr17	20892433	20931592	39160	+	intron:1083668	ENST00000577860.5	440416	CCDC144NL-AS1	hg38_genes_introns
chr17	20896161	20896161	1	*	hyper	0.623	0.430	0.193	0.029	2.88E-11	2.45E-08	chr17	20895821	20896220	400	-	intronexonboundary:1204212	ENST00000647562.3	339184	CCDC144NL	hg38_genes_intronexonboundaries
chr17	20896161	20896161	1	*	hyper	0.623	0.430	0.193	0.029	2.88E-11	2.45E-08	chr17	20895958	20896357	400	-	intronexonboundary:1204213	ENST00000327925.6	339184	CCDC144NL	hg38_genes_intronexonboundaries
chr17	20896161	20896161	1	*	hyper	0.623	0.430	0.193	0.029	2.88E-11	2.45E-08	chr17	20895959	20896358	400	-	intronexonboundary:1204214	ENST00000700884.1	339184	CCDC144NL	hg38_genes_intronexonboundaries
chr17	20896161	20896161	1	*	hyper	0.623	0.430	0.193	0.029	2.88E-11	2.45E-08	chr17	20895963	20896362	400	-	intronexonboundary:1204215	ENST00000700843.1	339184	CCDC144NL	hg38_genes_intronexonboundaries
chr17	20896161	20896161	1	*	hyper	0.623	0.430	0.193	0.029	2.88E-11	2.45E-08	chr17	20895644	20896799	1156	*	island:20626	NA	NA	NA	hg38_cpg_islands
chr17	20896161	20896161	1	*	hyper	0.623	0.430	0.193	0.029	2.88E-11	2.45E-08	chr17	20868433	20905230	36798	+	lncRNA:37588	ENST00000577537.5	440416	CCDC144NL-AS1	hg38_lncrna_gencode
chr17	20896161	20896161	1	*	hyper	0.623	0.430	0.193	0.029	2.88E-11	2.45E-08	chr17	20868497	20994142	125646	+	lncRNA:37589	ENST00000439794.6	440416	CCDC144NL-AS1	hg38_lncrna_gencode
chr17	20896161	20896161	1	*	hyper	0.623	0.430	0.193	0.029	2.88E-11	2.45E-08	chr17	20868505	20924425	55921	+	lncRNA:37590	ENST00000417232.6	440416	CCDC144NL-AS1	hg38_lncrna_gencode
chr17	20896161	20896161	1	*	hyper	0.623	0.430	0.193	0.029	2.88E-11	2.45E-08	chr17	20868520	20905230	36711	+	lncRNA:37591	ENST00000583962.2	440416	CCDC144NL-AS1	hg38_lncrna_gencode
chr17	20896161	20896161	1	*	hyper	0.623	0.430	0.193	0.029	2.88E-11	2.45E-08	chr17	20868520	20930046	61527	+	lncRNA:37592	ENST00000443508.7	440416	CCDC144NL-AS1	hg38_lncrna_gencode
chr17	20896161	20896161	1	*	hyper	0.623	0.430	0.193	0.029	2.88E-11	2.45E-08	chr17	20868543	20899131	30589	+	lncRNA:37593	ENST00000582324.5	440416	CCDC144NL-AS1	hg38_lncrna_gencode
chr17	20896161	20896161	1	*	hyper	0.623	0.430	0.193	0.029	2.88E-11	2.45E-08	chr17	20868547	20932818	64272	+	lncRNA:37594	ENST00000577860.5	440416	CCDC144NL-AS1	hg38_lncrna_gencode
chr2	104659348	104659348	1	*	hypo	0.248	0.464	-0.216	0.033	2.95E-11	2.51E-08	chr2	104658401	104659400	1000	+	promoter:26389	ENST00000656653.1	105373526	LOC105373526	hg38_genes_promoters
chr2	104659348	104659348	1	*	hypo	0.248	0.464	-0.216	0.033	2.95E-11	2.51E-08	chr2	104658408	104659407	1000	+	promoter:26390	ENST00000654825.1	105373526	LOC105373526	hg38_genes_promoters
chr2	104659348	104659348	1	*	hypo	0.248	0.464	-0.216	0.033	2.95E-11	2.51E-08	chr2	104659337	104659520	184	+	exon:176764	ENST00000456999.1	105373526	LOC105373526	hg38_genes_exons
chr2	104659348	104659348	1	*	hypo	0.248	0.464	-0.216	0.033	2.95E-11	2.51E-08	chr2	104657004	104718872	61869	-	intron:207361	ENST00000669335.1	NA	NA	hg38_genes_introns
chr2	104659348	104659348	1	*	hypo	0.248	0.464	-0.216	0.033	2.95E-11	2.51E-08	chr2	104659130	104659482	353	*	island:3262	NA	NA	NA	hg38_cpg_islands
chr2	104659348	104659348	1	*	hypo	0.248	0.464	-0.216	0.033	2.95E-11	2.51E-08	chr2	104659337	104664837	5501	+	lncRNA:5687	ENST00000456999.1	NA	AC013402.1	hg38_lncrna_gencode
chr2	104659348	104659348	1	*	hypo	0.248	0.464	-0.216	0.033	2.95E-11	2.51E-08	chr2	104656135	104722966	66832	-	lncRNA:5676	ENST00000669335.1	100506421	PANTR1	hg38_lncrna_gencode
chr17	64778755	64778755	1	*	hyper	0.187	0.060	0.127	0.019	3.07E-11	2.61E-08	chr17	64775759	64779758	4000	+	1to5kb:199173	ENST00000617359.1	102464831	MIR6080	hg38_genes_1to5kb
chr17	64778755	64778755	1	*	hyper	0.187	0.060	0.127	0.019	3.07E-11	2.61E-08	chr17	64764549	64780342	15794	-	intron:1142761	ENST00000578492.5	109286553	ARHGAP27P1-BPTFP1-KPNA2P3	hg38_genes_introns
chr17	64778755	64778755	1	*	hyper	0.187	0.060	0.127	0.019	3.07E-11	2.61E-08	chr17	64764549	64779980	15432	-	intron:1142770	ENST00000579125.1	109286553	ARHGAP27P1-BPTFP1-KPNA2P3	hg38_genes_introns
chr17	64778755	64778755	1	*	hyper	0.187	0.060	0.127	0.019	3.07E-11	2.61E-08	chr17	64778738	64779137	400	-	intronexonboundary:1226670	ENST00000583567.1	NA	NA	hg38_genes_intronexonboundaries
chr17	64778755	64778755	1	*	hyper	0.187	0.060	0.127	0.019	3.07E-11	2.61E-08	chr17	64778248	64781679	3432	*	island:21343	NA	NA	NA	hg38_cpg_islands
chr17	64778755	64778755	1	*	hyper	0.187	0.060	0.127	0.019	3.07E-11	2.61E-08	chr17	64749663	64781626	31964	-	lncRNA:38425	ENST00000578492.5	109286553	ARHGAP27P1-BPTFP1-KPNA2P3	hg38_lncrna_gencode
chr17	64778755	64778755	1	*	hyper	0.187	0.060	0.127	0.019	3.07E-11	2.61E-08	chr17	64762687	64781707	19021	-	lncRNA:38426	ENST00000579125.1	109286553	ARHGAP27P1-BPTFP1-KPNA2P3	hg38_lncrna_gencode
chr2	104659346	104659346	1	*	hypo	0.248	0.464	-0.216	0.033	3.10E-11	2.62E-08	chr2	104658401	104659400	1000	+	promoter:26389	ENST00000656653.1	105373526	LOC105373526	hg38_genes_promoters
chr2	104659346	104659346	1	*	hypo	0.248	0.464	-0.216	0.033	3.10E-11	2.62E-08	chr2	104658408	104659407	1000	+	promoter:26390	ENST00000654825.1	105373526	LOC105373526	hg38_genes_promoters
chr2	104659346	104659346	1	*	hypo	0.248	0.464	-0.216	0.033	3.10E-11	2.62E-08	chr2	104659337	104659520	184	+	exon:176764	ENST00000456999.1	105373526	LOC105373526	hg38_genes_exons
chr2	104659346	104659346	1	*	hypo	0.248	0.464	-0.216	0.033	3.10E-11	2.62E-08	chr2	104657004	104718872	61869	-	intron:207361	ENST00000669335.1	NA	NA	hg38_genes_introns
chr2	104659346	104659346	1	*	hypo	0.248	0.464	-0.216	0.033	3.10E-11	2.62E-08	chr2	104659130	104659482	353	*	island:3262	NA	NA	NA	hg38_cpg_islands
chr2	104659346	104659346	1	*	hypo	0.248	0.464	-0.216	0.033	3.10E-11	2.62E-08	chr2	104659337	104664837	5501	+	lncRNA:5687	ENST00000456999.1	NA	AC013402.1	hg38_lncrna_gencode
chr2	104659346	104659346	1	*	hypo	0.248	0.464	-0.216	0.033	3.10E-11	2.62E-08	chr2	104656135	104722966	66832	-	lncRNA:5676	ENST00000669335.1	100506421	PANTR1	hg38_lncrna_gencode
chr2	104659274	104659274	1	*	hypo	0.246	0.457	-0.211	0.032	3.42E-11	2.88E-08	chr2	104658337	104659336	1000	+	promoter:26388	ENST00000456999.1	105373526	LOC105373526	hg38_genes_promoters
chr2	104659274	104659274	1	*	hypo	0.246	0.457	-0.211	0.032	3.42E-11	2.88E-08	chr2	104658401	104659400	1000	+	promoter:26389	ENST00000656653.1	105373526	LOC105373526	hg38_genes_promoters
chr2	104659274	104659274	1	*	hypo	0.246	0.457	-0.211	0.032	3.42E-11	2.88E-08	chr2	104658408	104659407	1000	+	promoter:26390	ENST00000654825.1	105373526	LOC105373526	hg38_genes_promoters
chr2	104659274	104659274	1	*	hypo	0.246	0.457	-0.211	0.032	3.42E-11	2.88E-08	chr2	104657004	104718872	61869	-	intron:207361	ENST00000669335.1	NA	NA	hg38_genes_introns
chr2	104659274	104659274	1	*	hypo	0.246	0.457	-0.211	0.032	3.42E-11	2.88E-08	chr2	104659130	104659482	353	*	island:3262	NA	NA	NA	hg38_cpg_islands
chr2	104659274	104659274	1	*	hypo	0.246	0.457	-0.211	0.032	3.42E-11	2.88E-08	chr2	104656135	104722966	66832	-	lncRNA:5676	ENST00000669335.1	100506421	PANTR1	hg38_lncrna_gencode
chr9	117643024	117643024	1	*	hyper	0.392	0.217	0.175	0.026	3.43E-11	2.88E-08	chr9	117642151	117643150	1000	+	promoter:116091	ENST00000657171.1	101928797	LOC101928797	hg38_genes_promoters
chr9	117643024	117643024	1	*	hyper	0.392	0.217	0.175	0.026	3.43E-11	2.88E-08	chr9	117419219	117740948	321730	*	inter:9212	NA	NA	NA	hg38_cpg_inter
chr2	104659351	104659351	1	*	hypo	0.248	0.464	-0.216	0.033	3.44E-11	2.89E-08	chr2	104658401	104659400	1000	+	promoter:26389	ENST00000656653.1	105373526	LOC105373526	hg38_genes_promoters
chr2	104659351	104659351	1	*	hypo	0.248	0.464	-0.216	0.033	3.44E-11	2.89E-08	chr2	104658408	104659407	1000	+	promoter:26390	ENST00000654825.1	105373526	LOC105373526	hg38_genes_promoters
chr2	104659351	104659351	1	*	hypo	0.248	0.464	-0.216	0.033	3.44E-11	2.89E-08	chr2	104659337	104659520	184	+	exon:176764	ENST00000456999.1	105373526	LOC105373526	hg38_genes_exons
chr2	104659351	104659351	1	*	hypo	0.248	0.464	-0.216	0.033	3.44E-11	2.89E-08	chr2	104657004	104718872	61869	-	intron:207361	ENST00000669335.1	NA	NA	hg38_genes_introns
chr2	104659351	104659351	1	*	hypo	0.248	0.464	-0.216	0.033	3.44E-11	2.89E-08	chr2	104659130	104659482	353	*	island:3262	NA	NA	NA	hg38_cpg_islands
chr2	104659351	104659351	1	*	hypo	0.248	0.464	-0.216	0.033	3.44E-11	2.89E-08	chr2	104659337	104664837	5501	+	lncRNA:5687	ENST00000456999.1	NA	AC013402.1	hg38_lncrna_gencode
chr2	104659351	104659351	1	*	hypo	0.248	0.464	-0.216	0.033	3.44E-11	2.89E-08	chr2	104656135	104722966	66832	-	lncRNA:5676	ENST00000669335.1	100506421	PANTR1	hg38_lncrna_gencode
chr1	180954094	180954094	1	*	hyper	0.207	0.063	0.144	0.022	3.50E-11	2.93E-08	chr1	180946101	180976117	30017	-	intron:116467	ENST00000358073.2	NA	NA	hg38_genes_introns
chr1	180954094	180954094	1	*	hyper	0.207	0.063	0.144	0.022	3.50E-11	2.93E-08	chr1	180950919	180954667	3749	-	intron:116468	ENST00000415647.1	103344928	KIAA1614-AS1	hg38_genes_introns
chr1	180954094	180954094	1	*	hyper	0.207	0.063	0.144	0.022	3.50E-11	2.93E-08	chr1	180953779	180954556	778	*	island:2012	NA	NA	NA	hg38_cpg_islands
chr1	180954094	180954094	1	*	hyper	0.207	0.063	0.144	0.022	3.50E-11	2.93E-08	chr1	180944042	180976482	32441	-	lncRNA:2588	ENST00000358073.2	NA	AL162431.2	hg38_lncrna_gencode
chr1	180954094	180954094	1	*	hyper	0.207	0.063	0.144	0.022	3.50E-11	2.93E-08	chr1	180949699	180954887	5189	-	lncRNA:2589	ENST00000415647.1	103344928	KIAA1614-AS1	hg38_lncrna_gencode
chr9	117643042	117643042	1	*	hyper	0.392	0.217	0.175	0.027	3.58E-11	2.99E-08	chr9	117642151	117643150	1000	+	promoter:116091	ENST00000657171.1	101928797	LOC101928797	hg38_genes_promoters
chr9	117643042	117643042	1	*	hyper	0.392	0.217	0.175	0.027	3.58E-11	2.99E-08	chr9	117419219	117740948	321730	*	inter:9212	NA	NA	NA	hg38_cpg_inter
chr17	64778768	64778768	1	*	hyper	0.186	0.060	0.126	0.019	3.61E-11	3.00E-08	chr17	64775759	64779758	4000	+	1to5kb:199173	ENST00000617359.1	102464831	MIR6080	hg38_genes_1to5kb
chr17	64778768	64778768	1	*	hyper	0.186	0.060	0.126	0.019	3.61E-11	3.00E-08	chr17	64764549	64780342	15794	-	intron:1142761	ENST00000578492.5	109286553	ARHGAP27P1-BPTFP1-KPNA2P3	hg38_genes_introns
chr17	64778768	64778768	1	*	hyper	0.186	0.060	0.126	0.019	3.61E-11	3.00E-08	chr17	64764549	64779980	15432	-	intron:1142770	ENST00000579125.1	109286553	ARHGAP27P1-BPTFP1-KPNA2P3	hg38_genes_introns
chr17	64778768	64778768	1	*	hyper	0.186	0.060	0.126	0.019	3.61E-11	3.00E-08	chr17	64778738	64779137	400	-	intronexonboundary:1226670	ENST00000583567.1	NA	NA	hg38_genes_intronexonboundaries
chr17	64778768	64778768	1	*	hyper	0.186	0.060	0.126	0.019	3.61E-11	3.00E-08	chr17	64778248	64781679	3432	*	island:21343	NA	NA	NA	hg38_cpg_islands
chr17	64778768	64778768	1	*	hyper	0.186	0.060	0.126	0.019	3.61E-11	3.00E-08	chr17	64749663	64781626	31964	-	lncRNA:38425	ENST00000578492.5	109286553	ARHGAP27P1-BPTFP1-KPNA2P3	hg38_lncrna_gencode
chr17	64778768	64778768	1	*	hyper	0.186	0.060	0.126	0.019	3.61E-11	3.00E-08	chr17	64762687	64781707	19021	-	lncRNA:38426	ENST00000579125.1	109286553	ARHGAP27P1-BPTFP1-KPNA2P3	hg38_lncrna_gencode
chr20	5504499	5504499	1	*	hyper	0.249	0.052	0.197	0.030	3.61E-11	3.00E-08	chr20	5504298	5504613	316	-	exon:1497095	ENST00000379053.4	149837	LINC00654	hg38_genes_exons
chr20	5504499	5504499	1	*	hyper	0.249	0.052	0.197	0.030	3.61E-11	3.00E-08	chr20	5504298	5504665	368	-	exon:1497097	ENST00000664106.1	149837	LINC00654	hg38_genes_exons
chr20	5504499	5504499	1	*	hyper	0.249	0.052	0.197	0.030	3.61E-11	3.00E-08	chr20	5504298	5504582	285	-	exon:1497099	ENST00000589201.2	149837	LINC00654	hg38_genes_exons
chr20	5504499	5504499	1	*	hyper	0.249	0.052	0.197	0.030	3.61E-11	3.00E-08	chr20	5504023	5504609	587	-	exon:1497104	ENST00000654011.2	149837	LINC00654	hg38_genes_exons
chr20	5504499	5504499	1	*	hyper	0.249	0.052	0.197	0.030	3.61E-11	3.00E-08	chr20	5501864	5508260	6397	-	intron:1265995	ENST00000650928.1	149837	LINC00654	hg38_genes_introns
chr20	5504499	5504499	1	*	hyper	0.249	0.052	0.197	0.030	3.61E-11	3.00E-08	chr20	5501864	5526637	24774	-	intron:1266001	ENST00000665765.1	149837	LINC00654	hg38_genes_introns
chr20	5504499	5504499	1	*	hyper	0.249	0.052	0.197	0.030	3.61E-11	3.00E-08	chr20	5501864	5510630	8767	-	intron:1266003	ENST00000660858.1	149837	LINC00654	hg38_genes_introns
chr20	5504499	5504499	1	*	hyper	0.249	0.052	0.197	0.030	3.61E-11	3.00E-08	chr20	5501864	5526339	24476	-	intron:1266004	ENST00000663299.1	149837	LINC00654	hg38_genes_introns
chr20	5504499	5504499	1	*	hyper	0.249	0.052	0.197	0.030	3.61E-11	3.00E-08	chr20	5504383	5504782	400	-	intronexonboundary:1360133	ENST00000589201.2	149837	LINC00654	hg38_genes_intronexonboundaries
chr20	5504499	5504499	1	*	hyper	0.249	0.052	0.197	0.030	3.61E-11	3.00E-08	chr20	5504410	5504809	400	-	intronexonboundary:1360134	ENST00000654011.2	149837	LINC00654	hg38_genes_intronexonboundaries
chr20	5504499	5504499	1	*	hyper	0.249	0.052	0.197	0.030	3.61E-11	3.00E-08	chr20	5504414	5504813	400	-	intronexonboundary:1360135	ENST00000379053.4	149837	LINC00654	hg38_genes_intronexonboundaries
chr20	5504499	5504499	1	*	hyper	0.249	0.052	0.197	0.030	3.61E-11	3.00E-08	chr20	5504466	5504865	400	-	intronexonboundary:1360136	ENST00000664106.1	149837	LINC00654	hg38_genes_intronexonboundaries
chr20	5504499	5504499	1	*	hyper	0.249	0.052	0.197	0.030	3.61E-11	3.00E-08	chr20	5321153	5606612	285460	*	inter:17920	NA	NA	NA	hg38_cpg_inter
chr20	5504499	5504499	1	*	hyper	0.249	0.052	0.197	0.030	3.61E-11	3.00E-08	chr20	5482736	5526606	43871	-	lncRNA:42204	ENST00000650928.1	149837	LINC00654	hg38_lncrna_gencode
chr20	5504499	5504499	1	*	hyper	0.249	0.052	0.197	0.030	3.61E-11	3.00E-08	chr20	5496067	5504613	8547	-	lncRNA:42205	ENST00000379053.4	149837	LINC00654	hg38_lncrna_gencode
chr20	5504499	5504499	1	*	hyper	0.249	0.052	0.197	0.030	3.61E-11	3.00E-08	chr20	5499436	5504665	5230	-	lncRNA:42206	ENST00000664106.1	149837	LINC00654	hg38_lncrna_gencode
chr20	5504499	5504499	1	*	hyper	0.249	0.052	0.197	0.030	3.61E-11	3.00E-08	chr20	5500329	5504582	4254	-	lncRNA:42207	ENST00000589201.2	149837	LINC00654	hg38_lncrna_gencode
chr20	5504499	5504499	1	*	hyper	0.249	0.052	0.197	0.030	3.61E-11	3.00E-08	chr20	5500329	5526709	26381	-	lncRNA:42208	ENST00000665765.1	149837	LINC00654	hg38_lncrna_gencode
chr20	5504499	5504499	1	*	hyper	0.249	0.052	0.197	0.030	3.61E-11	3.00E-08	chr20	5501073	5504546	3474	-	lncRNA:42209	ENST00000654011.1	149837	LINC00654	hg38_lncrna_gencode
chr20	5504499	5504499	1	*	hyper	0.249	0.052	0.197	0.030	3.61E-11	3.00E-08	chr20	5501074	5510842	9769	-	lncRNA:42210	ENST00000660858.1	149837	LINC00654	hg38_lncrna_gencode
chr20	5504499	5504499	1	*	hyper	0.249	0.052	0.197	0.030	3.61E-11	3.00E-08	chr20	5501290	5526696	25407	-	lncRNA:42211	ENST00000663299.1	149837	LINC00654	hg38_lncrna_gencode
chr17	64778569	64778569	1	*	hyper	0.189	0.063	0.125	0.019	3.69E-11	3.05E-08	chr17	64775759	64779758	4000	+	1to5kb:199173	ENST00000617359.1	102464831	MIR6080	hg38_genes_1to5kb
chr17	64778569	64778569	1	*	hyper	0.189	0.063	0.125	0.019	3.69E-11	3.05E-08	chr17	64764549	64780342	15794	-	intron:1142761	ENST00000578492.5	109286553	ARHGAP27P1-BPTFP1-KPNA2P3	hg38_genes_introns
chr17	64778569	64778569	1	*	hyper	0.189	0.063	0.125	0.019	3.69E-11	3.05E-08	chr17	64764549	64779980	15432	-	intron:1142770	ENST00000579125.1	109286553	ARHGAP27P1-BPTFP1-KPNA2P3	hg38_genes_introns
chr17	64778569	64778569	1	*	hyper	0.189	0.063	0.125	0.019	3.69E-11	3.05E-08	chr17	64778248	64781679	3432	*	island:21343	NA	NA	NA	hg38_cpg_islands
chr17	64778569	64778569	1	*	hyper	0.189	0.063	0.125	0.019	3.69E-11	3.05E-08	chr17	64749663	64781626	31964	-	lncRNA:38425	ENST00000578492.5	109286553	ARHGAP27P1-BPTFP1-KPNA2P3	hg38_lncrna_gencode
chr17	64778569	64778569	1	*	hyper	0.189	0.063	0.125	0.019	3.69E-11	3.05E-08	chr17	64762687	64781707	19021	-	lncRNA:38426	ENST00000579125.1	109286553	ARHGAP27P1-BPTFP1-KPNA2P3	hg38_lncrna_gencode
chr17	64778822	64778822	1	*	hyper	0.190	0.059	0.131	0.020	3.71E-11	3.06E-08	chr17	64775759	64779758	4000	+	1to5kb:199173	ENST00000617359.1	102464831	MIR6080	hg38_genes_1to5kb
chr17	64778822	64778822	1	*	hyper	0.190	0.059	0.131	0.020	3.71E-11	3.06E-08	chr17	64764549	64780342	15794	-	intron:1142761	ENST00000578492.5	109286553	ARHGAP27P1-BPTFP1-KPNA2P3	hg38_genes_introns
chr17	64778822	64778822	1	*	hyper	0.190	0.059	0.131	0.020	3.71E-11	3.06E-08	chr17	64764549	64779980	15432	-	intron:1142770	ENST00000579125.1	109286553	ARHGAP27P1-BPTFP1-KPNA2P3	hg38_genes_introns
chr17	64778822	64778822	1	*	hyper	0.190	0.059	0.131	0.020	3.71E-11	3.06E-08	chr17	64778738	64779137	400	-	intronexonboundary:1226670	ENST00000583567.1	NA	NA	hg38_genes_intronexonboundaries
chr17	64778822	64778822	1	*	hyper	0.190	0.059	0.131	0.020	3.71E-11	3.06E-08	chr17	64778248	64781679	3432	*	island:21343	NA	NA	NA	hg38_cpg_islands
chr17	64778822	64778822	1	*	hyper	0.190	0.059	0.131	0.020	3.71E-11	3.06E-08	chr17	64749663	64781626	31964	-	lncRNA:38425	ENST00000578492.5	109286553	ARHGAP27P1-BPTFP1-KPNA2P3	hg38_lncrna_gencode
chr17	64778822	64778822	1	*	hyper	0.190	0.059	0.131	0.020	3.71E-11	3.06E-08	chr17	64762687	64781707	19021	-	lncRNA:38426	ENST00000579125.1	109286553	ARHGAP27P1-BPTFP1-KPNA2P3	hg38_lncrna_gencode
chr9	117643019	117643019	1	*	hyper	0.392	0.217	0.175	0.027	3.75E-11	3.09E-08	chr9	117642151	117643150	1000	+	promoter:116091	ENST00000657171.1	101928797	LOC101928797	hg38_genes_promoters
chr9	117643019	117643019	1	*	hyper	0.392	0.217	0.175	0.027	3.75E-11	3.09E-08	chr9	117419219	117740948	321730	*	inter:9212	NA	NA	NA	hg38_cpg_inter
chr9	117643010	117643010	1	*	hyper	0.396	0.220	0.176	0.027	3.79E-11	3.11E-08	chr9	117642151	117643150	1000	+	promoter:116091	ENST00000657171.1	101928797	LOC101928797	hg38_genes_promoters
chr9	117643010	117643010	1	*	hyper	0.396	0.220	0.176	0.027	3.79E-11	3.11E-08	chr9	117419219	117740948	321730	*	inter:9212	NA	NA	NA	hg38_cpg_inter
chr2	207766870	207766870	1	*	hypo	0.131	0.302	-0.170	0.026	3.83E-11	3.13E-08	chr2	207762598	207768994	6397	-	exon:269526	ENST00000295417.4	7855	FZD5	hg38_genes_exons
chr2	207766870	207766870	1	*	hypo	0.131	0.302	-0.170	0.026	3.83E-11	3.13E-08	chr2	207762598	207766981	4384	-	3UTR:32935	ENST00000295417.4	7855	FZD5	hg38_genes_3UTRs
chr2	207766870	207766870	1	*	hypo	0.131	0.302	-0.170	0.026	3.83E-11	3.13E-08	chr2	207766834	207770210	3377	*	island:3835	NA	NA	NA	hg38_cpg_islands
chr17	64778775	64778775	1	*	hyper	0.186	0.060	0.126	0.019	3.92E-11	3.21E-08	chr17	64775759	64779758	4000	+	1to5kb:199173	ENST00000617359.1	102464831	MIR6080	hg38_genes_1to5kb
chr17	64778775	64778775	1	*	hyper	0.186	0.060	0.126	0.019	3.92E-11	3.21E-08	chr17	64764549	64780342	15794	-	intron:1142761	ENST00000578492.5	109286553	ARHGAP27P1-BPTFP1-KPNA2P3	hg38_genes_introns
chr17	64778775	64778775	1	*	hyper	0.186	0.060	0.126	0.019	3.92E-11	3.21E-08	chr17	64764549	64779980	15432	-	intron:1142770	ENST00000579125.1	109286553	ARHGAP27P1-BPTFP1-KPNA2P3	hg38_genes_introns
chr17	64778775	64778775	1	*	hyper	0.186	0.060	0.126	0.019	3.92E-11	3.21E-08	chr17	64778738	64779137	400	-	intronexonboundary:1226670	ENST00000583567.1	NA	NA	hg38_genes_intronexonboundaries
chr17	64778775	64778775	1	*	hyper	0.186	0.060	0.126	0.019	3.92E-11	3.21E-08	chr17	64778248	64781679	3432	*	island:21343	NA	NA	NA	hg38_cpg_islands
chr17	64778775	64778775	1	*	hyper	0.186	0.060	0.126	0.019	3.92E-11	3.21E-08	chr17	64749663	64781626	31964	-	lncRNA:38425	ENST00000578492.5	109286553	ARHGAP27P1-BPTFP1-KPNA2P3	hg38_lncrna_gencode
chr17	64778775	64778775	1	*	hyper	0.186	0.060	0.126	0.019	3.92E-11	3.21E-08	chr17	64762687	64781707	19021	-	lncRNA:38426	ENST00000579125.1	109286553	ARHGAP27P1-BPTFP1-KPNA2P3	hg38_lncrna_gencode
chr9	117642916	117642916	1	*	hyper	0.392	0.218	0.174	0.026	4.05E-11	3.30E-08	chr9	117642151	117643150	1000	+	promoter:116091	ENST00000657171.1	101928797	LOC101928797	hg38_genes_promoters
chr9	117642916	117642916	1	*	hyper	0.392	0.218	0.174	0.026	4.05E-11	3.30E-08	chr9	117419219	117740948	321730	*	inter:9212	NA	NA	NA	hg38_cpg_inter
chr1	180954075	180954075	1	*	hyper	0.210	0.065	0.145	0.022	4.10E-11	3.33E-08	chr1	180946101	180976117	30017	-	intron:116467	ENST00000358073.2	NA	NA	hg38_genes_introns
chr1	180954075	180954075	1	*	hyper	0.210	0.065	0.145	0.022	4.10E-11	3.33E-08	chr1	180950919	180954667	3749	-	intron:116468	ENST00000415647.1	103344928	KIAA1614-AS1	hg38_genes_introns
chr1	180954075	180954075	1	*	hyper	0.210	0.065	0.145	0.022	4.10E-11	3.33E-08	chr1	180953779	180954556	778	*	island:2012	NA	NA	NA	hg38_cpg_islands
chr1	180954075	180954075	1	*	hyper	0.210	0.065	0.145	0.022	4.10E-11	3.33E-08	chr1	180944042	180976482	32441	-	lncRNA:2588	ENST00000358073.2	NA	AL162431.2	hg38_lncrna_gencode
chr1	180954075	180954075	1	*	hyper	0.210	0.065	0.145	0.022	4.10E-11	3.33E-08	chr1	180949699	180954887	5189	-	lncRNA:2589	ENST00000415647.1	103344928	KIAA1614-AS1	hg38_lncrna_gencode
chr18	80160259	80160259	1	*	hypo	0.261	0.436	-0.176	0.027	4.18E-11	3.39E-08	chr18	80156752	80160751	4000	+	1to5kb:210919	ENST00000616901.1	NA	NA	hg38_genes_1to5kb
chr18	80160259	80160259	1	*	hypo	0.261	0.436	-0.176	0.027	4.18E-11	3.39E-08	chr18	80157232	80160606	3375	-	exon:1388721	ENST00000353265.8	84552	PARD6G	hg38_genes_exons
chr18	80160259	80160259	1	*	hypo	0.261	0.436	-0.176	0.027	4.18E-11	3.39E-08	chr18	80148255	80162515	14261	+	intron:1163585	ENST00000587254.5	100130522	PARD6G-AS1	hg38_genes_introns
chr18	80160259	80160259	1	*	hypo	0.261	0.436	-0.176	0.027	4.18E-11	3.39E-08	chr18	80148255	80162515	14261	+	intron:1163587	ENST00000586421.1	100130522	PARD6G-AS1	hg38_genes_introns
chr18	80160259	80160259	1	*	hypo	0.261	0.436	-0.176	0.027	4.18E-11	3.39E-08	chr18	80148255	80175879	27625	+	intron:1163589	ENST00000589574.1	100130522	PARD6G-AS1	hg38_genes_introns
chr18	80160259	80160259	1	*	hypo	0.261	0.436	-0.176	0.027	4.18E-11	3.39E-08	chr18	80148255	80168818	20564	+	intron:1163591	ENST00000585422.1	100130522	PARD6G-AS1	hg38_genes_introns
chr18	80160259	80160259	1	*	hypo	0.261	0.436	-0.176	0.027	4.18E-11	3.39E-08	chr18	80148255	80162515	14261	+	intron:1163592	ENST00000662611.1	100130522	PARD6G-AS1	hg38_genes_introns
chr18	80160259	80160259	1	*	hypo	0.261	0.436	-0.176	0.027	4.18E-11	3.39E-08	chr18	80159763	80160706	944	*	island:22343	NA	NA	NA	hg38_cpg_islands
chr18	80160259	80160259	1	*	hypo	0.261	0.436	-0.176	0.027	4.18E-11	3.39E-08	chr18	80147924	80169182	21259	+	lncRNA:40395	ENST00000587254.5	100130522	PARD6G-AS1	hg38_lncrna_gencode
chr18	80160259	80160259	1	*	hypo	0.261	0.436	-0.176	0.027	4.18E-11	3.39E-08	chr18	80147925	80171733	23809	+	lncRNA:40396	ENST00000586421.1	100130522	PARD6G-AS1	hg38_lncrna_gencode
chr18	80160259	80160259	1	*	hypo	0.261	0.436	-0.176	0.027	4.18E-11	3.39E-08	chr18	80148011	80178432	30422	+	lncRNA:40397	ENST00000589574.1	100130522	PARD6G-AS1	hg38_lncrna_gencode
chr18	80160259	80160259	1	*	hypo	0.261	0.436	-0.176	0.027	4.18E-11	3.39E-08	chr18	80148049	80169137	21089	+	lncRNA:40399	ENST00000585422.1	100130522	PARD6G-AS1	hg38_lncrna_gencode
chr18	80160259	80160259	1	*	hypo	0.261	0.436	-0.176	0.027	4.18E-11	3.39E-08	chr18	80148080	80179839	31760	+	lncRNA:40400	ENST00000662611.1	100130522	PARD6G-AS1	hg38_lncrna_gencode
chr21	46661614	46661614	1	*	hyper	0.651	0.453	0.198	0.030	4.20E-11	3.40E-08	chr21	46660833	46661936	1104	+	exon:1522848	ENST00000486520.1	3275	PRMT2	hg38_genes_exons
chr21	46661614	46661614	1	*	hyper	0.651	0.453	0.198	0.030	4.20E-11	3.40E-08	chr21	46658921	46664294	5374	+	intron:1287441	ENST00000451211.6	3275	PRMT2	hg38_genes_introns
chr21	46661614	46661614	1	*	hyper	0.651	0.453	0.198	0.030	4.20E-11	3.40E-08	chr21	46649740	46663382	13643	+	intron:1287447	ENST00000458387.6	3275	PRMT2	hg38_genes_introns
chr21	46661614	46661614	1	*	hyper	0.651	0.453	0.198	0.030	4.20E-11	3.40E-08	chr21	46660963	46661799	837	+	intron:1287456	ENST00000397638.6	3275	PRMT2	hg38_genes_introns
chr21	46661614	46661614	1	*	hyper	0.651	0.453	0.198	0.030	4.20E-11	3.40E-08	chr21	46649740	46664294	14555	+	intron:1287464	ENST00000291705.11	3275	PRMT2	hg38_genes_introns
chr21	46661614	46661614	1	*	hyper	0.651	0.453	0.198	0.030	4.20E-11	3.40E-08	chr21	46660963	46661799	837	+	intron:1287472	ENST00000397637.5	3275	PRMT2	hg38_genes_introns
chr21	46661614	46661614	1	*	hyper	0.651	0.453	0.198	0.030	4.20E-11	3.40E-08	chr21	46660963	46661799	837	+	intron:1287494	ENST00000355680.8	3275	PRMT2	hg38_genes_introns
chr21	46661614	46661614	1	*	hyper	0.651	0.453	0.198	0.030	4.20E-11	3.40E-08	chr21	46649740	46661799	12060	+	intron:1287502	ENST00000440086.5	3275	PRMT2	hg38_genes_introns
chr21	46661614	46661614	1	*	hyper	0.651	0.453	0.198	0.030	4.20E-11	3.40E-08	chr21	46661600	46661999	400	+	intronexonboundary:1383600	ENST00000397638.6	3275	PRMT2	hg38_genes_intronexonboundaries
chr21	46661614	46661614	1	*	hyper	0.651	0.453	0.198	0.030	4.20E-11	3.40E-08	chr21	46661600	46661999	400	+	intronexonboundary:1383601	ENST00000397637.5	3275	PRMT2	hg38_genes_intronexonboundaries
chr21	46661614	46661614	1	*	hyper	0.651	0.453	0.198	0.030	4.20E-11	3.40E-08	chr21	46661600	46661999	400	+	intronexonboundary:1383602	ENST00000355680.8	3275	PRMT2	hg38_genes_intronexonboundaries
chr21	46661614	46661614	1	*	hyper	0.651	0.453	0.198	0.030	4.20E-11	3.40E-08	chr21	46661600	46661999	400	+	intronexonboundary:1383603	ENST00000440086.5	3275	PRMT2	hg38_genes_intronexonboundaries
chr21	46661614	46661614	1	*	hyper	0.651	0.453	0.198	0.030	4.20E-11	3.40E-08	chr21	46661329	46662292	964	*	island:26128	NA	NA	NA	hg38_cpg_islands
chr16	808080	808080	1	*	hypo	0.100	0.268	-0.168	0.025	4.27E-11	3.44E-08	chr16	805735	812488	6754	*	intergenic:17273	NA	NA	NA	hg38_genes_intergenic
chr16	808080	808080	1	*	hypo	0.100	0.268	-0.168	0.025	4.27E-11	3.44E-08	chr16	808026	810025	2000	*	shore:34410	NA	NA	NA	hg38_cpg_shores
chr19	17488856	17488856	1	*	hypo	0.072	0.270	-0.198	0.030	4.30E-11	3.46E-08	chr19	17488848	17488939	92	+	exon:1404177	ENST00000598424.5	376497	SLC27A1	hg38_genes_exons
chr19	17488856	17488856	1	*	hypo	0.072	0.270	-0.198	0.030	4.30E-11	3.46E-08	chr19	17488848	17488939	92	+	exon:1404189	ENST00000252595.12	376497	SLC27A1	hg38_genes_exons
chr19	17488856	17488856	1	*	hypo	0.072	0.270	-0.198	0.030	4.30E-11	3.46E-08	chr19	17488848	17488939	92	+	exon:1404199	ENST00000599380.5	376497	SLC27A1	hg38_genes_exons
chr19	17488856	17488856	1	*	hypo	0.072	0.270	-0.198	0.030	4.30E-11	3.46E-08	chr19	17488848	17488939	92	+	exon:1404205	ENST00000600297.1	376497	SLC27A1	hg38_genes_exons
chr19	17488856	17488856	1	*	hypo	0.072	0.270	-0.198	0.030	4.30E-11	3.46E-08	chr19	17488760	17488939	180	+	exon:1404207	ENST00000593701.5	376497	SLC27A1	hg38_genes_exons
chr19	17488856	17488856	1	*	hypo	0.072	0.270	-0.198	0.030	4.30E-11	3.46E-08	chr19	17487530	17489007	1478	+	intron:1188526	ENST00000600277.5	376497	SLC27A1	hg38_genes_introns
chr19	17488856	17488856	1	*	hypo	0.072	0.270	-0.198	0.030	4.30E-11	3.46E-08	chr19	17488648	17489047	400	+	intronexonboundary:1276191	ENST00000598424.5	376497	SLC27A1	hg38_genes_intronexonboundaries
chr19	17488856	17488856	1	*	hypo	0.072	0.270	-0.198	0.030	4.30E-11	3.46E-08	chr19	17488648	17489047	400	+	intronexonboundary:1276192	ENST00000252595.12	376497	SLC27A1	hg38_genes_intronexonboundaries
chr19	17488856	17488856	1	*	hypo	0.072	0.270	-0.198	0.030	4.30E-11	3.46E-08	chr19	17488648	17489047	400	+	intronexonboundary:1276193	ENST00000599380.5	376497	SLC27A1	hg38_genes_intronexonboundaries
chr19	17488856	17488856	1	*	hypo	0.072	0.270	-0.198	0.030	4.30E-11	3.46E-08	chr19	17488648	17489047	400	+	intronexonboundary:1276194	ENST00000600297.1	376497	SLC27A1	hg38_genes_intronexonboundaries
chr19	17488856	17488856	1	*	hypo	0.072	0.270	-0.198	0.030	4.30E-11	3.46E-08	chr19	17488808	17489207	400	+	intronexonboundary:1276195	ENST00000600277.5	376497	SLC27A1	hg38_genes_intronexonboundaries
chr19	17488856	17488856	1	*	hypo	0.072	0.270	-0.198	0.030	4.30E-11	3.46E-08	chr19	17488808	17489207	400	+	intronexonboundary:1276196	ENST00000598424.5	376497	SLC27A1	hg38_genes_intronexonboundaries
chr19	17488856	17488856	1	*	hypo	0.072	0.270	-0.198	0.030	4.30E-11	3.46E-08	chr19	17488808	17489207	400	+	intronexonboundary:1276197	ENST00000252595.12	376497	SLC27A1	hg38_genes_intronexonboundaries
chr19	17488856	17488856	1	*	hypo	0.072	0.270	-0.198	0.030	4.30E-11	3.46E-08	chr19	17488808	17489207	400	+	intronexonboundary:1276198	ENST00000599380.5	376497	SLC27A1	hg38_genes_intronexonboundaries
chr19	17488856	17488856	1	*	hypo	0.072	0.270	-0.198	0.030	4.30E-11	3.46E-08	chr19	17488808	17489207	400	+	intronexonboundary:1276199	ENST00000600297.1	376497	SLC27A1	hg38_genes_intronexonboundaries
chr19	17488856	17488856	1	*	hypo	0.072	0.270	-0.198	0.030	4.30E-11	3.46E-08	chr19	17488808	17489207	400	+	intronexonboundary:1276200	ENST00000593701.5	376497	SLC27A1	hg38_genes_intronexonboundaries
chr19	17488856	17488856	1	*	hypo	0.072	0.270	-0.198	0.030	4.30E-11	3.46E-08	chr19	17488848	17488939	92	+	3UTR:176415	ENST00000600297.1	376497	SLC27A1	hg38_genes_3UTRs
chr19	17488856	17488856	1	*	hypo	0.072	0.270	-0.198	0.030	4.30E-11	3.46E-08	chr19	17487192	17489191	2000	*	shore:42687	NA	NA	NA	hg38_cpg_shores
chr1	161462108	161462108	1	*	hypo	0.037	0.172	-0.136	0.021	4.67E-11	3.74E-08	chr1	161428020	161470469	42450	-	intron:113065	ENST00000637155.1	NA	NA	hg38_genes_introns
chr1	161462108	161462108	1	*	hypo	0.037	0.172	-0.136	0.021	4.67E-11	3.74E-08	chr1	161440076	161472713	32638	*	island:1904	NA	NA	NA	hg38_cpg_islands
chr1	161462108	161462108	1	*	hypo	0.037	0.172	-0.136	0.021	4.67E-11	3.74E-08	chr1	161403409	161470523	67115	-	lncRNA:2362	ENST00000637155.1	NA	AL592295.3	hg38_lncrna_gencode
chr20	59526160	59526160	1	*	hyper	0.579	0.370	0.210	0.032	4.68E-11	3.74E-08	chr20	59516040	59572508	56469	*	intergenic:20725	NA	NA	NA	hg38_genes_intergenic
chr20	59526160	59526160	1	*	hyper	0.579	0.370	0.210	0.032	4.68E-11	3.74E-08	chr20	59408021	59573224	165204	*	inter:18303	NA	NA	NA	hg38_cpg_inter
chr18	80160328	80160328	1	*	hypo	0.273	0.454	-0.181	0.027	4.83E-11	3.85E-08	chr18	80156752	80160751	4000	+	1to5kb:210919	ENST00000616901.1	NA	NA	hg38_genes_1to5kb
chr18	80160328	80160328	1	*	hypo	0.273	0.454	-0.181	0.027	4.83E-11	3.85E-08	chr18	80157232	80160606	3375	-	exon:1388721	ENST00000353265.8	84552	PARD6G	hg38_genes_exons
chr18	80160328	80160328	1	*	hypo	0.273	0.454	-0.181	0.027	4.83E-11	3.85E-08	chr18	80148255	80162515	14261	+	intron:1163585	ENST00000587254.5	100130522	PARD6G-AS1	hg38_genes_introns
chr18	80160328	80160328	1	*	hypo	0.273	0.454	-0.181	0.027	4.83E-11	3.85E-08	chr18	80148255	80162515	14261	+	intron:1163587	ENST00000586421.1	100130522	PARD6G-AS1	hg38_genes_introns
chr18	80160328	80160328	1	*	hypo	0.273	0.454	-0.181	0.027	4.83E-11	3.85E-08	chr18	80148255	80175879	27625	+	intron:1163589	ENST00000589574.1	100130522	PARD6G-AS1	hg38_genes_introns
chr18	80160328	80160328	1	*	hypo	0.273	0.454	-0.181	0.027	4.83E-11	3.85E-08	chr18	80148255	80168818	20564	+	intron:1163591	ENST00000585422.1	100130522	PARD6G-AS1	hg38_genes_introns
chr18	80160328	80160328	1	*	hypo	0.273	0.454	-0.181	0.027	4.83E-11	3.85E-08	chr18	80148255	80162515	14261	+	intron:1163592	ENST00000662611.1	100130522	PARD6G-AS1	hg38_genes_introns
chr18	80160328	80160328	1	*	hypo	0.273	0.454	-0.181	0.027	4.83E-11	3.85E-08	chr18	80159763	80160706	944	*	island:22343	NA	NA	NA	hg38_cpg_islands
chr18	80160328	80160328	1	*	hypo	0.273	0.454	-0.181	0.027	4.83E-11	3.85E-08	chr18	80147924	80169182	21259	+	lncRNA:40395	ENST00000587254.5	100130522	PARD6G-AS1	hg38_lncrna_gencode
chr18	80160328	80160328	1	*	hypo	0.273	0.454	-0.181	0.027	4.83E-11	3.85E-08	chr18	80147925	80171733	23809	+	lncRNA:40396	ENST00000586421.1	100130522	PARD6G-AS1	hg38_lncrna_gencode
chr18	80160328	80160328	1	*	hypo	0.273	0.454	-0.181	0.027	4.83E-11	3.85E-08	chr18	80148011	80178432	30422	+	lncRNA:40397	ENST00000589574.1	100130522	PARD6G-AS1	hg38_lncrna_gencode
chr18	80160328	80160328	1	*	hypo	0.273	0.454	-0.181	0.027	4.83E-11	3.85E-08	chr18	80148049	80169137	21089	+	lncRNA:40399	ENST00000585422.1	100130522	PARD6G-AS1	hg38_lncrna_gencode
chr18	80160328	80160328	1	*	hypo	0.273	0.454	-0.181	0.027	4.83E-11	3.85E-08	chr18	80148080	80179839	31760	+	lncRNA:40400	ENST00000662611.1	100130522	PARD6G-AS1	hg38_lncrna_gencode
chr9	117643034	117643034	1	*	hyper	0.392	0.217	0.175	0.027	4.84E-11	3.85E-08	chr9	117642151	117643150	1000	+	promoter:116091	ENST00000657171.1	101928797	LOC101928797	hg38_genes_promoters
chr9	117643034	117643034	1	*	hyper	0.392	0.217	0.175	0.027	4.84E-11	3.85E-08	chr9	117419219	117740948	321730	*	inter:9212	NA	NA	NA	hg38_cpg_inter
chr20	5504680	5504680	1	*	hyper	0.252	0.045	0.206	0.031	4.86E-11	3.86E-08	chr20	5504614	5505613	1000	-	promoter:231099	ENST00000379053.4	149837	LINC00654	hg38_genes_promoters
chr20	5504680	5504680	1	*	hyper	0.252	0.045	0.206	0.031	4.86E-11	3.86E-08	chr20	5504666	5505665	1000	-	promoter:231100	ENST00000664106.1	149837	LINC00654	hg38_genes_promoters
chr20	5504680	5504680	1	*	hyper	0.252	0.045	0.206	0.031	4.86E-11	3.86E-08	chr20	5504583	5505582	1000	-	promoter:231101	ENST00000589201.2	149837	LINC00654	hg38_genes_promoters
chr20	5504680	5504680	1	*	hyper	0.252	0.045	0.206	0.031	4.86E-11	3.86E-08	chr20	5504610	5505609	1000	-	promoter:231103	ENST00000654011.2	149837	LINC00654	hg38_genes_promoters
chr20	5504680	5504680	1	*	hyper	0.252	0.045	0.206	0.031	4.86E-11	3.86E-08	chr20	5501864	5508260	6397	-	intron:1265995	ENST00000650928.1	149837	LINC00654	hg38_genes_introns
chr20	5504680	5504680	1	*	hyper	0.252	0.045	0.206	0.031	4.86E-11	3.86E-08	chr20	5501864	5526637	24774	-	intron:1266001	ENST00000665765.1	149837	LINC00654	hg38_genes_introns
chr20	5504680	5504680	1	*	hyper	0.252	0.045	0.206	0.031	4.86E-11	3.86E-08	chr20	5501864	5510630	8767	-	intron:1266003	ENST00000660858.1	149837	LINC00654	hg38_genes_introns
chr20	5504680	5504680	1	*	hyper	0.252	0.045	0.206	0.031	4.86E-11	3.86E-08	chr20	5501864	5526339	24476	-	intron:1266004	ENST00000663299.1	149837	LINC00654	hg38_genes_introns
chr20	5504680	5504680	1	*	hyper	0.252	0.045	0.206	0.031	4.86E-11	3.86E-08	chr20	5504383	5504782	400	-	intronexonboundary:1360133	ENST00000589201.2	149837	LINC00654	hg38_genes_intronexonboundaries
chr20	5504680	5504680	1	*	hyper	0.252	0.045	0.206	0.031	4.86E-11	3.86E-08	chr20	5504410	5504809	400	-	intronexonboundary:1360134	ENST00000654011.2	149837	LINC00654	hg38_genes_intronexonboundaries
chr20	5504680	5504680	1	*	hyper	0.252	0.045	0.206	0.031	4.86E-11	3.86E-08	chr20	5504414	5504813	400	-	intronexonboundary:1360135	ENST00000379053.4	149837	LINC00654	hg38_genes_intronexonboundaries
chr20	5504680	5504680	1	*	hyper	0.252	0.045	0.206	0.031	4.86E-11	3.86E-08	chr20	5504466	5504865	400	-	intronexonboundary:1360136	ENST00000664106.1	149837	LINC00654	hg38_genes_intronexonboundaries
chr20	5504680	5504680	1	*	hyper	0.252	0.045	0.206	0.031	4.86E-11	3.86E-08	chr20	5321153	5606612	285460	*	inter:17920	NA	NA	NA	hg38_cpg_inter
chr20	5504680	5504680	1	*	hyper	0.252	0.045	0.206	0.031	4.86E-11	3.86E-08	chr20	5482736	5526606	43871	-	lncRNA:42204	ENST00000650928.1	149837	LINC00654	hg38_lncrna_gencode
chr20	5504680	5504680	1	*	hyper	0.252	0.045	0.206	0.031	4.86E-11	3.86E-08	chr20	5500329	5526709	26381	-	lncRNA:42208	ENST00000665765.1	149837	LINC00654	hg38_lncrna_gencode
chr20	5504680	5504680	1	*	hyper	0.252	0.045	0.206	0.031	4.86E-11	3.86E-08	chr20	5501074	5510842	9769	-	lncRNA:42210	ENST00000660858.1	149837	LINC00654	hg38_lncrna_gencode
chr20	5504680	5504680	1	*	hyper	0.252	0.045	0.206	0.031	4.86E-11	3.86E-08	chr20	5501290	5526696	25407	-	lncRNA:42211	ENST00000663299.1	149837	LINC00654	hg38_lncrna_gencode
chr9	117643031	117643031	1	*	hyper	0.392	0.217	0.175	0.027	4.98E-11	3.95E-08	chr9	117642151	117643150	1000	+	promoter:116091	ENST00000657171.1	101928797	LOC101928797	hg38_genes_promoters
chr9	117643031	117643031	1	*	hyper	0.392	0.217	0.175	0.027	4.98E-11	3.95E-08	chr9	117419219	117740948	321730	*	inter:9212	NA	NA	NA	hg38_cpg_inter
chr2	20671232	20671232	1	*	hyper	0.280	0.127	0.153	0.023	5.03E-11	3.97E-08	chr2	20670464	20679243	8780	+	exon:155145	ENST00000272224.5	151449	GDF7	hg38_genes_exons
chr2	20671232	20671232	1	*	hyper	0.280	0.127	0.153	0.023	5.03E-11	3.97E-08	chr2	20670246	20671520	1275	*	island:2706	NA	NA	NA	hg38_cpg_islands
chr1	180954071	180954071	1	*	hyper	0.210	0.065	0.145	0.022	5.05E-11	3.97E-08	chr1	180946101	180976117	30017	-	intron:116467	ENST00000358073.2	NA	NA	hg38_genes_introns
chr1	180954071	180954071	1	*	hyper	0.210	0.065	0.145	0.022	5.05E-11	3.97E-08	chr1	180950919	180954667	3749	-	intron:116468	ENST00000415647.1	103344928	KIAA1614-AS1	hg38_genes_introns
chr1	180954071	180954071	1	*	hyper	0.210	0.065	0.145	0.022	5.05E-11	3.97E-08	chr1	180953779	180954556	778	*	island:2012	NA	NA	NA	hg38_cpg_islands
chr1	180954071	180954071	1	*	hyper	0.210	0.065	0.145	0.022	5.05E-11	3.97E-08	chr1	180944042	180976482	32441	-	lncRNA:2588	ENST00000358073.2	NA	AL162431.2	hg38_lncrna_gencode
chr1	180954071	180954071	1	*	hyper	0.210	0.065	0.145	0.022	5.05E-11	3.97E-08	chr1	180949699	180954887	5189	-	lncRNA:2589	ENST00000415647.1	103344928	KIAA1614-AS1	hg38_lncrna_gencode
chr1	180954079	180954079	1	*	hyper	0.210	0.065	0.145	0.022	5.05E-11	3.97E-08	chr1	180946101	180976117	30017	-	intron:116467	ENST00000358073.2	NA	NA	hg38_genes_introns
chr1	180954079	180954079	1	*	hyper	0.210	0.065	0.145	0.022	5.05E-11	3.97E-08	chr1	180950919	180954667	3749	-	intron:116468	ENST00000415647.1	103344928	KIAA1614-AS1	hg38_genes_introns
chr1	180954079	180954079	1	*	hyper	0.210	0.065	0.145	0.022	5.05E-11	3.97E-08	chr1	180953779	180954556	778	*	island:2012	NA	NA	NA	hg38_cpg_islands
chr1	180954079	180954079	1	*	hyper	0.210	0.065	0.145	0.022	5.05E-11	3.97E-08	chr1	180944042	180976482	32441	-	lncRNA:2588	ENST00000358073.2	NA	AL162431.2	hg38_lncrna_gencode
chr1	180954079	180954079	1	*	hyper	0.210	0.065	0.145	0.022	5.05E-11	3.97E-08	chr1	180949699	180954887	5189	-	lncRNA:2589	ENST00000415647.1	103344928	KIAA1614-AS1	hg38_lncrna_gencode
chr10	133745470	133745470	1	*	hypo	0.343	0.549	-0.206	0.031	5.14E-11	4.03E-08	chr10	133741641	133745640	4000	+	1to5kb:126619	ENST00000611504.1	NA	NA	hg38_genes_1to5kb
chr10	133745470	133745470	1	*	hypo	0.343	0.549	-0.206	0.031	5.14E-11	4.03E-08	chr10	133744950	133748949	4000	+	1to5kb:126620	ENST00000614593.1	NA	NA	hg38_genes_1to5kb
chr10	133745470	133745470	1	*	hypo	0.343	0.549	-0.206	0.031	5.14E-11	4.03E-08	chr10	133740607	133761247	20641	*	island:13913	NA	NA	NA	hg38_cpg_islands
chr17	64778781	64778781	1	*	hyper	0.186	0.060	0.126	0.019	5.29E-11	4.14E-08	chr17	64775759	64779758	4000	+	1to5kb:199173	ENST00000617359.1	102464831	MIR6080	hg38_genes_1to5kb
chr17	64778781	64778781	1	*	hyper	0.186	0.060	0.126	0.019	5.29E-11	4.14E-08	chr17	64764549	64780342	15794	-	intron:1142761	ENST00000578492.5	109286553	ARHGAP27P1-BPTFP1-KPNA2P3	hg38_genes_introns
chr17	64778781	64778781	1	*	hyper	0.186	0.060	0.126	0.019	5.29E-11	4.14E-08	chr17	64764549	64779980	15432	-	intron:1142770	ENST00000579125.1	109286553	ARHGAP27P1-BPTFP1-KPNA2P3	hg38_genes_introns
chr17	64778781	64778781	1	*	hyper	0.186	0.060	0.126	0.019	5.29E-11	4.14E-08	chr17	64778738	64779137	400	-	intronexonboundary:1226670	ENST00000583567.1	NA	NA	hg38_genes_intronexonboundaries
chr17	64778781	64778781	1	*	hyper	0.186	0.060	0.126	0.019	5.29E-11	4.14E-08	chr17	64778248	64781679	3432	*	island:21343	NA	NA	NA	hg38_cpg_islands
chr17	64778781	64778781	1	*	hyper	0.186	0.060	0.126	0.019	5.29E-11	4.14E-08	chr17	64749663	64781626	31964	-	lncRNA:38425	ENST00000578492.5	109286553	ARHGAP27P1-BPTFP1-KPNA2P3	hg38_lncrna_gencode
chr17	64778781	64778781	1	*	hyper	0.186	0.060	0.126	0.019	5.29E-11	4.14E-08	chr17	64762687	64781707	19021	-	lncRNA:38426	ENST00000579125.1	109286553	ARHGAP27P1-BPTFP1-KPNA2P3	hg38_lncrna_gencode
chr1	152188986	152188986	1	*	hyper	0.274	0.109	0.165	0.025	5.36E-11	4.18E-08	chr1	152188303	152189302	1000	+	promoter:7102	ENST00000655109.1	339400	FLG-AS1	hg38_genes_promoters
chr1	152188986	152188986	1	*	hyper	0.274	0.109	0.165	0.025	5.36E-11	4.18E-08	chr1	152188303	152189302	1000	+	promoter:7103	ENST00000630125.3	339400	FLG-AS1	hg38_genes_promoters
chr1	152188986	152188986	1	*	hyper	0.274	0.109	0.165	0.025	5.36E-11	4.18E-08	chr1	152188305	152189304	1000	+	promoter:7104	ENST00000669062.1	339400	FLG-AS1	hg38_genes_promoters
chr1	152188986	152188986	1	*	hyper	0.274	0.109	0.165	0.025	5.36E-11	4.18E-08	chr1	152188311	152189310	1000	+	promoter:7105	ENST00000664213.1	339400	FLG-AS1	hg38_genes_promoters
chr1	152188986	152188986	1	*	hyper	0.274	0.109	0.165	0.025	5.36E-11	4.18E-08	chr1	152188333	152189332	1000	+	promoter:7106	ENST00000669830.1	339400	FLG-AS1	hg38_genes_promoters
chr1	152188986	152188986	1	*	hyper	0.274	0.109	0.165	0.025	5.36E-11	4.18E-08	chr1	152188344	152189343	1000	+	promoter:7107	ENST00000653548.1	339400	FLG-AS1	hg38_genes_promoters
chr1	152188986	152188986	1	*	hyper	0.274	0.109	0.165	0.025	5.36E-11	4.18E-08	chr1	152188351	152189350	1000	+	promoter:7108	ENST00000420707.5	339400	FLG-AS1	hg38_genes_promoters
chr1	152188986	152188986	1	*	hyper	0.274	0.109	0.165	0.025	5.36E-11	4.18E-08	chr1	152188352	152189351	1000	+	promoter:7109	ENST00000659844.1	339400	FLG-AS1	hg38_genes_promoters
chr1	152188986	152188986	1	*	hyper	0.274	0.109	0.165	0.025	5.36E-11	4.18E-08	chr1	152188352	152189351	1000	+	promoter:7110	ENST00000666686.1	339400	FLG-AS1	hg38_genes_promoters
chr1	152188986	152188986	1	*	hyper	0.274	0.109	0.165	0.025	5.36E-11	4.18E-08	chr1	152168421	152301753	133333	+	intron:42102	ENST00000593011.5	339400	FLG-AS1	hg38_genes_introns
chr1	152188986	152188986	1	*	hyper	0.274	0.109	0.165	0.025	5.36E-11	4.18E-08	chr1	152124706	152196652	71947	-	intron:106027	ENST00000628080.1	NA	NA	hg38_genes_introns
chr1	152188986	152188986	1	*	hyper	0.274	0.109	0.165	0.025	5.36E-11	4.18E-08	chr1	152188845	152189452	608	*	island:1740	NA	NA	NA	hg38_cpg_islands
chr1	152188986	152188986	1	*	hyper	0.274	0.109	0.165	0.025	5.36E-11	4.18E-08	chr1	152168125	152332686	164562	+	lncRNA:2221	ENST00000593011.5	339400	FLG-AS1	hg38_lncrna_gencode
chr9	117643014	117643014	1	*	hyper	0.396	0.220	0.176	0.027	5.39E-11	4.20E-08	chr9	117642151	117643150	1000	+	promoter:116091	ENST00000657171.1	101928797	LOC101928797	hg38_genes_promoters
chr9	117643014	117643014	1	*	hyper	0.396	0.220	0.176	0.027	5.39E-11	4.20E-08	chr9	117419219	117740948	321730	*	inter:9212	NA	NA	NA	hg38_cpg_inter
chr10	133745593	133745593	1	*	hypo	0.343	0.551	-0.208	0.032	5.44E-11	4.22E-08	chr10	133741641	133745640	4000	+	1to5kb:126619	ENST00000611504.1	NA	NA	hg38_genes_1to5kb
chr10	133745593	133745593	1	*	hypo	0.343	0.551	-0.208	0.032	5.44E-11	4.22E-08	chr10	133744950	133748949	4000	+	1to5kb:126620	ENST00000614593.1	NA	NA	hg38_genes_1to5kb
chr10	133745593	133745593	1	*	hypo	0.343	0.551	-0.208	0.032	5.44E-11	4.22E-08	chr10	133740607	133761247	20641	*	island:13913	NA	NA	NA	hg38_cpg_islands
chr20	5504526	5504526	1	*	hyper	0.249	0.052	0.197	0.030	5.54E-11	4.29E-08	chr20	5504298	5504613	316	-	exon:1497095	ENST00000379053.4	149837	LINC00654	hg38_genes_exons
chr20	5504526	5504526	1	*	hyper	0.249	0.052	0.197	0.030	5.54E-11	4.29E-08	chr20	5504298	5504665	368	-	exon:1497097	ENST00000664106.1	149837	LINC00654	hg38_genes_exons
chr20	5504526	5504526	1	*	hyper	0.249	0.052	0.197	0.030	5.54E-11	4.29E-08	chr20	5504298	5504582	285	-	exon:1497099	ENST00000589201.2	149837	LINC00654	hg38_genes_exons
chr20	5504526	5504526	1	*	hyper	0.249	0.052	0.197	0.030	5.54E-11	4.29E-08	chr20	5504023	5504609	587	-	exon:1497104	ENST00000654011.2	149837	LINC00654	hg38_genes_exons
chr20	5504526	5504526	1	*	hyper	0.249	0.052	0.197	0.030	5.54E-11	4.29E-08	chr20	5501864	5508260	6397	-	intron:1265995	ENST00000650928.1	149837	LINC00654	hg38_genes_introns
chr20	5504526	5504526	1	*	hyper	0.249	0.052	0.197	0.030	5.54E-11	4.29E-08	chr20	5501864	5526637	24774	-	intron:1266001	ENST00000665765.1	149837	LINC00654	hg38_genes_introns
chr20	5504526	5504526	1	*	hyper	0.249	0.052	0.197	0.030	5.54E-11	4.29E-08	chr20	5501864	5510630	8767	-	intron:1266003	ENST00000660858.1	149837	LINC00654	hg38_genes_introns
chr20	5504526	5504526	1	*	hyper	0.249	0.052	0.197	0.030	5.54E-11	4.29E-08	chr20	5501864	5526339	24476	-	intron:1266004	ENST00000663299.1	149837	LINC00654	hg38_genes_introns
chr20	5504526	5504526	1	*	hyper	0.249	0.052	0.197	0.030	5.54E-11	4.29E-08	chr20	5504383	5504782	400	-	intronexonboundary:1360133	ENST00000589201.2	149837	LINC00654	hg38_genes_intronexonboundaries
chr20	5504526	5504526	1	*	hyper	0.249	0.052	0.197	0.030	5.54E-11	4.29E-08	chr20	5504410	5504809	400	-	intronexonboundary:1360134	ENST00000654011.2	149837	LINC00654	hg38_genes_intronexonboundaries
chr20	5504526	5504526	1	*	hyper	0.249	0.052	0.197	0.030	5.54E-11	4.29E-08	chr20	5504414	5504813	400	-	intronexonboundary:1360135	ENST00000379053.4	149837	LINC00654	hg38_genes_intronexonboundaries
chr20	5504526	5504526	1	*	hyper	0.249	0.052	0.197	0.030	5.54E-11	4.29E-08	chr20	5504466	5504865	400	-	intronexonboundary:1360136	ENST00000664106.1	149837	LINC00654	hg38_genes_intronexonboundaries
chr20	5504526	5504526	1	*	hyper	0.249	0.052	0.197	0.030	5.54E-11	4.29E-08	chr20	5321153	5606612	285460	*	inter:17920	NA	NA	NA	hg38_cpg_inter
chr20	5504526	5504526	1	*	hyper	0.249	0.052	0.197	0.030	5.54E-11	4.29E-08	chr20	5482736	5526606	43871	-	lncRNA:42204	ENST00000650928.1	149837	LINC00654	hg38_lncrna_gencode
chr20	5504526	5504526	1	*	hyper	0.249	0.052	0.197	0.030	5.54E-11	4.29E-08	chr20	5496067	5504613	8547	-	lncRNA:42205	ENST00000379053.4	149837	LINC00654	hg38_lncrna_gencode
chr20	5504526	5504526	1	*	hyper	0.249	0.052	0.197	0.030	5.54E-11	4.29E-08	chr20	5499436	5504665	5230	-	lncRNA:42206	ENST00000664106.1	149837	LINC00654	hg38_lncrna_gencode
chr20	5504526	5504526	1	*	hyper	0.249	0.052	0.197	0.030	5.54E-11	4.29E-08	chr20	5500329	5504582	4254	-	lncRNA:42207	ENST00000589201.2	149837	LINC00654	hg38_lncrna_gencode
chr20	5504526	5504526	1	*	hyper	0.249	0.052	0.197	0.030	5.54E-11	4.29E-08	chr20	5500329	5526709	26381	-	lncRNA:42208	ENST00000665765.1	149837	LINC00654	hg38_lncrna_gencode
chr20	5504526	5504526	1	*	hyper	0.249	0.052	0.197	0.030	5.54E-11	4.29E-08	chr20	5501073	5504546	3474	-	lncRNA:42209	ENST00000654011.1	149837	LINC00654	hg38_lncrna_gencode
chr20	5504526	5504526	1	*	hyper	0.249	0.052	0.197	0.030	5.54E-11	4.29E-08	chr20	5501074	5510842	9769	-	lncRNA:42210	ENST00000660858.1	149837	LINC00654	hg38_lncrna_gencode
chr20	5504526	5504526	1	*	hyper	0.249	0.052	0.197	0.030	5.54E-11	4.29E-08	chr20	5501290	5526696	25407	-	lncRNA:42211	ENST00000663299.1	149837	LINC00654	hg38_lncrna_gencode
chr2	104659439	104659439	1	*	hypo	0.252	0.470	-0.218	0.033	5.58E-11	4.31E-08	chr2	104659337	104659520	184	+	exon:176764	ENST00000456999.1	105373526	LOC105373526	hg38_genes_exons
chr2	104659439	104659439	1	*	hypo	0.252	0.470	-0.218	0.033	5.58E-11	4.31E-08	chr2	104659401	104659520	120	+	exon:176768	ENST00000656653.1	105373526	LOC105373526	hg38_genes_exons
chr2	104659439	104659439	1	*	hypo	0.252	0.470	-0.218	0.033	5.58E-11	4.31E-08	chr2	104659408	104659520	113	+	exon:176772	ENST00000654825.1	105373526	LOC105373526	hg38_genes_exons
chr2	104659439	104659439	1	*	hypo	0.252	0.470	-0.218	0.033	5.58E-11	4.31E-08	chr2	104657004	104718872	61869	-	intron:207361	ENST00000669335.1	NA	NA	hg38_genes_introns
chr2	104659439	104659439	1	*	hypo	0.252	0.470	-0.218	0.033	5.58E-11	4.31E-08	chr2	104659130	104659482	353	*	island:3262	NA	NA	NA	hg38_cpg_islands
chr2	104659439	104659439	1	*	hypo	0.252	0.470	-0.218	0.033	5.58E-11	4.31E-08	chr2	104659337	104664837	5501	+	lncRNA:5687	ENST00000456999.1	NA	AC013402.1	hg38_lncrna_gencode
chr2	104659439	104659439	1	*	hypo	0.252	0.470	-0.218	0.033	5.58E-11	4.31E-08	chr2	104659401	104666629	7229	+	lncRNA:5688	ENST00000656653.1	NA	AC013402.1	hg38_lncrna_gencode
chr2	104659439	104659439	1	*	hypo	0.252	0.470	-0.218	0.033	5.58E-11	4.31E-08	chr2	104659408	104666858	7451	+	lncRNA:5689	ENST00000654825.1	NA	AC013402.1	hg38_lncrna_gencode
chr2	104659439	104659439	1	*	hypo	0.252	0.470	-0.218	0.033	5.58E-11	4.31E-08	chr2	104656135	104722966	66832	-	lncRNA:5676	ENST00000669335.1	100506421	PANTR1	hg38_lncrna_gencode
chr18	80160314	80160314	1	*	hypo	0.273	0.454	-0.181	0.028	5.63E-11	4.34E-08	chr18	80156752	80160751	4000	+	1to5kb:210919	ENST00000616901.1	NA	NA	hg38_genes_1to5kb
chr18	80160314	80160314	1	*	hypo	0.273	0.454	-0.181	0.028	5.63E-11	4.34E-08	chr18	80157232	80160606	3375	-	exon:1388721	ENST00000353265.8	84552	PARD6G	hg38_genes_exons
chr18	80160314	80160314	1	*	hypo	0.273	0.454	-0.181	0.028	5.63E-11	4.34E-08	chr18	80148255	80162515	14261	+	intron:1163585	ENST00000587254.5	100130522	PARD6G-AS1	hg38_genes_introns
chr18	80160314	80160314	1	*	hypo	0.273	0.454	-0.181	0.028	5.63E-11	4.34E-08	chr18	80148255	80162515	14261	+	intron:1163587	ENST00000586421.1	100130522	PARD6G-AS1	hg38_genes_introns
chr18	80160314	80160314	1	*	hypo	0.273	0.454	-0.181	0.028	5.63E-11	4.34E-08	chr18	80148255	80175879	27625	+	intron:1163589	ENST00000589574.1	100130522	PARD6G-AS1	hg38_genes_introns
chr18	80160314	80160314	1	*	hypo	0.273	0.454	-0.181	0.028	5.63E-11	4.34E-08	chr18	80148255	80168818	20564	+	intron:1163591	ENST00000585422.1	100130522	PARD6G-AS1	hg38_genes_introns
chr18	80160314	80160314	1	*	hypo	0.273	0.454	-0.181	0.028	5.63E-11	4.34E-08	chr18	80148255	80162515	14261	+	intron:1163592	ENST00000662611.1	100130522	PARD6G-AS1	hg38_genes_introns
chr18	80160314	80160314	1	*	hypo	0.273	0.454	-0.181	0.028	5.63E-11	4.34E-08	chr18	80159763	80160706	944	*	island:22343	NA	NA	NA	hg38_cpg_islands
chr18	80160314	80160314	1	*	hypo	0.273	0.454	-0.181	0.028	5.63E-11	4.34E-08	chr18	80147924	80169182	21259	+	lncRNA:40395	ENST00000587254.5	100130522	PARD6G-AS1	hg38_lncrna_gencode
chr18	80160314	80160314	1	*	hypo	0.273	0.454	-0.181	0.028	5.63E-11	4.34E-08	chr18	80147925	80171733	23809	+	lncRNA:40396	ENST00000586421.1	100130522	PARD6G-AS1	hg38_lncrna_gencode
chr18	80160314	80160314	1	*	hypo	0.273	0.454	-0.181	0.028	5.63E-11	4.34E-08	chr18	80148011	80178432	30422	+	lncRNA:40397	ENST00000589574.1	100130522	PARD6G-AS1	hg38_lncrna_gencode
chr18	80160314	80160314	1	*	hypo	0.273	0.454	-0.181	0.028	5.63E-11	4.34E-08	chr18	80148049	80169137	21089	+	lncRNA:40399	ENST00000585422.1	100130522	PARD6G-AS1	hg38_lncrna_gencode
chr18	80160314	80160314	1	*	hypo	0.273	0.454	-0.181	0.028	5.63E-11	4.34E-08	chr18	80148080	80179839	31760	+	lncRNA:40400	ENST00000662611.1	100130522	PARD6G-AS1	hg38_lncrna_gencode
chr20	30922503	30922503	1	*	hyper	0.624	0.434	0.190	0.029	5.69E-11	4.37E-08	chr20	30821275	31252663	431389	*	intergenic:20416	NA	NA	NA	hg38_genes_intergenic
chr20	30922503	30922503	1	*	hyper	0.624	0.434	0.190	0.029	5.69E-11	4.37E-08	chr20	30921389	30922548	1160	*	island:25106	NA	NA	NA	hg38_cpg_islands
chr1	152188972	152188972	1	*	hyper	0.274	0.109	0.165	0.025	5.86E-11	4.49E-08	chr1	152188303	152189302	1000	+	promoter:7102	ENST00000655109.1	339400	FLG-AS1	hg38_genes_promoters
chr1	152188972	152188972	1	*	hyper	0.274	0.109	0.165	0.025	5.86E-11	4.49E-08	chr1	152188303	152189302	1000	+	promoter:7103	ENST00000630125.3	339400	FLG-AS1	hg38_genes_promoters
chr1	152188972	152188972	1	*	hyper	0.274	0.109	0.165	0.025	5.86E-11	4.49E-08	chr1	152188305	152189304	1000	+	promoter:7104	ENST00000669062.1	339400	FLG-AS1	hg38_genes_promoters
chr1	152188972	152188972	1	*	hyper	0.274	0.109	0.165	0.025	5.86E-11	4.49E-08	chr1	152188311	152189310	1000	+	promoter:7105	ENST00000664213.1	339400	FLG-AS1	hg38_genes_promoters
chr1	152188972	152188972	1	*	hyper	0.274	0.109	0.165	0.025	5.86E-11	4.49E-08	chr1	152188333	152189332	1000	+	promoter:7106	ENST00000669830.1	339400	FLG-AS1	hg38_genes_promoters
chr1	152188972	152188972	1	*	hyper	0.274	0.109	0.165	0.025	5.86E-11	4.49E-08	chr1	152188344	152189343	1000	+	promoter:7107	ENST00000653548.1	339400	FLG-AS1	hg38_genes_promoters
chr1	152188972	152188972	1	*	hyper	0.274	0.109	0.165	0.025	5.86E-11	4.49E-08	chr1	152188351	152189350	1000	+	promoter:7108	ENST00000420707.5	339400	FLG-AS1	hg38_genes_promoters
chr1	152188972	152188972	1	*	hyper	0.274	0.109	0.165	0.025	5.86E-11	4.49E-08	chr1	152188352	152189351	1000	+	promoter:7109	ENST00000659844.1	339400	FLG-AS1	hg38_genes_promoters
chr1	152188972	152188972	1	*	hyper	0.274	0.109	0.165	0.025	5.86E-11	4.49E-08	chr1	152188352	152189351	1000	+	promoter:7110	ENST00000666686.1	339400	FLG-AS1	hg38_genes_promoters
chr1	152188972	152188972	1	*	hyper	0.274	0.109	0.165	0.025	5.86E-11	4.49E-08	chr1	152168421	152301753	133333	+	intron:42102	ENST00000593011.5	339400	FLG-AS1	hg38_genes_introns
chr1	152188972	152188972	1	*	hyper	0.274	0.109	0.165	0.025	5.86E-11	4.49E-08	chr1	152124706	152196652	71947	-	intron:106027	ENST00000628080.1	NA	NA	hg38_genes_introns
chr1	152188972	152188972	1	*	hyper	0.274	0.109	0.165	0.025	5.86E-11	4.49E-08	chr1	152188845	152189452	608	*	island:1740	NA	NA	NA	hg38_cpg_islands
chr1	152188972	152188972	1	*	hyper	0.274	0.109	0.165	0.025	5.86E-11	4.49E-08	chr1	152168125	152332686	164562	+	lncRNA:2221	ENST00000593011.5	339400	FLG-AS1	hg38_lncrna_gencode
chr9	117642999	117642999	1	*	hyper	0.394	0.220	0.175	0.027	6.06E-11	4.64E-08	chr9	117642151	117643150	1000	+	promoter:116091	ENST00000657171.1	101928797	LOC101928797	hg38_genes_promoters
chr9	117642999	117642999	1	*	hyper	0.394	0.220	0.175	0.027	6.06E-11	4.64E-08	chr9	117419219	117740948	321730	*	inter:9212	NA	NA	NA	hg38_cpg_inter
chr1	161462115	161462115	1	*	hypo	0.037	0.172	-0.136	0.021	6.08E-11	4.64E-08	chr1	161428020	161470469	42450	-	intron:113065	ENST00000637155.1	NA	NA	hg38_genes_introns
chr1	161462115	161462115	1	*	hypo	0.037	0.172	-0.136	0.021	6.08E-11	4.64E-08	chr1	161440076	161472713	32638	*	island:1904	NA	NA	NA	hg38_cpg_islands
chr1	161462115	161462115	1	*	hypo	0.037	0.172	-0.136	0.021	6.08E-11	4.64E-08	chr1	161403409	161470523	67115	-	lncRNA:2362	ENST00000637155.1	NA	AL592295.3	hg38_lncrna_gencode
chr2	74909172	74909172	1	*	hypo	0.130	0.321	-0.192	0.029	6.10E-11	4.65E-08	chr2	74893360	74913147	19788	*	intergenic:2671	NA	NA	NA	hg38_genes_intergenic
chr2	74909172	74909172	1	*	hypo	0.130	0.321	-0.192	0.029	6.10E-11	4.65E-08	chr2	74839538	74915877	76340	*	inter:2348	NA	NA	NA	hg38_cpg_inter
chr9	117643068	117643068	1	*	hyper	0.392	0.217	0.175	0.027	6.64E-11	5.04E-08	chr9	117642151	117643150	1000	+	promoter:116091	ENST00000657171.1	101928797	LOC101928797	hg38_genes_promoters
chr9	117643068	117643068	1	*	hyper	0.392	0.217	0.175	0.027	6.64E-11	5.04E-08	chr9	117419219	117740948	321730	*	inter:9212	NA	NA	NA	hg38_cpg_inter
chr2	104659433	104659433	1	*	hypo	0.252	0.470	-0.218	0.033	6.71E-11	5.08E-08	chr2	104659337	104659520	184	+	exon:176764	ENST00000456999.1	105373526	LOC105373526	hg38_genes_exons
chr2	104659433	104659433	1	*	hypo	0.252	0.470	-0.218	0.033	6.71E-11	5.08E-08	chr2	104659401	104659520	120	+	exon:176768	ENST00000656653.1	105373526	LOC105373526	hg38_genes_exons
chr2	104659433	104659433	1	*	hypo	0.252	0.470	-0.218	0.033	6.71E-11	5.08E-08	chr2	104659408	104659520	113	+	exon:176772	ENST00000654825.1	105373526	LOC105373526	hg38_genes_exons
chr2	104659433	104659433	1	*	hypo	0.252	0.470	-0.218	0.033	6.71E-11	5.08E-08	chr2	104657004	104718872	61869	-	intron:207361	ENST00000669335.1	NA	NA	hg38_genes_introns
chr2	104659433	104659433	1	*	hypo	0.252	0.470	-0.218	0.033	6.71E-11	5.08E-08	chr2	104659130	104659482	353	*	island:3262	NA	NA	NA	hg38_cpg_islands
chr2	104659433	104659433	1	*	hypo	0.252	0.470	-0.218	0.033	6.71E-11	5.08E-08	chr2	104659337	104664837	5501	+	lncRNA:5687	ENST00000456999.1	NA	AC013402.1	hg38_lncrna_gencode
chr2	104659433	104659433	1	*	hypo	0.252	0.470	-0.218	0.033	6.71E-11	5.08E-08	chr2	104659401	104666629	7229	+	lncRNA:5688	ENST00000656653.1	NA	AC013402.1	hg38_lncrna_gencode
chr2	104659433	104659433	1	*	hypo	0.252	0.470	-0.218	0.033	6.71E-11	5.08E-08	chr2	104659408	104666858	7451	+	lncRNA:5689	ENST00000654825.1	NA	AC013402.1	hg38_lncrna_gencode
chr2	104659433	104659433	1	*	hypo	0.252	0.470	-0.218	0.033	6.71E-11	5.08E-08	chr2	104656135	104722966	66832	-	lncRNA:5676	ENST00000669335.1	100506421	PANTR1	hg38_lncrna_gencode
chr5	116361749	116361749	1	*	hyper	0.949	0.744	0.205	0.031	6.85E-11	5.18E-08	chr5	116303684	116382277	78594	+	intron:403572	ENST00000503424.1	NA	NA	hg38_genes_introns
chr5	116361749	116361749	1	*	hyper	0.949	0.744	0.205	0.031	6.85E-11	5.18E-08	chr5	116361437	116361892	456	*	island:6991	NA	NA	NA	hg38_cpg_islands
chr20	5504445	5504445	1	*	hyper	0.254	0.055	0.199	0.031	7.16E-11	5.40E-08	chr20	5504298	5504613	316	-	exon:1497095	ENST00000379053.4	149837	LINC00654	hg38_genes_exons
chr20	5504445	5504445	1	*	hyper	0.254	0.055	0.199	0.031	7.16E-11	5.40E-08	chr20	5504298	5504665	368	-	exon:1497097	ENST00000664106.1	149837	LINC00654	hg38_genes_exons
chr20	5504445	5504445	1	*	hyper	0.254	0.055	0.199	0.031	7.16E-11	5.40E-08	chr20	5504298	5504582	285	-	exon:1497099	ENST00000589201.2	149837	LINC00654	hg38_genes_exons
chr20	5504445	5504445	1	*	hyper	0.254	0.055	0.199	0.031	7.16E-11	5.40E-08	chr20	5504023	5504609	587	-	exon:1497104	ENST00000654011.2	149837	LINC00654	hg38_genes_exons
chr20	5504445	5504445	1	*	hyper	0.254	0.055	0.199	0.031	7.16E-11	5.40E-08	chr20	5501864	5508260	6397	-	intron:1265995	ENST00000650928.1	149837	LINC00654	hg38_genes_introns
chr20	5504445	5504445	1	*	hyper	0.254	0.055	0.199	0.031	7.16E-11	5.40E-08	chr20	5501864	5526637	24774	-	intron:1266001	ENST00000665765.1	149837	LINC00654	hg38_genes_introns
chr20	5504445	5504445	1	*	hyper	0.254	0.055	0.199	0.031	7.16E-11	5.40E-08	chr20	5501864	5510630	8767	-	intron:1266003	ENST00000660858.1	149837	LINC00654	hg38_genes_introns
chr20	5504445	5504445	1	*	hyper	0.254	0.055	0.199	0.031	7.16E-11	5.40E-08	chr20	5501864	5526339	24476	-	intron:1266004	ENST00000663299.1	149837	LINC00654	hg38_genes_introns
chr20	5504445	5504445	1	*	hyper	0.254	0.055	0.199	0.031	7.16E-11	5.40E-08	chr20	5504383	5504782	400	-	intronexonboundary:1360133	ENST00000589201.2	149837	LINC00654	hg38_genes_intronexonboundaries
chr20	5504445	5504445	1	*	hyper	0.254	0.055	0.199	0.031	7.16E-11	5.40E-08	chr20	5504410	5504809	400	-	intronexonboundary:1360134	ENST00000654011.2	149837	LINC00654	hg38_genes_intronexonboundaries
chr20	5504445	5504445	1	*	hyper	0.254	0.055	0.199	0.031	7.16E-11	5.40E-08	chr20	5504414	5504813	400	-	intronexonboundary:1360135	ENST00000379053.4	149837	LINC00654	hg38_genes_intronexonboundaries
chr20	5504445	5504445	1	*	hyper	0.254	0.055	0.199	0.031	7.16E-11	5.40E-08	chr20	5321153	5606612	285460	*	inter:17920	NA	NA	NA	hg38_cpg_inter
chr20	5504445	5504445	1	*	hyper	0.254	0.055	0.199	0.031	7.16E-11	5.40E-08	chr20	5482736	5526606	43871	-	lncRNA:42204	ENST00000650928.1	149837	LINC00654	hg38_lncrna_gencode
chr20	5504445	5504445	1	*	hyper	0.254	0.055	0.199	0.031	7.16E-11	5.40E-08	chr20	5496067	5504613	8547	-	lncRNA:42205	ENST00000379053.4	149837	LINC00654	hg38_lncrna_gencode
chr20	5504445	5504445	1	*	hyper	0.254	0.055	0.199	0.031	7.16E-11	5.40E-08	chr20	5499436	5504665	5230	-	lncRNA:42206	ENST00000664106.1	149837	LINC00654	hg38_lncrna_gencode
chr20	5504445	5504445	1	*	hyper	0.254	0.055	0.199	0.031	7.16E-11	5.40E-08	chr20	5500329	5504582	4254	-	lncRNA:42207	ENST00000589201.2	149837	LINC00654	hg38_lncrna_gencode
chr20	5504445	5504445	1	*	hyper	0.254	0.055	0.199	0.031	7.16E-11	5.40E-08	chr20	5500329	5526709	26381	-	lncRNA:42208	ENST00000665765.1	149837	LINC00654	hg38_lncrna_gencode
chr20	5504445	5504445	1	*	hyper	0.254	0.055	0.199	0.031	7.16E-11	5.40E-08	chr20	5501073	5504546	3474	-	lncRNA:42209	ENST00000654011.1	149837	LINC00654	hg38_lncrna_gencode
chr20	5504445	5504445	1	*	hyper	0.254	0.055	0.199	0.031	7.16E-11	5.40E-08	chr20	5501074	5510842	9769	-	lncRNA:42210	ENST00000660858.1	149837	LINC00654	hg38_lncrna_gencode
chr20	5504445	5504445	1	*	hyper	0.254	0.055	0.199	0.031	7.16E-11	5.40E-08	chr20	5501290	5526696	25407	-	lncRNA:42211	ENST00000663299.1	149837	LINC00654	hg38_lncrna_gencode
chr4	190041017	190041017	1	*	hypo	0.334	0.563	-0.229	0.035	7.21E-11	5.42E-08	chr4	190040342	190041341	1000	+	promoter:62335	ENST00000509500.1	NA	NA	hg38_genes_promoters
chr4	190041017	190041017	1	*	hypo	0.334	0.563	-0.229	0.035	7.21E-11	5.42E-08	chr4	190039400	190043399	4000	-	1to5kb:67242	ENST00000514074.1	NA	NA	hg38_genes_1to5kb
chr4	190041017	190041017	1	*	hypo	0.334	0.563	-0.229	0.035	7.21E-11	5.42E-08	chr4	190040956	190041534	579	*	island:6395	NA	NA	NA	hg38_cpg_islands
chr2	104659430	104659430	1	*	hypo	0.252	0.470	-0.218	0.033	7.29E-11	5.47E-08	chr2	104659337	104659520	184	+	exon:176764	ENST00000456999.1	105373526	LOC105373526	hg38_genes_exons
chr2	104659430	104659430	1	*	hypo	0.252	0.470	-0.218	0.033	7.29E-11	5.47E-08	chr2	104659401	104659520	120	+	exon:176768	ENST00000656653.1	105373526	LOC105373526	hg38_genes_exons
chr2	104659430	104659430	1	*	hypo	0.252	0.470	-0.218	0.033	7.29E-11	5.47E-08	chr2	104659408	104659520	113	+	exon:176772	ENST00000654825.1	105373526	LOC105373526	hg38_genes_exons
chr2	104659430	104659430	1	*	hypo	0.252	0.470	-0.218	0.033	7.29E-11	5.47E-08	chr2	104657004	104718872	61869	-	intron:207361	ENST00000669335.1	NA	NA	hg38_genes_introns
chr2	104659430	104659430	1	*	hypo	0.252	0.470	-0.218	0.033	7.29E-11	5.47E-08	chr2	104659130	104659482	353	*	island:3262	NA	NA	NA	hg38_cpg_islands
chr2	104659430	104659430	1	*	hypo	0.252	0.470	-0.218	0.033	7.29E-11	5.47E-08	chr2	104659337	104664837	5501	+	lncRNA:5687	ENST00000456999.1	NA	AC013402.1	hg38_lncrna_gencode
chr2	104659430	104659430	1	*	hypo	0.252	0.470	-0.218	0.033	7.29E-11	5.47E-08	chr2	104659401	104666629	7229	+	lncRNA:5688	ENST00000656653.1	NA	AC013402.1	hg38_lncrna_gencode
chr2	104659430	104659430	1	*	hypo	0.252	0.470	-0.218	0.033	7.29E-11	5.47E-08	chr2	104659408	104666858	7451	+	lncRNA:5689	ENST00000654825.1	NA	AC013402.1	hg38_lncrna_gencode
chr2	104659430	104659430	1	*	hypo	0.252	0.470	-0.218	0.033	7.29E-11	5.47E-08	chr2	104656135	104722966	66832	-	lncRNA:5676	ENST00000669335.1	100506421	PANTR1	hg38_lncrna_gencode
chr2	20671298	20671298	1	*	hyper	0.295	0.133	0.162	0.025	7.34E-11	5.49E-08	chr2	20670464	20679243	8780	+	exon:155145	ENST00000272224.5	151449	GDF7	hg38_genes_exons
chr2	20671298	20671298	1	*	hyper	0.295	0.133	0.162	0.025	7.34E-11	5.49E-08	chr2	20670246	20671520	1275	*	island:2706	NA	NA	NA	hg38_cpg_islands
chr5	116361795	116361795	1	*	hyper	0.949	0.744	0.205	0.032	7.40E-11	5.53E-08	chr5	116303684	116382277	78594	+	intron:403572	ENST00000503424.1	NA	NA	hg38_genes_introns
chr5	116361795	116361795	1	*	hyper	0.949	0.744	0.205	0.032	7.40E-11	5.53E-08	chr5	116361437	116361892	456	*	island:6991	NA	NA	NA	hg38_cpg_islands
chr2	104659427	104659427	1	*	hypo	0.252	0.470	-0.218	0.033	7.47E-11	5.57E-08	chr2	104659337	104659520	184	+	exon:176764	ENST00000456999.1	105373526	LOC105373526	hg38_genes_exons
chr2	104659427	104659427	1	*	hypo	0.252	0.470	-0.218	0.033	7.47E-11	5.57E-08	chr2	104659401	104659520	120	+	exon:176768	ENST00000656653.1	105373526	LOC105373526	hg38_genes_exons
chr2	104659427	104659427	1	*	hypo	0.252	0.470	-0.218	0.033	7.47E-11	5.57E-08	chr2	104659408	104659520	113	+	exon:176772	ENST00000654825.1	105373526	LOC105373526	hg38_genes_exons
chr2	104659427	104659427	1	*	hypo	0.252	0.470	-0.218	0.033	7.47E-11	5.57E-08	chr2	104657004	104718872	61869	-	intron:207361	ENST00000669335.1	NA	NA	hg38_genes_introns
chr2	104659427	104659427	1	*	hypo	0.252	0.470	-0.218	0.033	7.47E-11	5.57E-08	chr2	104659130	104659482	353	*	island:3262	NA	NA	NA	hg38_cpg_islands
chr2	104659427	104659427	1	*	hypo	0.252	0.470	-0.218	0.033	7.47E-11	5.57E-08	chr2	104659337	104664837	5501	+	lncRNA:5687	ENST00000456999.1	NA	AC013402.1	hg38_lncrna_gencode
chr2	104659427	104659427	1	*	hypo	0.252	0.470	-0.218	0.033	7.47E-11	5.57E-08	chr2	104659401	104666629	7229	+	lncRNA:5688	ENST00000656653.1	NA	AC013402.1	hg38_lncrna_gencode
chr2	104659427	104659427	1	*	hypo	0.252	0.470	-0.218	0.033	7.47E-11	5.57E-08	chr2	104659408	104666858	7451	+	lncRNA:5689	ENST00000654825.1	NA	AC013402.1	hg38_lncrna_gencode
chr2	104659427	104659427	1	*	hypo	0.252	0.470	-0.218	0.033	7.47E-11	5.57E-08	chr2	104656135	104722966	66832	-	lncRNA:5676	ENST00000669335.1	100506421	PANTR1	hg38_lncrna_gencode
chr20	5504638	5504638	1	*	hyper	0.252	0.045	0.206	0.032	7.55E-11	5.61E-08	chr20	5504614	5505613	1000	-	promoter:231099	ENST00000379053.4	149837	LINC00654	hg38_genes_promoters
chr20	5504638	5504638	1	*	hyper	0.252	0.045	0.206	0.032	7.55E-11	5.61E-08	chr20	5504583	5505582	1000	-	promoter:231101	ENST00000589201.2	149837	LINC00654	hg38_genes_promoters
chr20	5504638	5504638	1	*	hyper	0.252	0.045	0.206	0.032	7.55E-11	5.61E-08	chr20	5504610	5505609	1000	-	promoter:231103	ENST00000654011.2	149837	LINC00654	hg38_genes_promoters
chr20	5504638	5504638	1	*	hyper	0.252	0.045	0.206	0.032	7.55E-11	5.61E-08	chr20	5504298	5504665	368	-	exon:1497097	ENST00000664106.1	149837	LINC00654	hg38_genes_exons
chr20	5504638	5504638	1	*	hyper	0.252	0.045	0.206	0.032	7.55E-11	5.61E-08	chr20	5501864	5508260	6397	-	intron:1265995	ENST00000650928.1	149837	LINC00654	hg38_genes_introns
chr20	5504638	5504638	1	*	hyper	0.252	0.045	0.206	0.032	7.55E-11	5.61E-08	chr20	5501864	5526637	24774	-	intron:1266001	ENST00000665765.1	149837	LINC00654	hg38_genes_introns
chr20	5504638	5504638	1	*	hyper	0.252	0.045	0.206	0.032	7.55E-11	5.61E-08	chr20	5501864	5510630	8767	-	intron:1266003	ENST00000660858.1	149837	LINC00654	hg38_genes_introns
chr20	5504638	5504638	1	*	hyper	0.252	0.045	0.206	0.032	7.55E-11	5.61E-08	chr20	5501864	5526339	24476	-	intron:1266004	ENST00000663299.1	149837	LINC00654	hg38_genes_introns
chr20	5504638	5504638	1	*	hyper	0.252	0.045	0.206	0.032	7.55E-11	5.61E-08	chr20	5504383	5504782	400	-	intronexonboundary:1360133	ENST00000589201.2	149837	LINC00654	hg38_genes_intronexonboundaries
chr20	5504638	5504638	1	*	hyper	0.252	0.045	0.206	0.032	7.55E-11	5.61E-08	chr20	5504410	5504809	400	-	intronexonboundary:1360134	ENST00000654011.2	149837	LINC00654	hg38_genes_intronexonboundaries
chr20	5504638	5504638	1	*	hyper	0.252	0.045	0.206	0.032	7.55E-11	5.61E-08	chr20	5504414	5504813	400	-	intronexonboundary:1360135	ENST00000379053.4	149837	LINC00654	hg38_genes_intronexonboundaries
chr20	5504638	5504638	1	*	hyper	0.252	0.045	0.206	0.032	7.55E-11	5.61E-08	chr20	5504466	5504865	400	-	intronexonboundary:1360136	ENST00000664106.1	149837	LINC00654	hg38_genes_intronexonboundaries
chr20	5504638	5504638	1	*	hyper	0.252	0.045	0.206	0.032	7.55E-11	5.61E-08	chr20	5321153	5606612	285460	*	inter:17920	NA	NA	NA	hg38_cpg_inter
chr20	5504638	5504638	1	*	hyper	0.252	0.045	0.206	0.032	7.55E-11	5.61E-08	chr20	5482736	5526606	43871	-	lncRNA:42204	ENST00000650928.1	149837	LINC00654	hg38_lncrna_gencode
chr20	5504638	5504638	1	*	hyper	0.252	0.045	0.206	0.032	7.55E-11	5.61E-08	chr20	5499436	5504665	5230	-	lncRNA:42206	ENST00000664106.1	149837	LINC00654	hg38_lncrna_gencode
chr20	5504638	5504638	1	*	hyper	0.252	0.045	0.206	0.032	7.55E-11	5.61E-08	chr20	5500329	5526709	26381	-	lncRNA:42208	ENST00000665765.1	149837	LINC00654	hg38_lncrna_gencode
chr20	5504638	5504638	1	*	hyper	0.252	0.045	0.206	0.032	7.55E-11	5.61E-08	chr20	5501074	5510842	9769	-	lncRNA:42210	ENST00000660858.1	149837	LINC00654	hg38_lncrna_gencode
chr20	5504638	5504638	1	*	hyper	0.252	0.045	0.206	0.032	7.55E-11	5.61E-08	chr20	5501290	5526696	25407	-	lncRNA:42211	ENST00000663299.1	149837	LINC00654	hg38_lncrna_gencode
chr1	207959614	207959614	1	*	hypo	0.021	0.156	-0.135	0.021	7.58E-11	5.62E-08	chr1	207959292	207959839	548	+	exon:69535	ENST00000638446.1	105372883	LINC02767	hg38_genes_exons
chr1	207959614	207959614	1	*	hypo	0.021	0.156	-0.135	0.021	7.58E-11	5.62E-08	chr1	207958982	207959772	791	*	island:2169	NA	NA	NA	hg38_cpg_islands
chr1	207959614	207959614	1	*	hypo	0.021	0.156	-0.135	0.021	7.58E-11	5.62E-08	chr1	207959292	207969329	10038	+	lncRNA:2903	ENST00000638446.1	NA	AL356275.1	hg38_lncrna_gencode
chr10	133745531	133745531	1	*	hypo	0.345	0.552	-0.207	0.032	7.65E-11	5.66E-08	chr10	133741641	133745640	4000	+	1to5kb:126619	ENST00000611504.1	NA	NA	hg38_genes_1to5kb
chr10	133745531	133745531	1	*	hypo	0.345	0.552	-0.207	0.032	7.65E-11	5.66E-08	chr10	133744950	133748949	4000	+	1to5kb:126620	ENST00000614593.1	NA	NA	hg38_genes_1to5kb
chr10	133745531	133745531	1	*	hypo	0.345	0.552	-0.207	0.032	7.65E-11	5.66E-08	chr10	133740607	133761247	20641	*	island:13913	NA	NA	NA	hg38_cpg_islands
chr16	808074	808074	1	*	hypo	0.100	0.268	-0.168	0.026	7.72E-11	5.70E-08	chr16	805735	812488	6754	*	intergenic:17273	NA	NA	NA	hg38_genes_intergenic
chr16	808074	808074	1	*	hypo	0.100	0.268	-0.168	0.026	7.72E-11	5.70E-08	chr16	808026	810025	2000	*	shore:34410	NA	NA	NA	hg38_cpg_shores
chr4	190041050	190041050	1	*	hypo	0.341	0.567	-0.226	0.035	8.22E-11	6.05E-08	chr4	190040342	190041341	1000	+	promoter:62335	ENST00000509500.1	NA	NA	hg38_genes_promoters
chr4	190041050	190041050	1	*	hypo	0.341	0.567	-0.226	0.035	8.22E-11	6.05E-08	chr4	190039400	190043399	4000	-	1to5kb:67242	ENST00000514074.1	NA	NA	hg38_genes_1to5kb
chr4	190041050	190041050	1	*	hypo	0.341	0.567	-0.226	0.035	8.22E-11	6.05E-08	chr4	190040956	190041534	579	*	island:6395	NA	NA	NA	hg38_cpg_islands
chr9	117643124	117643124	1	*	hyper	0.388	0.215	0.174	0.027	8.41E-11	6.17E-08	chr9	117642151	117643150	1000	+	promoter:116091	ENST00000657171.1	101928797	LOC101928797	hg38_genes_promoters
chr9	117643124	117643124	1	*	hyper	0.388	0.215	0.174	0.027	8.41E-11	6.17E-08	chr9	117419219	117740948	321730	*	inter:9212	NA	NA	NA	hg38_cpg_inter
chr7	50782752	50782752	1	*	hypo	0.305	0.518	-0.213	0.033	8.53E-11	6.25E-08	chr7	50782446	50783445	1000	-	promoter:98929	ENST00000407526.6	2887	GRB10	hg38_genes_promoters
chr7	50782752	50782752	1	*	hypo	0.305	0.518	-0.213	0.033	8.53E-11	6.25E-08	chr7	50782501	50786500	4000	-	1to5kb:98939	ENST00000470992.5	2887	GRB10	hg38_genes_1to5kb
chr7	50782752	50782752	1	*	hypo	0.305	0.518	-0.213	0.033	8.53E-11	6.25E-08	chr7	50780571	50784570	4000	-	1to5kb:98940	ENST00000492265.1	2887	GRB10	hg38_genes_1to5kb
chr7	50782752	50782752	1	*	hypo	0.305	0.518	-0.213	0.033	8.53E-11	6.25E-08	chr7	50782472	50786471	4000	-	1to5kb:98941	ENST00000467386.5	2887	GRB10	hg38_genes_1to5kb
chr7	50782752	50782752	1	*	hypo	0.305	0.518	-0.213	0.033	8.53E-11	6.25E-08	chr7	50782431	50786430	4000	-	1to5kb:98942	ENST00000490051.1	2887	GRB10	hg38_genes_1to5kb
chr7	50782752	50782752	1	*	hypo	0.305	0.518	-0.213	0.033	8.53E-11	6.25E-08	chr7	50782424	50782896	473	-	5UTR:66107	ENST00000401949.6	2887	GRB10	hg38_genes_5UTRs
chr7	50782752	50782752	1	*	hypo	0.305	0.518	-0.213	0.033	8.53E-11	6.25E-08	chr7	50782424	50782896	473	-	exon:655219	ENST00000401949.6	2887	GRB10	hg38_genes_exons
chr7	50782752	50782752	1	*	hypo	0.305	0.518	-0.213	0.033	8.53E-11	6.25E-08	chr7	50782424	50782910	487	-	exon:655421	ENST00000483819.1	2887	GRB10	hg38_genes_exons
chr7	50782752	50782752	1	*	hypo	0.305	0.518	-0.213	0.033	8.53E-11	6.25E-08	chr7	50756057	50793223	37167	-	intron:556283	ENST00000335866.7	2887	GRB10	hg38_genes_introns
chr7	50782752	50782752	1	*	hypo	0.305	0.518	-0.213	0.033	8.53E-11	6.25E-08	chr7	50756057	50792441	36385	-	intron:556333	ENST00000644769.1	2887	GRB10	hg38_genes_introns
chr7	50782752	50782752	1	*	hypo	0.305	0.518	-0.213	0.033	8.53E-11	6.25E-08	chr7	50756057	50792441	36385	-	intron:556365	ENST00000644879.1	2887	GRB10	hg38_genes_introns
chr7	50782752	50782752	1	*	hypo	0.305	0.518	-0.213	0.033	8.53E-11	6.25E-08	chr7	50703909	50793223	89315	-	intron:556410	ENST00000402497.6	2887	GRB10	hg38_genes_introns
chr7	50782752	50782752	1	*	hypo	0.305	0.518	-0.213	0.033	8.53E-11	6.25E-08	chr7	50732369	50793223	60855	-	intron:556463	ENST00000645075.2	2887	GRB10	hg38_genes_introns
chr7	50782752	50782752	1	*	hypo	0.305	0.518	-0.213	0.033	8.53E-11	6.25E-08	chr7	50780737	50793223	12487	-	intron:556475	ENST00000439044.7	2887	GRB10	hg38_genes_introns
chr7	50782752	50782752	1	*	hypo	0.305	0.518	-0.213	0.033	8.53E-11	6.25E-08	chr7	50756057	50793223	37167	-	intron:556480	ENST00000644716.1	2887	GRB10	hg38_genes_introns
chr7	50782752	50782752	1	*	hypo	0.305	0.518	-0.213	0.033	8.53E-11	6.25E-08	chr7	50782697	50783096	400	-	intronexonboundary:595410	ENST00000401949.6	2887	GRB10	hg38_genes_intronexonboundaries
chr7	50782752	50782752	1	*	hypo	0.305	0.518	-0.213	0.033	8.53E-11	6.25E-08	chr7	50782711	50783110	400	-	intronexonboundary:595411	ENST00000483819.1	2887	GRB10	hg38_genes_intronexonboundaries
chr7	50782752	50782752	1	*	hypo	0.305	0.518	-0.213	0.033	8.53E-11	6.25E-08	chr7	50782055	50783174	1120	*	island:9535	NA	NA	NA	hg38_cpg_islands
chr18	80160312	80160312	1	*	hypo	0.273	0.454	-0.181	0.028	8.73E-11	6.38E-08	chr18	80156752	80160751	4000	+	1to5kb:210919	ENST00000616901.1	NA	NA	hg38_genes_1to5kb
chr18	80160312	80160312	1	*	hypo	0.273	0.454	-0.181	0.028	8.73E-11	6.38E-08	chr18	80157232	80160606	3375	-	exon:1388721	ENST00000353265.8	84552	PARD6G	hg38_genes_exons
chr18	80160312	80160312	1	*	hypo	0.273	0.454	-0.181	0.028	8.73E-11	6.38E-08	chr18	80148255	80162515	14261	+	intron:1163585	ENST00000587254.5	100130522	PARD6G-AS1	hg38_genes_introns
chr18	80160312	80160312	1	*	hypo	0.273	0.454	-0.181	0.028	8.73E-11	6.38E-08	chr18	80148255	80162515	14261	+	intron:1163587	ENST00000586421.1	100130522	PARD6G-AS1	hg38_genes_introns
chr18	80160312	80160312	1	*	hypo	0.273	0.454	-0.181	0.028	8.73E-11	6.38E-08	chr18	80148255	80175879	27625	+	intron:1163589	ENST00000589574.1	100130522	PARD6G-AS1	hg38_genes_introns
chr18	80160312	80160312	1	*	hypo	0.273	0.454	-0.181	0.028	8.73E-11	6.38E-08	chr18	80148255	80168818	20564	+	intron:1163591	ENST00000585422.1	100130522	PARD6G-AS1	hg38_genes_introns
chr18	80160312	80160312	1	*	hypo	0.273	0.454	-0.181	0.028	8.73E-11	6.38E-08	chr18	80148255	80162515	14261	+	intron:1163592	ENST00000662611.1	100130522	PARD6G-AS1	hg38_genes_introns
chr18	80160312	80160312	1	*	hypo	0.273	0.454	-0.181	0.028	8.73E-11	6.38E-08	chr18	80159763	80160706	944	*	island:22343	NA	NA	NA	hg38_cpg_islands
chr18	80160312	80160312	1	*	hypo	0.273	0.454	-0.181	0.028	8.73E-11	6.38E-08	chr18	80147924	80169182	21259	+	lncRNA:40395	ENST00000587254.5	100130522	PARD6G-AS1	hg38_lncrna_gencode
chr18	80160312	80160312	1	*	hypo	0.273	0.454	-0.181	0.028	8.73E-11	6.38E-08	chr18	80147925	80171733	23809	+	lncRNA:40396	ENST00000586421.1	100130522	PARD6G-AS1	hg38_lncrna_gencode
chr18	80160312	80160312	1	*	hypo	0.273	0.454	-0.181	0.028	8.73E-11	6.38E-08	chr18	80148011	80178432	30422	+	lncRNA:40397	ENST00000589574.1	100130522	PARD6G-AS1	hg38_lncrna_gencode
chr18	80160312	80160312	1	*	hypo	0.273	0.454	-0.181	0.028	8.73E-11	6.38E-08	chr18	80148049	80169137	21089	+	lncRNA:40399	ENST00000585422.1	100130522	PARD6G-AS1	hg38_lncrna_gencode
chr18	80160312	80160312	1	*	hypo	0.273	0.454	-0.181	0.028	8.73E-11	6.38E-08	chr18	80148080	80179839	31760	+	lncRNA:40400	ENST00000662611.1	100130522	PARD6G-AS1	hg38_lncrna_gencode
chr7	16851150	16851150	1	*	hyper	0.605	0.382	0.223	0.034	8.88E-11	6.47E-08	chr7	16850726	16851725	1000	-	promoter:97606	ENST00000603589.1	NA	NA	hg38_genes_promoters
chr7	16851150	16851150	1	*	hyper	0.605	0.382	0.223	0.034	8.88E-11	6.47E-08	chr7	16851144	16851463	320	*	island:9292	NA	NA	NA	hg38_cpg_islands
chr2	20670544	20670544	1	*	hyper	0.286	0.131	0.155	0.024	8.90E-11	6.47E-08	chr2	20670464	20679243	8780	+	exon:155145	ENST00000272224.5	151449	GDF7	hg38_genes_exons
chr2	20670544	20670544	1	*	hyper	0.286	0.131	0.155	0.024	8.90E-11	6.47E-08	chr2	20670264	20670663	400	+	intronexonboundary:141482	ENST00000272224.5	151449	GDF7	hg38_genes_intronexonboundaries
chr2	20670544	20670544	1	*	hyper	0.286	0.131	0.155	0.024	8.90E-11	6.47E-08	chr2	20670246	20671520	1275	*	island:2706	NA	NA	NA	hg38_cpg_islands
chr2	20671360	20671360	1	*	hyper	0.301	0.139	0.162	0.025	9.32E-11	6.77E-08	chr2	20670464	20679243	8780	+	exon:155145	ENST00000272224.5	151449	GDF7	hg38_genes_exons
chr2	20671360	20671360	1	*	hyper	0.301	0.139	0.162	0.025	9.32E-11	6.77E-08	chr2	20670246	20671520	1275	*	island:2706	NA	NA	NA	hg38_cpg_islands
chr1	161462095	161462095	1	*	hypo	0.037	0.172	-0.136	0.021	9.42E-11	6.82E-08	chr1	161428020	161470469	42450	-	intron:113065	ENST00000637155.1	NA	NA	hg38_genes_introns
chr1	161462095	161462095	1	*	hypo	0.037	0.172	-0.136	0.021	9.42E-11	6.82E-08	chr1	161440076	161472713	32638	*	island:1904	NA	NA	NA	hg38_cpg_islands
chr1	161462095	161462095	1	*	hypo	0.037	0.172	-0.136	0.021	9.42E-11	6.82E-08	chr1	161403409	161470523	67115	-	lncRNA:2362	ENST00000637155.1	NA	AL592295.3	hg38_lncrna_gencode
chr16	808062	808062	1	*	hypo	0.100	0.268	-0.168	0.026	9.49E-11	6.85E-08	chr16	805735	812488	6754	*	intergenic:17273	NA	NA	NA	hg38_genes_intergenic
chr16	808062	808062	1	*	hypo	0.100	0.268	-0.168	0.026	9.49E-11	6.85E-08	chr16	808026	810025	2000	*	shore:34410	NA	NA	NA	hg38_cpg_shores
chr9	117643140	117643140	1	*	hyper	0.388	0.215	0.174	0.027	9.57E-11	6.90E-08	chr9	117642151	117643150	1000	+	promoter:116091	ENST00000657171.1	101928797	LOC101928797	hg38_genes_promoters
chr9	117643140	117643140	1	*	hyper	0.388	0.215	0.174	0.027	9.57E-11	6.90E-08	chr9	117419219	117740948	321730	*	inter:9212	NA	NA	NA	hg38_cpg_inter
chr1	152188977	152188977	1	*	hyper	0.274	0.109	0.165	0.026	1.01E-10	7.23E-08	chr1	152188303	152189302	1000	+	promoter:7102	ENST00000655109.1	339400	FLG-AS1	hg38_genes_promoters
chr1	152188977	152188977	1	*	hyper	0.274	0.109	0.165	0.026	1.01E-10	7.23E-08	chr1	152188303	152189302	1000	+	promoter:7103	ENST00000630125.3	339400	FLG-AS1	hg38_genes_promoters
chr1	152188977	152188977	1	*	hyper	0.274	0.109	0.165	0.026	1.01E-10	7.23E-08	chr1	152188305	152189304	1000	+	promoter:7104	ENST00000669062.1	339400	FLG-AS1	hg38_genes_promoters
chr1	152188977	152188977	1	*	hyper	0.274	0.109	0.165	0.026	1.01E-10	7.23E-08	chr1	152188311	152189310	1000	+	promoter:7105	ENST00000664213.1	339400	FLG-AS1	hg38_genes_promoters
chr1	152188977	152188977	1	*	hyper	0.274	0.109	0.165	0.026	1.01E-10	7.23E-08	chr1	152188333	152189332	1000	+	promoter:7106	ENST00000669830.1	339400	FLG-AS1	hg38_genes_promoters
chr1	152188977	152188977	1	*	hyper	0.274	0.109	0.165	0.026	1.01E-10	7.23E-08	chr1	152188344	152189343	1000	+	promoter:7107	ENST00000653548.1	339400	FLG-AS1	hg38_genes_promoters
chr1	152188977	152188977	1	*	hyper	0.274	0.109	0.165	0.026	1.01E-10	7.23E-08	chr1	152188351	152189350	1000	+	promoter:7108	ENST00000420707.5	339400	FLG-AS1	hg38_genes_promoters
chr1	152188977	152188977	1	*	hyper	0.274	0.109	0.165	0.026	1.01E-10	7.23E-08	chr1	152188352	152189351	1000	+	promoter:7109	ENST00000659844.1	339400	FLG-AS1	hg38_genes_promoters
chr1	152188977	152188977	1	*	hyper	0.274	0.109	0.165	0.026	1.01E-10	7.23E-08	chr1	152188352	152189351	1000	+	promoter:7110	ENST00000666686.1	339400	FLG-AS1	hg38_genes_promoters
chr1	152188977	152188977	1	*	hyper	0.274	0.109	0.165	0.026	1.01E-10	7.23E-08	chr1	152168421	152301753	133333	+	intron:42102	ENST00000593011.5	339400	FLG-AS1	hg38_genes_introns
chr1	152188977	152188977	1	*	hyper	0.274	0.109	0.165	0.026	1.01E-10	7.23E-08	chr1	152124706	152196652	71947	-	intron:106027	ENST00000628080.1	NA	NA	hg38_genes_introns
chr1	152188977	152188977	1	*	hyper	0.274	0.109	0.165	0.026	1.01E-10	7.23E-08	chr1	152188845	152189452	608	*	island:1740	NA	NA	NA	hg38_cpg_islands
chr1	152188977	152188977	1	*	hyper	0.274	0.109	0.165	0.026	1.01E-10	7.23E-08	chr1	152168125	152332686	164562	+	lncRNA:2221	ENST00000593011.5	339400	FLG-AS1	hg38_lncrna_gencode
chr14	94690546	94690546	1	*	hyper	0.646	0.446	0.200	0.031	1.04E-10	7.43E-08	chr14	94680830	94721287	40458	*	intergenic:16415	NA	NA	NA	hg38_genes_intergenic
chr14	94690546	94690546	1	*	hyper	0.646	0.446	0.200	0.031	1.04E-10	7.43E-08	chr14	94179312	94764274	584963	*	inter:13244	NA	NA	NA	hg38_cpg_inter
chr2	20671301	20671301	1	*	hyper	0.295	0.133	0.162	0.025	1.05E-10	7.53E-08	chr2	20670464	20679243	8780	+	exon:155145	ENST00000272224.5	151449	GDF7	hg38_genes_exons
chr2	20671301	20671301	1	*	hyper	0.295	0.133	0.162	0.025	1.05E-10	7.53E-08	chr2	20670246	20671520	1275	*	island:2706	NA	NA	NA	hg38_cpg_islands
chr1	152188940	152188940	1	*	hyper	0.276	0.109	0.167	0.026	1.06E-10	7.61E-08	chr1	152188303	152189302	1000	+	promoter:7102	ENST00000655109.1	339400	FLG-AS1	hg38_genes_promoters
chr1	152188940	152188940	1	*	hyper	0.276	0.109	0.167	0.026	1.06E-10	7.61E-08	chr1	152188303	152189302	1000	+	promoter:7103	ENST00000630125.3	339400	FLG-AS1	hg38_genes_promoters
chr1	152188940	152188940	1	*	hyper	0.276	0.109	0.167	0.026	1.06E-10	7.61E-08	chr1	152188305	152189304	1000	+	promoter:7104	ENST00000669062.1	339400	FLG-AS1	hg38_genes_promoters
chr1	152188940	152188940	1	*	hyper	0.276	0.109	0.167	0.026	1.06E-10	7.61E-08	chr1	152188311	152189310	1000	+	promoter:7105	ENST00000664213.1	339400	FLG-AS1	hg38_genes_promoters
chr1	152188940	152188940	1	*	hyper	0.276	0.109	0.167	0.026	1.06E-10	7.61E-08	chr1	152188333	152189332	1000	+	promoter:7106	ENST00000669830.1	339400	FLG-AS1	hg38_genes_promoters
chr1	152188940	152188940	1	*	hyper	0.276	0.109	0.167	0.026	1.06E-10	7.61E-08	chr1	152188344	152189343	1000	+	promoter:7107	ENST00000653548.1	339400	FLG-AS1	hg38_genes_promoters
chr1	152188940	152188940	1	*	hyper	0.276	0.109	0.167	0.026	1.06E-10	7.61E-08	chr1	152188351	152189350	1000	+	promoter:7108	ENST00000420707.5	339400	FLG-AS1	hg38_genes_promoters
chr1	152188940	152188940	1	*	hyper	0.276	0.109	0.167	0.026	1.06E-10	7.61E-08	chr1	152188352	152189351	1000	+	promoter:7109	ENST00000659844.1	339400	FLG-AS1	hg38_genes_promoters
chr1	152188940	152188940	1	*	hyper	0.276	0.109	0.167	0.026	1.06E-10	7.61E-08	chr1	152188352	152189351	1000	+	promoter:7110	ENST00000666686.1	339400	FLG-AS1	hg38_genes_promoters
chr1	152188940	152188940	1	*	hyper	0.276	0.109	0.167	0.026	1.06E-10	7.61E-08	chr1	152168421	152301753	133333	+	intron:42102	ENST00000593011.5	339400	FLG-AS1	hg38_genes_introns
chr1	152188940	152188940	1	*	hyper	0.276	0.109	0.167	0.026	1.06E-10	7.61E-08	chr1	152124706	152196652	71947	-	intron:106027	ENST00000628080.1	NA	NA	hg38_genes_introns
chr1	152188940	152188940	1	*	hyper	0.276	0.109	0.167	0.026	1.06E-10	7.61E-08	chr1	152188845	152189452	608	*	island:1740	NA	NA	NA	hg38_cpg_islands
chr1	152188940	152188940	1	*	hyper	0.276	0.109	0.167	0.026	1.06E-10	7.61E-08	chr1	152168125	152332686	164562	+	lncRNA:2221	ENST00000593011.5	339400	FLG-AS1	hg38_lncrna_gencode
chr1	207959664	207959664	1	*	hypo	0.022	0.158	-0.136	0.021	1.13E-10	8.03E-08	chr1	207959292	207959839	548	+	exon:69535	ENST00000638446.1	105372883	LINC02767	hg38_genes_exons
chr1	207959664	207959664	1	*	hypo	0.022	0.158	-0.136	0.021	1.13E-10	8.03E-08	chr1	207958982	207959772	791	*	island:2169	NA	NA	NA	hg38_cpg_islands
chr1	207959664	207959664	1	*	hypo	0.022	0.158	-0.136	0.021	1.13E-10	8.03E-08	chr1	207959292	207969329	10038	+	lncRNA:2903	ENST00000638446.1	NA	AL356275.1	hg38_lncrna_gencode
chr2	20671305	20671305	1	*	hyper	0.296	0.134	0.162	0.025	1.17E-10	8.33E-08	chr2	20670464	20679243	8780	+	exon:155145	ENST00000272224.5	151449	GDF7	hg38_genes_exons
chr2	20671305	20671305	1	*	hyper	0.296	0.134	0.162	0.025	1.17E-10	8.33E-08	chr2	20670246	20671520	1275	*	island:2706	NA	NA	NA	hg38_cpg_islands
chr18	80160364	80160364	1	*	hypo	0.298	0.483	-0.185	0.029	1.22E-10	8.62E-08	chr18	80156752	80160751	4000	+	1to5kb:210919	ENST00000616901.1	NA	NA	hg38_genes_1to5kb
chr18	80160364	80160364	1	*	hypo	0.298	0.483	-0.185	0.029	1.22E-10	8.62E-08	chr18	80157232	80160606	3375	-	exon:1388721	ENST00000353265.8	84552	PARD6G	hg38_genes_exons
chr18	80160364	80160364	1	*	hypo	0.298	0.483	-0.185	0.029	1.22E-10	8.62E-08	chr18	80148255	80162515	14261	+	intron:1163585	ENST00000587254.5	100130522	PARD6G-AS1	hg38_genes_introns
chr18	80160364	80160364	1	*	hypo	0.298	0.483	-0.185	0.029	1.22E-10	8.62E-08	chr18	80148255	80162515	14261	+	intron:1163587	ENST00000586421.1	100130522	PARD6G-AS1	hg38_genes_introns
chr18	80160364	80160364	1	*	hypo	0.298	0.483	-0.185	0.029	1.22E-10	8.62E-08	chr18	80148255	80175879	27625	+	intron:1163589	ENST00000589574.1	100130522	PARD6G-AS1	hg38_genes_introns
chr18	80160364	80160364	1	*	hypo	0.298	0.483	-0.185	0.029	1.22E-10	8.62E-08	chr18	80148255	80168818	20564	+	intron:1163591	ENST00000585422.1	100130522	PARD6G-AS1	hg38_genes_introns
chr18	80160364	80160364	1	*	hypo	0.298	0.483	-0.185	0.029	1.22E-10	8.62E-08	chr18	80148255	80162515	14261	+	intron:1163592	ENST00000662611.1	100130522	PARD6G-AS1	hg38_genes_introns
chr18	80160364	80160364	1	*	hypo	0.298	0.483	-0.185	0.029	1.22E-10	8.62E-08	chr18	80159763	80160706	944	*	island:22343	NA	NA	NA	hg38_cpg_islands
chr18	80160364	80160364	1	*	hypo	0.298	0.483	-0.185	0.029	1.22E-10	8.62E-08	chr18	80147924	80169182	21259	+	lncRNA:40395	ENST00000587254.5	100130522	PARD6G-AS1	hg38_lncrna_gencode
chr18	80160364	80160364	1	*	hypo	0.298	0.483	-0.185	0.029	1.22E-10	8.62E-08	chr18	80147925	80171733	23809	+	lncRNA:40396	ENST00000586421.1	100130522	PARD6G-AS1	hg38_lncrna_gencode
chr18	80160364	80160364	1	*	hypo	0.298	0.483	-0.185	0.029	1.22E-10	8.62E-08	chr18	80148011	80178432	30422	+	lncRNA:40397	ENST00000589574.1	100130522	PARD6G-AS1	hg38_lncrna_gencode
chr18	80160364	80160364	1	*	hypo	0.298	0.483	-0.185	0.029	1.22E-10	8.62E-08	chr18	80148049	80169137	21089	+	lncRNA:40399	ENST00000585422.1	100130522	PARD6G-AS1	hg38_lncrna_gencode
chr18	80160364	80160364	1	*	hypo	0.298	0.483	-0.185	0.029	1.22E-10	8.62E-08	chr18	80148080	80179839	31760	+	lncRNA:40400	ENST00000662611.1	100130522	PARD6G-AS1	hg38_lncrna_gencode
chr1	207959583	207959583	1	*	hypo	0.021	0.156	-0.135	0.021	1.22E-10	8.67E-08	chr1	207959292	207959839	548	+	exon:69535	ENST00000638446.1	105372883	LINC02767	hg38_genes_exons
chr1	207959583	207959583	1	*	hypo	0.021	0.156	-0.135	0.021	1.22E-10	8.67E-08	chr1	207958982	207959772	791	*	island:2169	NA	NA	NA	hg38_cpg_islands
chr1	207959583	207959583	1	*	hypo	0.021	0.156	-0.135	0.021	1.22E-10	8.67E-08	chr1	207959292	207969329	10038	+	lncRNA:2903	ENST00000638446.1	NA	AL356275.1	hg38_lncrna_gencode
chr6	158209964	158209964	1	*	hypo	0.681	0.893	-0.213	0.033	1.23E-10	8.68E-08	chr6	158199345	158227235	27891	*	intergenic:8638	NA	NA	NA	hg38_genes_intergenic
chr6	158209964	158209964	1	*	hypo	0.681	0.893	-0.213	0.033	1.23E-10	8.68E-08	chr6	158172418	158227672	55255	*	inter:6655	NA	NA	NA	hg38_cpg_inter
chr19	17489019	17489019	1	*	hypo	0.072	0.270	-0.198	0.031	1.27E-10	8.94E-08	chr19	17489008	17489117	110	+	exon:1404170	ENST00000600277.5	376497	SLC27A1	hg38_genes_exons
chr19	17489019	17489019	1	*	hypo	0.072	0.270	-0.198	0.031	1.27E-10	8.94E-08	chr19	17489008	17489117	110	+	exon:1404178	ENST00000598424.5	376497	SLC27A1	hg38_genes_exons
[truncated: 57,252 more rows]
